# Supplementary material for: Bioinformatics-based discovery of biomarkers and immunoinflammatory infiltrates in hip fractures complicating deep vein thrombosis: A STROBE
Source: Medicine (Baltimore). 2024 Dec 27;103(52):e40809. doi: 10.1097/MD.0000000000040809 (PMC11688061; doi:10.1097/MD.0000000000040809)
Supplement: Supplementary file 1 [file medi-103-e40809-s001.xlsx]

## Sheet: S1
Tag	GSM474708	GSM474709	GSM474710	GSM474711	GSM474712	GSM474713	GSM474714	GSM474715	GSM474716	GSM474717	GSM474718	GSM474719	GSM474720	GSM474721	GSM474722	GSM474723	GSM474724	GSM474725	GSM474726	GSM474727	GSM474728	GSM474729	GSM474730	GSM474731	GSM474732	GSM474733	GSM474734	GSM474735	GSM474736	GSM474737	GSM474738	GSM474739	GSM474740	GSM474741	GSM474742	GSM474743	GSM474744	GSM474745	GSM474746	GSM474747	GSM474748	GSM474749	GSM474750	GSM474751	GSM474752	GSM474753	GSM474754	GSM474755	GSM474756
MLH1	8.86983	8.98543	9.11342	9.51452	9.33816	9.43622	9.06929	9.29544	9.11587	9.0661	9.01683	9.27756	9.05545	8.98847	8.77718	8.59874	9.05842	9.00686	8.97034	8.87687	9.21802	9.27988	9.04821	9.179	8.99335	9.05617	8.95078	9.21009	9.03225	8.88332	9.2235	8.92051	9.30023	9.03755	9.05372	8.99672	8.87733	8.37777	8.98656	8.89823	8.88789	8.95072	8.91463	8.48095	8.68936	8.96703	8.73374	8.7415	8.34445
MSH2	5.3569	6.67318	7.46269	7.40251	7.2034	7.32491	6.49868	6.90319	7.25911	6.86693	7.23656	7.30611	6.85074	5.86376	6.11106	6.13516	6.53314	6.16539	6.00585	6.37156	5.83604	5.46281	5.37402	5.9068	6.09999	6.21304	6.02686	5.42549	5.86923	5.74087	6.2829	5.89426	6.46453	6.16663	5.50874	5.3376	5.50023	5.07675	5.83897	5.27468	5.54497	5.54261	5.35224	5.24992	5.49187	5.23028	5.04811	5.82774	5.11119
MYOG	5.62346	5.56021	5.36869	5.34535	5.54078	5.67116	5.46444	5.43488	5.47574	5.3078	5.65286	5.59217	5.70959	5.53831	5.56046	5.54475	5.6482	5.51731	5.79925	5.4733	5.68126	5.52976	5.9328	5.70847	5.55075	5.53194	5.63228	5.83253	5.65291	5.71511	5.55741	5.51015	5.50519	5.75414	6.19193	5.80851	5.80959	6.53084	5.73711	5.64431	5.69757	5.52543	5.75122	5.69475	5.91358	5.86981	5.73158	5.85009	6.31709
ADAM8	9.46736	9.01124	8.7612	8.69599	9.10361	9.19397	9.16522	8.98105	8.52005	9.20702	9.28357	8.84234	9.7351	9.57382	9.79874	9.72693	9.75553	9.35242	9.16946	9.37876	9.01204	8.9441	8.97817	8.9333	9.47563	9.08203	9.2593	8.8187	8.90431	9.96485	9.27524	9.8335	8.92976	9.69368	9.24727	9.76431	9.32676	8.92447	8.64068	9.47033	9.1083	9.32115	9.78851	9.75472	8.40117	9.55104	9.52472	9.02763	9.2735
ADAMTS5	4.40643	5.41319	5.59793	5.08535	5.05448	5.30628	5.9267	5.34996	5.97007	4.89928	4.41742	4.68778	4.07043	6.4345	5.09307	5.98643	5.38198	5.70114	5.3212	4.99236	4.48501	4.05227	4.12364	4.96821	4.66367	4.86052	4.69976	4.01467	4.26573	4.78678	4.19196	4.183	5.05549	4.28205	4.57696	4.60813	4.74344	4.21533	4.60127	4.49808	4.32756	4.27225	5.07577	4.54289	4.77487	4.42704	4.50085	4.83875	4.50214
BDKRB1	5.23243	5.01593	5.07346	4.83986	5.06621	5.27045	5.07352	5.27323	5.08935	5.06727	5.31298	5.09001	5.42827	5.32868	5.28613	5.1554	5.28593	5.2553	5.19314	5.18645	5.15631	5.23433	5.43394	5.28651	5.34912	4.92128	5.32795	5.37201	5.2636	5.24033	5.00971	4.85017	5.02557	5.18393	5.40516	5.42734	5.16486	5.77216	5.27116	5.04749	5.26381	5.16222	5.15016	5.5064	5.69308	5.33114	5.2449	5.16078	5.68936
CCL3	6.37152	6.12106	6.63323	6.39569	5.92792	5.18522	6.41378	6.55764	6.14697	8.40591	8.0296	6.64819	6.41708	8.4313	8.09909	5.9632	6.79011	7.0623	6.07056	5.94132	6.75927	8.63577	7.72023	7.33745	6.30004	7.86854	6.10999	5.9395	6.85434	6.26484	6.87193	7.90084	8.21739	7.94098	5.9211	8.38422	6.01252	8.61877	7.28032	7.80116	6.28129	5.9706	5.79169	8.23796	6.2638	5.97684	6.73448	5.85248	5.75697
CCL4	9.70865	8.27472	9.04796	9.84262	8.73764	8.07183	8.09215	9.78529	9.11676	9.302	9.43442	9.20846	8.83303	8.96652	9.79185	8.55718	9.90663	9.05758	8.42394	8.08935	10.4511	10.3266	8.92746	9.34231	8.77661	9.36971	8.67458	8.94519	9.61628	9.15928	8.93967	9.35242	9.75445	8.75365	8.42791	9.58547	8.68017	9.90395	9.63078	9.38313	9.06516	8.65613	8.89791	9.11576	9.71706	9.14573	9.76676	8.61834	8.87612
CCL5	11.9045	9.88005	10.268	11.5901	10.5983	10.1883	10.3882	11.0536	10.8601	11.2839	10.4919	10.4614	10.453	10.8487	11.131	10.8538	11.2735	10.9169	11.1128	10.6323	12.0117	11.9495	11.2768	11.2175	10.3863	10.9085	10.9212	11.6896	11.7582	11.2446	11.2915	11.5181	11.4193	10.9754	10.5998	11.8859	10.8398	11.4167	11.1316	10.8642	10.6833	10.9894	10.7803	10.7729	11.5844	10.9793	11.1273	11.0793	10.5536
CCL13	5.55471	5.2022	5.04949	5.15356	5.10588	5.07472	5.17471	5.33714	5.38877	5.14151	5.20821	5.33784	5.378	5.43247	5.56166	5.36014	5.2256	5.53199	5.19017	5.3966	5.47856	5.45015	5.69617	5.26907	5.40298	5.34274	5.46238	5.5514	5.47432	5.5239	5.42479	5.15578	5.22932	5.25099	5.78006	5.02319	5.32172	6.24504	5.4713	5.2132	5.22378	5.42413	5.49058	5.39351	5.70662	5.47204	5.55258	5.45013	5.90423
CCR2	7.94735	8.84942	9.17898	9.36823	9.43658	9.18865	8.90988	9.45484	9.32936	9.76218	9.18536	8.88341	8.7671	9.07154	8.83027	9.20639	9.20908	9.26385	9.26114	8.90384	8.71264	7.62	8.31508	8.56428	8.33043	9.28863	9.28892	7.41057	8.13834	9.12748	8.58767	8.8043	9.12255	9.09939	9.31221	8.41754	8.76858	8.05384	8.71477	8.71243	9.00737	8.95275	9.25587	8.37992	8.29713	9.00873	8.59414	8.28182	8.27954
CD40LG	7.5459	7.27264	7.21594	7.69053	7.59511	7.37194	7.51731	7.72349	7.60068	7.39999	7.08815	7.45839	7.59424	7.39514	7.49407	7.62451	7.62414	7.34724	7.99321	7.65624	7.58275	7.551	7.64817	7.56737	7.72844	7.60015	7.62628	8.3399	8.01618	7.38463	7.85848	8.00969	7.68286	7.61614	7.71157	8.0756	7.63578	7.65763	7.9258	7.38425	7.86851	7.92699	7.59351	7.79095	8.13888	8.04606	7.74046	8.00315	7.28574
CMA1	4.43126	4.40359	4.40891	4.40511	4.02734	4.63179	4.20485	4.29813	4.61435	4.28017	4.48698	4.1867	4.41008	4.4981	4.19171	4.48555	4.32981	4.21602	4.43339	4.15549	4.45125	4.27928	4.59536	4.40038	4.37473	4.32845	4.44781	4.5178	4.27683	4.49499	4.54235	4.49938	4.31081	4.45777	4.57458	4.49961	4.44164	5.03653	4.31887	4.29752	4.42142	4.37574	4.39307	4.36809	4.6861	4.51946	4.49469	4.67728	4.78067
COPS5	7.36376	8.34029	9.05622	8.94779	8.55665	8.84657	7.41148	8.70054	8.87067	8.39463	8.81563	8.9968	8.58473	8.02956	7.46125	7.46564	7.8583	7.66318	8.08657	8.3403	7.85926	7.77021	7.56601	7.91939	8.17216	8.42118	8.15398	8.06166	7.87582	7.98133	8.18913	7.64179	8.34214	8.38958	7.75292	7.98272	8.14774	7.1033	7.80029	7.45547	7.76641	7.37233	7.42055	7.45979	7.43532	7.42004	7.24667	7.66887	7.31826
CSF2	5.63751	5.56239	5.43335	5.44497	5.47346	5.59422	5.40949	5.57517	5.72288	5.43865	5.5169	5.49983	5.58619	5.66007	5.60528	5.44316	5.52527	5.68428	5.5942	5.47231	5.58137	5.72992	6.00308	5.67836	5.59023	5.55773	5.61904	5.76197	5.71351	5.73995	5.46547	5.46688	5.41052	5.71965	5.98392	5.46128	5.66987	6.29828	5.6756	5.62561	5.69688	5.7442	5.82703	5.84609	5.96085	5.78307	5.81211	5.57132	6.01607
CSF3	6.05199	5.93516	5.76314	5.76596	6.03209	5.91289	5.81794	5.98513	6.06297	5.75809	5.89973	6.07395	6.18222	5.77172	5.99408	5.97407	5.99658	5.82804	5.99497	5.97087	6.12871	6.07241	6.37235	5.91239	6.0701	6.12665	6.02236	6.2754	6.03888	6.27341	5.82356	6.12894	5.96619	5.97153	6.30791	5.93221	6.04892	6.61779	6.17176	6.28467	6.06465	6.21912	6.05716	6.27376	6.46683	6.13564	6.3484	6.18998	6.79035
CXCL1	6.92299	6.81859	6.94429	6.91774	6.79088	6.99025	6.92604	7.08707	6.93002	6.21688	6.78222	6.38183	6.75494	7.4692	7.06817	7.38361	7.19537	6.6489	7.18451	7.39367	6.13205	6.23358	6.22359	6.71125	7.06746	7.01593	7.05166	6.31737	5.95893	7.30661	5.90572	6.19599	6.49589	7.26654	6.65127	6.76473	7.60317	6.67128	6.60206	6.82885	7.04753	6.33573	7.21767	8.24524	7.01882	6.48853	6.86201	7.18275	6.82554
CXCL10	5.28863	5.0797	5.53223	6.10318	5.61089	5.08547	5.31167	5.13393	5.42075	5.25188	5.91366	5.71117	5.26284	5.21594	5.22734	5.29667	5.37746	5.34215	5.14145	5.00572	5.07714	5.05918	5.36599	5.15827	4.955	5.01696	5.2135	4.99806	4.89688	5.07882	5.16385	5.02292	5.12107	5.01921	5.23378	4.70678	4.91709	5.28989	5.03019	5.08875	5.03058	5.11261	5.03501	5.07877	5.05007	5.37668	5.13803	5.22641	5.47015
CXCL11	3.78893	3.72542	3.84653	3.92565	3.65995	3.61893	3.84787	3.80893	3.89428	3.70353	3.88355	3.83365	3.84252	3.78595	3.73634	3.90537	3.86835	3.82159	3.69679	3.75905	3.74162	3.72619	3.8449	3.78592	3.68242	3.76184	3.78764	3.65964	3.72715	3.75394	3.75646	3.71308	3.75232	3.78103	3.9266	3.76093	3.72423	3.80657	3.81348	3.78587	3.80272	3.86285	3.70546	3.83066	3.69864	3.69741	3.75142	3.82895	3.74627
CXCL12	5.12714	4.81957	4.83995	4.72307	5.00308	5.07265	4.88572	4.90967	4.8601	4.88899	4.91931	5.07446	5.05235	4.95044	5.11472	4.80796	4.89353	5.0915	4.88161	4.97091	4.99553	4.98483	5.193	4.86048	5.11947	5.046	4.86131	5.09981	4.99262	5.1885	4.71823	4.83219	4.7057	4.8538	5.21011	4.96397	4.81129	5.19725	5.03771	5.05434	4.85494	5.0396	5.12435	4.9754	5.04954	5.02486	5.11789	4.94566	5.24032
CXCR3	8.09542	6.67451	6.9696	7.30323	7.01757	6.8659	7.1346	7.13632	6.70458	7.40681	6.9772	7.36412	7.35834	6.69368	7.55557	7.25915	7.90078	7.15716	7.44841	7.17772	8.15828	7.88973	7.65554	7.29873	7.37276	7.20355	7.37237	8.10859	7.6755	7.89623	8.15559	7.97892	7.10196	7.35066	7.65708	8.14144	7.23909	7.66341	7.58072	7.71141	7.51839	7.52835	7.63563	7.41187	7.51487	7.62485	7.47544	7.53371	7.13476
G6PD	10.3621	10.2308	9.72532	9.51495	10.0532	9.89069	10.1468	9.58959	9.2242	10.1087	10.1803	9.28848	10.3601	10.4909	10.1964	10.4479	10.2652	9.99412	10.5728	10.3692	10.488	10.4019	10.2755	10.4457	10.4875	10.2085	10.0607	10.0482	9.78195	10.9455	10.1355	10.5153	9.67592	10.7005	10.7598	11.3776	10.7709	10.9589	10.0632	10.9987	10.4772	10.6747	10.8533	11.1588	10.8376	10.6984	10.9864	11.2624	10.737
GPR132	6.73913	6.59875	6.70909	6.33124	6.85066	6.67427	6.80468	6.92983	6.86612	6.67626	6.87369	6.87388	7.09455	6.45674	6.61638	6.75053	6.54395	6.50128	6.76745	6.36825	6.61191	6.48573	6.53703	6.59942	6.63052	6.19463	6.30482	5.93131	6.53422	6.81777	6.73221	6.84123	6.71653	7.03676	6.88275	6.75413	6.50032	6.80765	6.45113	6.96053	6.56815	6.92262	6.7643	6.75464	6.47939	6.67071	7.09498	6.18375	6.6465
HAS1	5.682	5.69869	5.54224	5.30614	5.64239	5.4628	5.57738	5.62765	5.78001	5.60554	5.71711	5.55794	5.67031	5.68933	5.80291	5.87155	5.4951	5.91012	5.91633	5.57226	5.74816	5.86166	5.90589	5.43319	5.89783	5.63018	5.65543	5.82198	5.50165	5.97314	5.55694	5.71891	5.41103	5.71795	6.04073	5.68925	5.87124	6.43792	5.82519	5.70276	5.69126	5.76268	5.85508	5.59263	6.23905	5.86775	6.04421	5.91443	6.29631
ICAM1	8.05525	7.46716	7.57892	7.06932	7.59425	7.52581	6.92267	7.23805	6.11029	7.73916	8.14529	7.52305	8.05838	6.5353	6.30962	7.11747	7.50236	6.79728	7.26119	7.77416	7.479	6.64636	7.45813	8.20191	7.95736	7.18554	8.10752	7.46483	7.40172	8.27943	7.2774	7.89151	6.74812	8.16639	7.29454	7.59831	6.99031	7.02343	7.76345	7.90392	7.94061	8.08403	8.35626	8.83348	7.50221	7.59617	6.8959	7.9648	7.40193
IFNB1	4.59782	4.33149	4.42954	4.30967	4.27434	4.37576	4.33296	4.68619	4.69073	4.29383	4.39534	4.52484	4.45651	4.64798	4.26586	4.78946	4.19858	4.5114	4.40635	4.59496	4.54068	4.74185	4.88657	4.55064	4.41136	4.78406	4.48222	4.5191	4.53832	4.78167	4.24943	4.47935	4.52759	4.26651	4.86772	4.59038	4.62765	5.2453	4.48727	4.61231	4.42781	4.39904	4.44215	4.81635	4.67633	4.44239	4.58357	4.78445	4.72253
IFNG	4.97574	4.72038	5.25816	5.02516	4.8385	4.88334	4.56753	4.8669	4.79795	4.80215	4.54389	5.0408	4.87996	4.59137	4.56532	4.77428	4.76748	4.4452	4.61366	4.7702	4.93594	4.7011	4.91918	4.82961	4.81545	4.62998	4.83546	4.71274	4.68189	4.96127	4.9338	4.68713	4.93147	4.83962	4.78891	4.70289	4.67659	4.95333	4.77785	4.44619	4.65741	4.88441	4.88454	4.68205	4.66742	4.64802	5.05291	4.49592	4.82724
IL2	3.82698	3.8558	3.61482	3.7516	3.70706	3.67917	3.60733	3.89692	4.11772	3.72647	3.62016	3.68389	3.76267	3.86871	3.98903	3.6508	3.761	3.94312	3.80358	3.74479	3.7355	3.86367	3.9359	3.67325	3.64369	3.78758	3.73741	4.0247	3.76629	3.57524	3.63926	3.91506	3.79137	3.68593	3.88209	3.74792	3.6757	3.84629	3.99025	3.86131	3.91728	3.66478	3.80039	3.76705	3.84771	3.77598	3.75644	3.80742	3.96869
IL4	4.23861	4.37085	4.44767	4.38486	4.2439	4.33878	4.26486	4.55258	4.33222	4.24901	4.34931	4.30562	4.38779	4.54069	4.27327	4.29981	4.39892	4.51766	4.34692	4.41116	4.2867	4.39593	4.52232	4.34048	4.33225	4.32812	4.31387	4.43813	4.28836	4.45369	4.28096	4.2942	4.32015	4.45875	4.58102	4.44968	4.33697	4.62709	4.4424	4.39776	4.472	4.39794	4.42745	4.49059	4.54209	4.33995	4.53042	4.56888	4.53875
IL5	4.49856	4.82929	4.62178	4.64091	4.42222	4.61132	4.51149	4.73365	4.66303	4.43337	4.54007	4.31272	4.7267	4.69861	4.70245	4.77661	4.64574	4.56522	4.73465	4.7795	4.53804	4.55234	4.88241	4.48397	4.51834	4.76763	4.68534	4.60132	4.62699	4.67305	4.52736	4.7989	4.68946	4.72165	4.81582	4.72052	4.79494	4.99437	4.70043	4.78137	4.63365	4.71652	4.67829	4.81359	5.13909	4.69101	4.7322	4.73627	5.05918
IL6	5.09546	5.21086	5.1562	5.19857	5.0507	4.94776	4.99169	5.06866	5.06952	4.97473	5.09603	5.21371	5.14369	5.15257	5.13468	5.09621	5.15206	5.21026	5.11203	5.13898	4.9841	5.05891	5.2287	5.2724	5.13476	5.10002	5.21758	5.29068	5.05006	5.10746	4.80418	5.01681	4.82635	5.12348	5.28464	5.00749	5.13697	5.38074	5.20734	5.12649	5.12307	5.06997	5.21772	5.08629	5.21365	4.89052	5.21102	5.14012	5.2642
IL10	4.60114	4.79312	4.95397	4.80019	4.63104	4.54415	4.75703	4.73043	4.8252	4.48624	5.01027	4.8015	4.88011	4.79669	4.71057	4.73818	4.50073	4.7382	4.45163	4.90768	4.49707	4.62028	4.59801	4.7702	4.4812	4.4994	4.80432	4.58932	4.64284	4.59643	4.49716	4.6368	4.60105	4.7927	4.82153	4.5996	4.55439	4.79613	4.77672	4.61615	4.75661	4.95257	4.77186	4.70991	4.73271	4.72347	4.73109	4.66031	4.9208
IL13	6.31752	5.99025	5.66841	5.86741	5.87787	5.95377	5.91409	5.91882	6.106	5.85356	6.10185	5.61857	5.87558	6.18536	6.20437	6.07815	5.94571	6.00298	5.66415	6.22031	6.12046	6.37116	6.2887	5.89271	6.20382	6.0335	6.13471	6.10665	6.14092	6.19986	5.98436	6.01312	6.04301	6.07865	6.45323	5.90635	6.19374	6.93745	6.22505	6.42321	6.20946	6.39752	6.23702	6.44291	6.74423	6.32183	6.38605	6.06864	6.66869
IL16	9.99782	9.89424	9.67462	10.0065	10.343	9.92152	10.0841	9.94405	9.37593	9.82167	9.90413	9.74127	9.90358	10.2148	10.2548	9.97466	10.2984	9.81605	10.056	9.91708	9.96033	9.94973	9.66394	10.1712	9.9724	9.84943	10.1134	10.047	9.91967	10.1236	10.1758	10.0478	10.183	10.1267	9.74378	10.1726	10.035	9.45841	9.83758	10.0279	10.106	9.97333	9.89513	10.2235	9.83367	9.85419	9.69717	9.89487	9.49645
IL25	5.87443	5.50717	5.39562	5.564	5.56448	5.59934	5.58073	5.55171	5.68502	5.69954	5.80437	5.66979	5.98389	5.47914	5.92392	5.86794	5.43124	5.7847	5.46719	5.61989	5.66943	5.63861	6.01063	5.57536	5.93923	5.51966	5.86214	5.58428	5.77048	5.78588	5.59836	5.69986	5.23769	5.66005	5.66521	5.62075	5.66131	6.44414	5.533	5.74989	5.51246	5.82102	5.68939	5.805	5.96682	5.77626	5.92165	5.87164	6.11304
IL12A	4.96319	4.89648	5.05727	4.81616	4.83172	4.83355	4.79125	4.75148	4.84778	4.81186	4.66331	4.79084	5.17256	5.06154	5.03956	4.93778	4.81765	4.90432	4.80411	4.90407	4.83768	4.9289	5.13178	4.77213	5.0094	4.8093	4.93172	4.80305	4.9189	5.0225	4.94219	4.97618	4.8105	4.78643	4.88605	4.78185	4.9163	5.09891	4.71179	5.08112	4.83933	4.9873	4.98124	4.85057	4.96237	5.09471	4.87922	4.93231	5.04234
IL1A	6.48642	6.44574	6.33817	6.32728	6.2863	6.63039	6.54063	6.3952	6.36836	6.49385	6.31408	6.17122	6.53143	6.73781	6.79279	6.87874	6.73937	6.75786	6.76948	6.78672	6.48171	6.45819	6.5134	6.54411	6.13607	6.81251	6.81159	6.58401	6.47886	6.33973	6.20067	6.47625	6.53462	6.4113	6.02637	6.29832	6.45616	5.90267	6.33465	6.44743	6.32591	6.23582	6.65676	6.46333	6.47962	6.38802	6.61297	6.19355	6.53762
IL1B	10.3263	9.64047	9.6484	9.64133	9.64117	10.0758	9.4969	10.3296	9.62117	9.61912	9.69676	9.68775	10.0962	9.71291	10.1126	10.1226	9.85297	9.81182	9.4975	9.86724	9.37504	9.09303	9.51556	9.39409	10.1372	10.6532	10.7227	9.84035	9.56228	10.3688	9.77926	10.229	9.71725	10.3432	9.38519	9.79117	9.86776	9.17951	9.6795	9.54837	9.82216	9.68286	10.1988	9.86344	9.50282	9.63741	9.43221	9.47526	10.2711
IL1R1	6.13875	5.87881	5.89658	5.60697	5.68244	6.39239	5.8501	5.87753	6.08841	5.97743	5.99865	5.22794	5.72208	6.17822	5.90198	6.14577	5.8385	5.6164	5.89375	6.12666	5.59894	5.41033	5.7498	5.98697	6.23306	5.97935	6.00277	5.61413	5.70649	6.27282	5.74664	5.82228	5.76877	6.29783	5.71377	6.06873	6.20107	5.41017	5.77639	5.85365	5.85351	5.97691	6.42501	6.57446	6.33372	5.94687	5.98177	6.14379	6.05493
IL1R2	9.02971	9.84699	9.9887	9.8417	10.0628	10.4675	8.86218	10.0422	10.7631	9.4102	10.4234	9.33215	9.95626	10.1435	9.23339	9.54179	9.1707	8.54718	9.14929	10.0502	8.20216	8.91028	9.42837	9.51676	9.31427	9.97423	9.39664	8.3681	8.74982	10.0806	8.70517	9.60526	9.70747	10.2488	9.53323	9.5971	9.92535	9.1678	9.04543	9.87198	9.68027	9.22105	10.2352	10.262	9.75781	9.57059	9.49743	9.91752	10.038
IL1RN	9.37698	8.79143	8.85041	8.67835	8.94728	9.03019	8.57621	9.20166	8.85033	8.73328	9.00807	8.76031	9.15897	8.91922	8.85601	9.21816	8.77042	8.69407	8.41784	9.09595	8.35506	7.87629	8.57356	8.80817	8.76558	8.75349	9.04662	7.15406	8.11218	9.24671	8.75104	8.42404	8.29033	9.08268	8.61148	8.80047	8.86254	8.24324	8.52907	8.97587	8.81097	9.18078	8.9192	9.70902	8.12274	8.55046	8.60702	8.35291	9.09707
IL23A	6.51894	6.98014	6.86546	6.75525	6.68455	6.90137	6.72065	6.88667	6.97431	6.67852	6.5933	6.92063	6.75029	6.47967	6.45599	6.64167	6.55259	6.51302	6.84432	6.60313	6.49787	6.62126	6.80909	6.66779	6.81658	6.65616	6.7236	6.91815	6.71218	6.60238	6.96628	6.55258	6.56913	6.83348	7.0686	6.45819	6.57386	7.26086	6.6926	6.57849	6.51488	6.49513	6.54934	6.6685	6.76298	6.46354	6.42684	6.52277	6.39771
INHBB	5.40277	5.59825	5.33534	5.77359	6.13471	5.97147	5.97916	6.03562	6.10299	5.7093	5.99198	5.47388	6.28929	6.30136	6.35875	6.41093	5.53245	6.03932	5.86008	6.25901	5.22809	5.66985	5.69188	5.40421	5.97812	5.88212	5.70594	6.0003	5.91184	6.20883	5.62368	5.58245	5.71952	6.19479	5.46363	6.1879	5.94546	6.39764	5.87643	5.88059	5.51603	5.71117	6.2224	6.31691	6.11069	5.6234	6.00311	6.45426	6.30729
LPA	4.53825	4.46283	4.4109	4.41448	4.53861	4.43185	4.38921	4.55646	4.3795	4.41052	4.56128	4.42676	4.51784	4.71487	4.46883	4.60568	4.31972	4.61231	4.27682	4.42601	4.35777	4.57595	4.54631	4.53454	4.51654	4.33746	4.4669	4.46324	4.40644	4.65288	4.50957	4.52351	4.42871	4.29393	4.35743	4.3879	4.34224	4.5987	4.53209	4.5041	4.42405	4.41501	4.60014	4.57864	4.67091	4.43019	4.49218	4.39978	4.55697
LPAR1	5.22861	5.58352	5.79386	5.34384	5.59732	5.44382	6.12989	5.11329	5.33011	5.58798	5.88927	5.70822	5.73504	5.43644	5.7214	5.74811	5.16659	5.83123	6.13546	5.5992	5.7812	5.39761	5.58226	5.74911	5.47391	5.73755	5.48963	5.34317	5.36304	6.09414	5.62642	5.40847	5.30157	5.61033	6.01094	5.54823	5.52877	5.70318	5.47443	5.85328	5.60678	5.5991	5.87891	5.62644	5.63146	5.44068	5.84827	5.74992	5.78672
LPAR2	9.59994	9.29878	9.03764	8.6431	8.99337	9.21092	9.70116	9.02652	8.95585	8.83665	9.01222	8.57228	9.39521	9.69654	9.87116	9.45791	9.55791	9.09928	9.37292	9.42164	9.10797	8.89527	9.39232	9.19893	9.59304	9.18366	9.52758	9.53826	9.16676	10.0091	9.19527	9.62183	9.23804	9.70331	9.48096	10.2077	9.5767	9.3594	8.95358	9.52134	9.10008	9.5436	9.89242	10.1469	9.76793	9.0967	9.36223	9.68951	9.45686
LPAR3	5.53472	5.22678	5.16227	5.23303	5.09349	5.29927	5.46096	5.5651	5.26138	5.16922	5.45014	5.60412	5.42473	5.46922	5.57173	5.06676	5.19225	5.18862	5.34014	5.48135	5.46563	5.55181	5.91543	5.4166	5.66737	5.63735	5.41618	5.54139	5.61166	5.54456	5.45219	5.66722	5.43054	5.16403	5.87819	5.33247	5.5773	6.07726	5.57245	5.374	5.49564	5.52963	5.64825	5.73938	6.06159	5.50089	5.82691	5.72688	6.16252
MCAM	5.47045	5.1223	5.0573	5.08233	5.09082	5.25246	5.0986	5.13611	5.08912	5.14775	5.10398	5.06193	5.05043	5.08677	5.08694	5.244	5.31797	5.13896	5.31282	5.34134	5.32166	5.43281	5.49944	5.22124	5.44913	5.35679	5.31017	5.61451	5.32913	5.33554	5.27748	5.44262	5.22172	5.23023	5.52786	5.19479	5.36387	5.7592	5.26182	5.42336	5.19101	5.36881	5.36014	5.46164	5.74481	5.34229	5.46398	5.52678	5.67549
MIF	11.433	11.3258	11.441	11.6817	11.2997	11.3224	11.3352	11.8963	11.747	11.2301	11.2964	11.8185	11.3548	10.999	11.3691	11.1955	11.4604	11.5323	11.263	11.0876	11.5083	11.7247	11.2555	11.3982	11.1814	11.5328	11.4969	11.68	11.5974	11.3155	11.5182	11.2846	11.3427	11.1058	10.8031	11.1447	11.15	10.9139	11.418	11.3408	11.4886	11.3957	11.1672	11.0407	10.999	11.3424	11.1638	11.1483	10.3252
MYBPC1	4.40296	4.29341	4.0408	4.14023	4.1163	4.4464	4.33585	4.15572	4.36361	4.23151	4.17406	4.42592	4.39877	4.25879	4.47424	4.41948	4.18943	4.16706	4.40165	4.1542	4.45037	4.23338	4.40917	4.3821	4.31551	4.47781	4.19602	4.29354	4.24177	4.54136	4.27341	4.28127	4.45315	4.35481	4.43063	4.12357	4.29565	4.72759	4.35026	4.33484	4.13514	4.32128	4.23168	4.28101	4.23894	4.13652	4.50846	4.17919	4.66008
MYBPC3	7.12796	7.14571	7.18988	6.7966	7.07072	7.39115	7.14735	6.86607	7.14187	7.13523	7.04418	6.92406	7.31375	6.89078	7.04412	7.08016	7.1294	7.0413	7.36285	7.12508	7.18594	7.17597	7.37828	7.06268	7.08038	7.01004	7.03926	7.44834	7.0978	7.1061	6.94324	6.93145	6.73214	7.30367	7.37121	7.07528	7.29589	7.73818	7.14194	7.11398	6.94996	7.21889	7.41042	7.4759	7.27463	7.29797	7.21063	7.28112	7.65899
NR4A3	4.97565	4.75333	4.64799	4.85217	4.42423	4.63508	4.86151	4.70468	4.8357	4.64547	4.75153	4.91273	4.82249	5.1756	5.06577	4.87364	4.61192	4.98547	4.66978	4.69484	4.86162	5.02933	5.13183	4.80993	4.79364	4.77443	4.8451	4.95473	4.74549	4.82405	4.74137	4.80789	4.70897	4.70643	4.97826	4.66334	4.77709	5.19967	4.66428	4.795	4.82669	4.84046	4.92941	4.95353	5.04563	4.84244	4.96681	4.87051	5.07064
PLA2G4A	4.16324	5.09627	5.88571	6.04274	6.0643	5.57858	4.69057	5.60723	5.7228	5.57852	5.90489	5.07209	5.34498	4.90929	4.31783	4.7715	4.74578	4.93334	4.7179	4.49389	4.61262	4.14831	4.27899	4.59124	4.5584	4.88146	4.70051	4.07323	4.08175	4.47069	4.36529	4.25661	4.99134	4.77854	4.44445	4.24315	4.49206	4.12955	4.39736	4.31541	4.33338	4.40635	4.46762	4.15906	4.21552	4.19298	4.43371	4.59589	4.42351
PPP1R12B	7.06229	7.1343	6.95881	6.67392	6.86365	7.32221	7.07803	6.4581	6.7407	7.11548	7.03466	6.60473	7.12349	7.40378	7.09066	7.1705	7.13211	6.798	6.8408	7.55763	6.74208	6.71246	6.859	7.06634	7.11855	6.80383	7.08252	6.7782	6.49839	7.22001	6.80437	6.89089	6.79001	7.24722	7.02732	7.29959	7.37974	7.20918	6.29972	7.2673	7.13463	7.14087	7.22117	7.67995	7.20615	7.08514	7.04895	7.13164	7.26225
PTX3	4.72493	4.82372	4.90417	4.90294	5.21434	4.49997	4.6333	4.68103	4.49868	5.7329	4.61445	4.76309	4.60916	4.4195	4.58691	4.82808	4.53246	4.93969	5.14797	4.65352	4.66259	4.29188	4.4902	4.92057	4.95246	4.59147	4.91869	4.56041	4.18963	4.8443	4.49274	4.76336	4.84286	4.83226	4.40113	4.96012	4.93597	4.39993	4.86055	4.89827	4.94199	4.73443	4.80856	4.94121	4.73147	5.09662	4.49001	4.79983	4.63257
RNASE1	4.96292	4.94998	5.08777	4.93284	4.74884	4.8373	4.85228	4.95971	5.10055	4.89594	4.93048	5.23487	5.26106	5.15932	5.13017	5.07281	4.83921	5.09153	5.01986	5.02244	5.00245	4.89719	5.37591	4.97778	4.94668	5.15337	5.05912	5.20396	5.14353	5.21517	5.06177	4.93112	4.95972	4.97199	5.20963	5.00817	5.09137	5.55322	5.03597	5.2317	5.07297	5.119	5.15285	5.17577	5.23344	5.14664	5.21918	5.22766	5.5595
SERPINE1	5.5094	5.45268	5.48231	5.15687	5.41363	5.45679	5.58837	5.34361	5.42163	5.41432	5.46214	5.32608	5.49183	5.47505	5.69224	5.75219	5.34031	5.43982	5.39679	5.63541	5.69734	5.42256	5.60745	5.63805	5.45136	5.48334	5.37233	5.60545	5.31826	5.58309	5.37614	5.62584	5.28405	5.41757	6.07569	5.7263	5.5281	6.05595	5.60959	5.43801	5.82625	5.67162	5.60138	5.68168	5.89274	5.70327	5.61419	5.51861	6.14454
TLR1	10.5497	10.5159	10.6518	10.3162	10.3849	10.8517	10.2692	10.5495	10.8268	10.0729	10.177	10.0165	10.2859	10.5187	10.3877	10.5996	10.0201	9.84993	9.97055	10.9749	9.45139	9.3106	10.0577	9.7755	10.4128	10.4326	10.4329	9.58304	9.61898	10.3399	9.85066	10.4086	10.3547	10.589	9.76294	10.0908	10.3105	9.66841	9.75539	10.4258	10.0273	10.2602	10.6461	10.685	9.74364	10.0121	10.0826	10.2467	10.5983
TNF	7.17921	7.04798	7.20497	7.05031	7.13298	6.64123	7.14182	7.36501	7.13559	6.96219	7.00221	6.90522	7.06635	7.49275	7.31872	7.27247	7.11292	7.32353	7.20328	7.01741	7.16559	6.84119	6.7352	7.20637	7.06987	7.01269	7.0663	7.1578	6.72896	7.08936	6.98282	7.36068	6.86985	7.01906	6.94431	7.36193	7.09245	7.01725	7.31977	7.41234	6.87995	7.39825	7.1415	7.57403	6.99815	7.2573	7.42234	7.12188	7.00998
TNFAIP6	8.31964	8.20903	9.2463	9.38477	7.63984	9.3915	6.97299	8.9401	9.09462	7.77118	9.35124	8.79303	7.89647	8.30021	7.40204	7.4852	7.22157	8.26433	6.59982	8.19336	5.69755	6.49288	7.786	6.85828	7.64027	8.84894	7.91066	5.5203	6.41248	7.6451	6.21671	7.57811	8.12554	7.59385	6.22019	5.76047	7.7351	7.22703	5.68675	6.24057	6.98795	7.01151	7.98262	7.98536	5.86148	6.45651	6.04619	7.38221	8.37606
TPSD1	5.45507	5.23417	5.32896	5.0678	5.34662	5.43361	5.37002	5.0838	5.44471	5.13054	5.27181	5.25579	5.42151	5.37226	5.23756	5.46297	5.20375	5.35752	5.48266	5.42597	5.56793	5.41822	5.52432	5.33397	5.61807	5.43349	5.25412	5.43137	5.56318	5.63369	5.36684	5.13589	5.17843	5.28815	5.78226	5.30241	5.47845	6.07239	5.5717	5.16551	5.34702	5.39174	5.39091	5.39939	5.85382	5.56804	5.72383	5.25396	5.95427
TREM1	11.091	11.707	11.7506	10.9218	11.5034	11.3321	10.4189	11.7361	11.0097	11.0247	11.9545	11.5681	11.4716	10.9457	11.0081	10.1403	10.8396	10.1491	11.0598	11.9241	10.4732	10.6999	11.1767	10.064	11.3848	11.1719	11.4083	10.1137	10.6357	11.5789	10.9118	10.8721	10.9297	12.3428	10.9632	11.2057	11.3008	10.5264	10.7062	11.327	10.8001	11.1683	11.4971	11.3737	11.3195	10.915	10.6269	10.4949	11.3915
VDR	7.18193	6.97573	6.87936	6.99902	7.12642	7.02297	7.35835	7.23438	6.93474	7.05392	7.11368	6.92356	7.4088	7.66711	7.21052	8.01655	7.2946	7.52548	7.4598	7.4049	6.91583	6.8117	7.27056	7.6228	7.63033	7.56752	7.23528	7.19311	7.0802	7.42342	7.03525	7.59103	7.04277	7.33147	7.09025	7.76294	7.26257	7.30888	7.31249	7.60934	7.45157	7.523	7.82202	7.89706	7.48386	7.45578	7.55684	7.55588	7.40592
NCOA3	8.53566	8.80795	8.33841	8.50946	8.69125	8.51431	8.93173	8.38269	8.01153	8.93835	8.45995	8.97022	8.50793	8.57349	8.51692	8.77936	8.66396	8.69582	7.71587	7.80926	7.52777	7.7083	8.15319	7.95801	8.42458	7.35718	7.60631	7.52999	7.70183	8.02332	8.75017	8.69526	8.79063	7.9629	8.39104	8.34412	8.72802	7.41135	8.70045	8.7135	8.3421	8.61014	8.5903	8.20335	7.6845	8.76455	8.50069	8.6673	8.4451
NXT2	5.7602	6.3314	7.21351	6.93899	6.61337	6.79832	6.12973	6.67211	7.18956	6.35434	6.51166	6.72172	5.89026	6.16857	6.11193	5.91184	6.41943	6.24627	5.19706	5.81069	5.31641	5.38754	5.35864	5.35619	5.34248	6.05174	5.94089	5.08573	5.82856	5.13314	5.53337	5.46413	5.96952	5.45733	4.94827	5.22195	5.45727	5.21083	5.59383	5.11795	5.65372	5.19552	5.37835	5.10026	5.2096	5.04383	5.09711	5.21412	5.71914
CHKB	9.99663	9.54329	9.54393	9.58601	9.27259	9.41431	9.65741	9.49669	9.20808	9.50271	9.48787	9.53797	9.44397	9.33528	9.48265	9.34154	9.96309	9.41272	9.46112	9.52847	9.91838	9.8211	9.74311	9.76893	9.62078	9.64387	9.95236	10.2182	10.0865	10.1433	9.81748	9.69353	9.78516	9.73084	9.81275	9.93653	9.70621	9.56068	9.82433	9.87099	9.71562	9.90155	9.70896	9.96154	9.60515	9.47313	9.7802	9.74797	9.26764
E2F5	4.92393	5.25819	5.49346	5.34062	4.9695	5.08181	4.99894	5.23077	5.2272	5.03045	5.14692	5.54777	4.84622	4.90619	5.22746	5.19477	4.95331	5.24049	4.85393	5.05768	4.84131	5.08659	4.78973	5.04892	5.06316	5.11082	5.06616	5.20999	5.01932	4.74074	5.29635	4.8508	5.28076	5.17194	4.87436	4.69278	4.96961	4.48816	5.13674	5.01402	5.00526	5.01351	4.82867	4.85691	4.83357	4.74977	4.83978	4.92381	4.6937
TRAIP	5.5522	5.16406	5.14813	5.36023	5.03207	4.97872	4.88703	4.98953	5.09017	5.20517	5.3757	5.18785	5.39254	5.10625	5.42497	4.87709	5.26533	5.47071	5.19561	5.08153	5.27577	5.32447	5.20569	5.30863	5.08483	5.16639	5.24227	5.52868	5.34101	5.2041	5.15119	4.891	5.33042	4.96061	5.30666	5.21609	5.09351	5.31022	5.28636	5.07741	5.00845	5.36083	5.04743	4.99623	5.11344	5.21389	5.2515	4.91835	5.16442
CSF3R	13.1659	12.5264	12.2769	12.1446	12.631	12.6684	12.7566	12.0792	11.8281	12.6586	12.5628	11.902	12.928	12.927	13.1383	13.1845	12.871	12.3706	12.5635	12.9799	12.0455	12.0414	12.4424	12.5838	12.9396	12.5431	12.9888	12.3456	12.211	13.3114	12.6285	12.8825	12.5672	13.085	12.4192	13.3177	13.0768	12.3507	12.363	13.0277	12.8189	13.0762	13.4429	13.5397	12.9228	12.8008	13.0031	13.3633	12.5881
DUSP22	9.3822	9.50994	9.53287	9.43103	9.29701	9.64065	9.62275	9.41841	9.15398	9.22119	9.35338	9.30442	9.26699	9.69198	9.18395	9.24338	9.37186	9.38946	9.3205	9.46757	9.47099	9.40576	9.31772	9.52859	9.12439	9.58517	9.6785	9.80289	9.25417	9.90783	9.46935	9.51721	9.59509	9.4147	9.36161	9.07204	9.44202	8.78745	9.51506	9.39768	9.4065	9.3569	9.23572	9.25817	9.11489	9.06501	8.96768	9.29053	8.73319
DUSP13	5.80779	5.66618	5.89676	5.4799	5.56542	5.88352	5.56426	5.80596	6.186	5.62883	5.87307	5.42406	5.66992	5.82768	5.66608	5.60976	5.64119	5.4516	5.93844	5.99402	5.59236	5.62615	5.87673	5.58444	5.74032	5.63852	5.47162	5.71499	5.60932	5.73624	5.51494	5.40914	5.57509	5.88442	6.09214	5.6541	5.96042	6.42292	5.62908	5.72272	5.66799	5.76388	5.9622	6.12618	6.13575	5.703	5.94028	5.83205	6.3631
IL22	5.73397	5.29333	5.44318	5.19608	5.48792	5.18819	5.45575	5.42336	5.55912	5.42443	5.38645	5.28337	5.32167	5.30721	5.52354	5.33758	5.32083	5.51751	5.48343	5.51056	5.58528	5.78493	5.82885	5.44988	5.3926	5.45526	5.34967	5.60318	5.30517	5.67413	5.37307	5.35563	5.37859	5.29173	5.73507	5.37301	5.52541	6.34998	5.44254	5.56963	5.64671	5.56088	5.36716	5.37004	5.75154	5.75716	5.68542	5.75405	6.00066
PKD2	5.8453	6.06328	6.21346	6.6301	6.15057	6.22703	6.47581	5.99579	6.2855	6.0172	5.96306	6.02549	5.80786	6.08349	6.03833	6.16245	6.44685	6.18248	6.00178	6.08214	6.02391	5.55865	5.4936	5.65558	5.81843	6.20124	6.60759	6.01581	6.04008	5.7713	6.04572	5.83986	6.66477	6.2068	5.7531	5.89314	6.07408	5.04174	6.30748	6.10448	6.59152	6.15712	6.14517	6.35448	6.3609	6.34214	5.86521	6.76218	5.46133
RPL13A	13.9169	14.1139	14.3622	14.3022	14.1585	14.2167	13.8059	14.3508	14.2994	14.1159	14.133	14.3541	14.2193	13.7106	13.8566	13.5123	13.9851	13.7535	14.0643	14.0385	13.9545	14.0649	13.9915	14.0437	14.0247	14.2527	14.1806	14.1442	14.2078	13.9511	14.1154	14.0232	14.3195	14.0171	13.9497	13.6511	13.8988	13.505	13.9421	13.8684	14.0046	13.8599	13.7146	13.5448	13.6871	13.7384	13.7026	13.6832	13.2781
CEP72	6.1609	6.08765	6.05382	5.80875	6.14199	5.86782	5.93438	5.85549	5.96533	5.92814	5.84458	5.81471	5.87293	6.26937	5.91666	6.36672	6.26989	6.04458	6.21863	6.10879	6.32515	6.4989	6.43519	6.16787	6.06576	6.20042	6.14997	6.29241	6.13994	6.01987	6.35972	6.18337	6.24578	6.04447	5.86512	6.33073	6.09187	6.19576	6.14785	6.18178	6.18581	6.05075	5.84245	5.72531	6.27721	6.29454	6.01281	6.10761	6.06222
AIF1	9.86647	10.6957	11.4827	11.258	11.3335	11.3088	9.58965	11.3064	11.4509	11.3144	11.6977	11.7744	11.8541	9.78189	9.79569	9.51316	9.36283	8.99136	10.5678	10.9743	10.2437	9.87669	10.1683	10.5297	10.7336	10.8694	10.5339	9.81844	10.1304	11.0998	10.3631	10.5742	10.4459	10.9602	10.6835	10.2751	10.5786	10.4831	10.3311	10.5709	10.4313	10.1651	10.517	10.1761	10.0056	10.0296	10.2494	10.4862	10.6735
VPS37B	9.5222	9.5493	9.29108	9.03337	9.43785	9.36432	9.57145	9.19063	9.0915	9.21536	9.34401	8.85742	9.39704	10.0026	9.83312	9.94988	9.77093	9.48335	9.5118	9.74577	9.55157	9.42124	9.13129	9.71233	9.48337	9.49287	9.46309	9.34863	9.21676	9.77188	9.46937	9.53206	9.45722	9.72999	9.27313	10.0236	9.80781	8.90135	9.25111	9.71851	9.43363	9.39862	9.68296	10.1558	9.64006	9.46192	9.32084	9.66581	8.98727
NXF2	5.88653	5.36139	5.37527	5.22125	5.26149	5.41876	5.45829	5.33181	5.29834	5.45877	5.46968	5.32749	5.64819	5.38904	5.65555	5.44644	5.56473	5.50858	5.30313	5.43726	5.67876	5.67756	5.69662	5.67121	5.64522	5.5343	5.66272	5.73146	5.61684	5.80562	5.60641	5.58025	5.51409	5.39686	5.65865	5.45858	5.52978	5.56131	5.61701	5.71844	5.50969	5.65755	5.84913	5.84725	5.72959	5.53131	5.72643	5.43531	5.58965
ZNF41	4.5301	4.67697	4.68914	4.50557	4.53911	4.57489	4.72406	4.85139	4.55053	4.79281	4.5151	4.68122	4.43319	4.61643	4.40786	4.51662	4.51286	4.66239	4.65461	4.77043	4.65327	4.57969	4.7816	4.60993	4.64858	4.76134	4.64883	4.44994	4.74124	4.69123	4.54311	4.77221	4.81316	4.78759	4.46721	4.52648	4.72788	4.45076	4.52196	4.63733	4.74756	4.76952	4.58111	4.58366	4.59867	4.57653	4.50396	4.40312	4.71558
TERF2	9.25183	9.11604	8.68138	8.89721	8.89176	8.91798	9.61214	8.99385	8.37951	9.13641	8.88675	8.9978	8.84934	9.39891	9.54218	9.26021	9.50713	9.4353	9.65778	9.21378	9.66711	9.76918	9.44339	9.58935	9.38955	9.19819	9.28321	9.37912	9.55505	9.46088	9.49215	9.47086	9.28513	9.49249	9.54088	9.787	9.55398	9.13083	9.37042	9.57073	9.46878	9.461	9.1948	9.19934	9.31203	9.45492	9.32892	9.39882	8.96728
RBM39	9.72165	10.6155	10.9092	10.8385	10.6261	10.86	9.8772	10.4689	10.5831	10.5424	10.6799	10.693	10.5254	9.63709	9.76638	9.58521	9.89429	9.28513	10.129	10.5806	10.1393	9.66571	9.55972	10.0512	10.4148	10.6099	10.4834	10.3576	10.1018	10.1547	10.5301	9.9363	10.6827	10.3342	9.67914	9.8356	10.0656	9.10574	10.1006	9.8325	9.92096	9.88867	9.93125	10.0334	10.1862	9.94904	9.81424	10.2835	9.66052
REEP2	7.16167	6.9003	6.65057	6.8099	6.80348	6.68515	7.02913	6.84757	6.91318	6.78625	6.85811	6.92251	7.26626	6.86937	7.05077	7.02549	6.79465	6.8777	6.73604	6.73275	7.13463	7.08811	7.37138	7.10401	7.22599	7.0663	7.09204	7.19547	7.10661	7.15538	6.86018	6.9427	6.60365	7.13099	7.67865	6.86391	6.98809	8.23871	7.17692	7.26933	6.98396	7.09621	7.22016	7.2064	7.58685	7.29208	7.41403	7.29815	7.84627
MECP2	8.42264	8.36576	8.20824	7.89635	8.02678	8.1026	8.10838	8.14995	8.01091	8.08599	8.02779	8.16897	8.19851	8.15955	8.2347	8.21513	8.39426	8.00248	8.66184	8.4101	8.46093	8.37573	8.33914	8.56584	8.3489	8.30469	8.4419	8.36057	8.6039	8.51728	8.59412	8.43819	8.30152	8.66982	8.39046	8.89753	8.5877	8.57721	8.49315	8.53591	8.25752	8.30087	8.4384	8.70941	8.67628	8.57524	8.54267	8.67231	8.38245
CKS2	4.50552	5.59593	6.45959	5.7622	4.94462	5.67036	4.53246	5.32887	5.93239	5.06836	5.31017	5.86491	5.02554	4.78132	4.84373	4.77465	4.80101	5.27613	5.02513	5.51806	4.67302	4.68227	4.5937	4.97706	4.82937	6.24229	5.01532	4.3684	4.9471	4.65757	5.28752	4.83837	5.46187	4.95623	4.63657	4.53004	5.25965	4.49236	4.62389	4.34877	4.59693	4.09783	4.33299	4.2703	4.70631	4.42783	4.39347	4.90253	4.69603
IDH3A	6.82931	7.1542	7.18128	7.51143	7.31777	7.19329	6.96404	7.18667	6.90198	7.4025	7.28074	7.38115	7.09602	6.83796	6.65782	6.93736	7.1101	7.11296	7.56829	7.21457	7.58018	7.31796	7.08202	7.57617	7.27692	7.27693	7.26704	6.83909	7.33249	6.96792	7.46116	7.17961	7.55117	7.34555	7.17317	7.29106	7.12868	6.75935	7.10568	7.00029	7.39028	7.19592	7.00087	6.90784	6.94036	7.15604	7.23321	6.96993	6.89958
FAM111A	9.61835	9.82153	9.99681	9.92358	9.52752	9.61496	9.57337	9.65752	9.72695	9.70794	9.5102	9.43331	9.51391	9.44144	9.55407	9.56666	9.8124	9.41256	9.62403	9.67946	9.81288	9.08672	9.14435	9.49672	9.81044	9.77533	9.76456	9.72531	9.40497	9.49227	9.76838	9.46372	9.91795	9.76247	9.53338	9.57596	9.70291	8.93425	9.56479	9.54497	9.70429	9.56666	9.53757	9.81373	9.87307	9.64254	9.5262	9.84651	9.3082
KCNG1	5.93358	5.86345	5.81173	6.04875	6.16885	5.82311	5.8014	5.74847	5.60944	6.14388	6.0978	5.45146	5.79171	5.52515	5.85331	5.90999	5.75503	5.8492	5.67509	5.71062	5.84931	5.88207	5.75882	6.04971	5.66687	5.63207	5.79097	5.74198	5.87	5.83311	5.71713	5.56514	5.57043	5.97413	6.0915	5.73375	5.88211	6.42777	5.81064	5.79922	6.01405	5.55512	5.49754	5.91672	6.05537	5.88302	5.85964	5.77629	5.98553
HMGN3	9.03569	9.01979	9.50392	9.38205	9.12041	9.16519	8.62873	9.07205	9.12674	9.0373	9.34637	9.98777	9.15119	8.20488	8.2369	8.25409	8.70872	8.36215	9.36713	9.13284	9.45855	9.2555	8.79611	9.03843	9.43227	9.52597	9.42558	9.52919	9.53469	8.94732	9.77096	9.29802	9.62089	9.1714	8.83398	8.91763	8.98965	7.98497	9.51405	9.0961	9.21202	9.11045	8.89796	8.99543	9.19255	9.20937	8.89801	9.1734	8.25335
GNPTAB	7.23297	6.94237	6.60018	6.86647	6.84274	6.6344	7.01969	6.84654	6.66043	6.93395	6.79671	6.87308	6.65604	6.96598	6.98759	6.78008	7.52297	7.378	7.08772	6.67826	7.36521	7.37243	6.90505	7.1786	6.96737	7.25001	7.16388	7.23255	7.34432	6.76902	7.03772	7.27865	7.34424	6.78912	6.73642	6.98361	6.94296	7.16045	7.19651	7.0763	7.14697	7.11499	7.05155	7.20095	7.18592	7.4165	7.26161	7.29495	6.58471
UNC119	9.1557	9.40974	9.50814	9.20204	9.29377	9.22844	9.1054	9.55905	9.44293	9.13004	9.33885	9.06811	9.367	9.50837	9.2389	9.32336	9.21315	9.10561	9.10759	9.1334	8.81841	8.83075	8.93956	9.00487	9.14361	9.19473	9.1542	8.89578	8.78867	9.40515	8.99907	9.1845	8.94708	9.13357	9.04793	9.56971	9.32184	9.15674	8.85848	9.35635	9.19042	9.17868	9.2894	9.67274	9.28788	9.10208	9.22085	9.58173	9.36053
NIP7	6.44936	6.38159	6.53146	6.86346	6.57144	6.90228	6.28102	6.60393	6.78434	6.64913	6.53686	6.61178	6.2614	6.23732	6.05564	6.34707	6.52265	6.16647	6.39375	6.36319	6.43595	6.59672	6.44114	6.44021	6.25856	6.29921	6.39244	5.97872	6.4279	5.71559	6.43856	6.58001	6.35163	6.12552	5.76911	6.5792	6.07345	6.05217	6.37282	6.0294	6.28015	6.13789	6.27624	5.61358	5.83062	5.9917	6.03845	5.96338	5.804
PLXNA1	6.59745	6.43917	6.17208	6.63371	6.52308	6.01834	6.88662	6.65221	5.8493	6.44971	6.24555	6.43685	5.89248	6.32286	6.97142	6.67203	6.66919	6.39696	6.53036	6.11837	6.35728	6.5923	6.41853	6.38134	6.36046	6.39954	6.74018	6.96016	6.82416	6.41605	6.80459	6.81656	6.92591	6.48484	5.91142	6.89654	6.0925	5.68937	6.42624	6.43885	6.49688	6.55876	6.36263	6.46049	6.26341	6.12183	6.14905	6.50274	5.46512
BTNL3	6.28855	6.28542	6.03156	7.47899	6.16904	6.2309	6.17489	7.38227	8.04392	5.9823	7.96485	5.84701	8.17866	6.37683	6.32319	8.03932	7.56543	6.16282	7.87125	8.22311	7.41681	6.4908	8.07727	7.92923	6.32286	8.06495	8.6289	6.6577	7.22097	6.72238	6.38893	6.25445	7.422	8.87136	8.11927	6.4978	6.68507	7.18128	6.44772	6.29391	6.36856	6.51304	6.23844	8.44507	8.80583	7.79797	8.55126	6.29143	9.1378
FGF21	5.38204	5.30124	5.19784	5.16893	5.22924	5.24909	5.05001	5.17802	5.33686	5.17716	5.17624	5.08073	5.052	5.293	5.31149	5.06184	5.26292	5.10869	5.21223	5.18706	5.39291	5.17542	5.56764	5.29573	5.2944	5.23524	5.38379	5.4562	5.48484	5.48964	5.26861	5.28413	5.11242	5.24421	5.54363	5.22746	5.21905	6.06485	5.43514	5.42492	5.24877	5.30879	5.247	5.34035	5.54283	5.43438	5.6391	5.1814	5.69161
CAPN3	7.2733	7.20224	7.23944	6.77055	7.01664	6.76069	7.32952	6.98019	6.52284	7.29007	7.02543	7.1049	7.07124	6.6632	6.8027	7.11269	7.25714	7.14906	7.25965	7.00397	7.26348	7.14014	7.05193	7.50831	7.18316	6.83116	7.32736	7.25739	7.11499	8.21801	7.41593	6.98585	7.20013	7.44214	7.21998	7.50299	7.07121	6.35039	7.05262	7.11935	7.06029	7.20864	7.20795	6.91588	6.81005	6.87349	6.9319	6.93068	6.66179
TPD52L1	5.7344	5.42004	5.58472	5.44105	5.57607	5.397	5.29324	5.41019	5.46984	5.39503	5.3769	5.38556	5.55888	5.63489	5.58032	5.51986	5.46667	5.42559	5.49326	5.43166	5.56378	5.44269	5.86614	5.49738	5.56605	5.53691	5.61888	5.67513	5.46131	5.60928	5.4548	5.37404	5.29866	5.31045	5.6319	5.35332	5.51299	5.93134	5.6677	5.58881	5.59697	5.66402	5.67025	5.71618	5.78204	5.65657	5.76047	5.77697	5.81976
ODF2	5.97518	6.0838	6.21423	6.40423	6.27033	5.89223	6.40722	6.31833	5.87469	6.46637	6.3698	6.47165	6.41821	6.2946	6.18474	6.22147	6.39542	6.19157	6.16074	6.0592	6.3592	6.37316	6.25778	6.51512	6.31109	5.85616	5.95271	6.33913	6.17228	6.48605	6.60958	6.20146	6.15393	6.42452	6.51577	6.56413	6.01645	6.49406	6.06881	6.37262	6.3694	6.28218	6.26472	6.04791	6.0472	6.14347	6.21084	5.84883	6.3416
ANKRD7	4.24256	4.19276	4.23161	4.17243	3.92669	4.22227	4.12163	4.32833	4.2527	4.08259	4.26267	4.26252	4.23621	4.33646	4.14578	4.277	3.96201	4.34093	4.10532	4.2659	4.07558	4.3202	4.13022	4.17388	4.15579	4.23282	4.23665	4.30465	4.25898	4.4032	4.12765	4.14786	4.14178	4.02115	4.13121	4.27417	3.95802	4.16067	4.12209	4.37457	4.16837	4.40451	4.21113	4.27356	4.30714	4.21373	4.23164	4.28464	4.26121
TBRG4	7.07248	7.15842	7.16118	7.22534	7.33249	7.1268	7.35385	7.19126	7.12891	7.02452	7.25081	7.23574	7.26736	7.01333	7.14351	7.1887	7.18183	7.17542	7.15791	6.82068	7.22954	7.15679	7.4011	7.25187	7.13897	7.1297	7.25236	7.14504	7.39593	7.26513	7.5222	7.1478	7.32529	7.19699	6.98423	7.19549	6.89476	6.80321	7.15489	7.09881	7.43756	7.4742	7.12575	7.12513	6.88781	7.09379	7.0101	7.04006	6.72552
CTAG1A	5.55781	5.34326	5.34541	5.37519	5.12165	5.35495	5.32132	5.9009	5.59178	5.32766	5.38217	5.51957	5.46527	5.60891	5.66969	5.46042	5.45754	5.38131	5.77953	5.4958	5.6567	5.51671	5.62052	5.55158	5.48471	5.5026	5.50793	5.65044	5.38439	5.60541	5.3268	5.32668	5.38753	5.53578	5.79647	5.3577	5.61455	5.77427	5.40044	5.45088	5.38602	5.60974	5.50422	5.5673	5.74421	5.50303	5.55272	5.30755	6.22071
CRYBB2	5.83447	5.44317	5.7545	5.64762	5.70928	5.61843	5.56656	5.57335	5.93294	6.24803	5.86285	6.70545	5.88579	6.21328	5.57839	5.8369	5.48394	5.53182	5.621	5.73129	5.84326	5.66273	6.96481	5.89852	5.86878	5.75396	5.70011	7.0174	7.0689	6.48163	6.38889	5.79415	5.51557	5.74382	6.14068	5.91294	5.90414	7.35556	6.92835	5.77209	5.75289	5.82892	5.98854	5.87226	5.93285	5.78387	5.91224	6.50769	6.10586
HTR7	4.91891	4.70457	4.7819	4.6603	4.79581	4.89825	4.75947	4.83997	4.88984	4.76839	4.86015	4.928	4.8947	4.92261	4.97002	4.85616	4.75762	4.8812	4.84774	4.85728	4.92828	4.81989	4.8668	4.82781	4.79738	4.79399	4.891	4.9414	4.79966	4.96521	4.79073	4.5345	4.69564	4.93346	5.37025	4.68565	4.89301	5.31345	4.96743	4.84661	4.76972	4.88697	4.89295	4.76818	5.1472	4.84855	4.90347	4.92454	5.11273
RNF6	4.52141	4.3688	4.78699	4.44181	4.94167	4.59762	4.16284	4.42284	4.32796	4.82767	4.76964	4.73173	4.47715	4.32903	4.44667	4.20388	4.31015	4.58706	4.32211	4.45681	4.2987	4.15538	4.16788	4.15418	4.38	4.34097	4.22198	4.17253	4.41279	4.6083	4.44915	4.52749	4.6263	4.45405	4.40783	4.38438	4.00649	4.29472	4.30744	4.24594	4.39749	4.37576	4.22896	4.43191	4.27362	4.54997	4.42531	4.10846	4.61571
ASPH	5.34749	5.16319	5.26422	5.1933	5.31617	5.49068	5.09545	5.30476	5.31578	5.14415	5.39969	4.76988	5.42391	5.04559	5.1427	4.74871	4.85474	5.09838	4.99596	5.30364	4.65668	4.78265	4.61585	4.79312	4.94669	5.35966	5.33612	4.8517	5.22361	4.9374	4.85407	5.13766	5.37754	5.34041	4.86085	4.90398	5.17003	4.88668	4.8417	5.00727	4.99604	5.05309	5.68358	5.44321	5.14989	5.11166	4.81787	4.96832	5.18518
KIAA0513	10.2792	10.0793	9.71302	9.53643	9.84523	9.75998	10.3174	9.61373	9.36848	10.2703	10.2213	9.47604	10.2692	10.7289	10.6064	10.7133	10.6856	10.4388	10.3232	10.3633	10.2605	9.8078	10.0938	10.5368	10.3619	10.105	10.1329	10.1344	9.64042	10.6885	9.783	10.4842	10.0103	10.4989	10.3263	10.8997	10.4805	10.202	10.208	10.8389	10.5045	10.5158	10.6499	11.0231	10.5242	10.5584	10.4406	10.6607	10.3136
PSPN	5.81355	5.8666	6.02149	5.70285	5.61083	5.69528	5.60102	5.7185	6.24926	5.88203	5.77995	6.03183	6.02108	5.93508	5.91001	5.81311	5.58397	5.81122	5.81167	5.76377	5.61999	5.93258	6.16421	5.68567	5.8739	5.84894	5.70971	5.66989	5.82444	6.0623	5.79181	5.76999	5.49026	5.74353	6.22386	5.82749	6.051	6.89491	6.012	5.69695	5.77697	5.73749	5.90557	6.02151	6.4043	6.03734	6.26089	5.848	6.5528
KCNB1	5.5621	5.13006	5.20165	5.20665	5.25637	5.25681	5.16503	5.22283	5.10605	5.09656	5.25729	5.24445	5.36396	5.46704	5.44077	5.28572	5.29462	5.31668	5.19004	5.36487	5.4138	5.38514	5.58408	5.21499	5.47718	5.38653	5.38509	5.50195	5.34446	5.55266	5.25653	5.27922	5.20893	5.25476	5.56932	5.34398	5.42008	5.60249	5.49591	5.26608	5.38879	5.53833	5.3223	5.48068	5.55536	5.4169	5.44489	5.2844	5.38642
ACTN3	5.96428	5.54034	5.0229	5.33722	5.45801	5.60869	5.47	5.63096	5.4913	5.50811	5.51195	5.51259	5.72615	5.9607	5.81717	5.80692	5.49341	5.82063	5.69745	5.56599	5.80552	5.81562	5.74266	5.65083	5.77152	5.57215	5.59518	5.92697	5.68321	5.98971	5.64086	5.71115	5.32826	5.60659	5.95357	5.94053	5.63002	6.22066	5.86458	5.71967	5.58704	5.88446	5.94748	5.87718	5.73831	5.63076	5.94392	5.83254	6.13007
VENTX	6.54863	7.02565	6.71898	6.55848	7.04545	6.84302	6.75715	6.92199	6.52492	6.78228	6.89369	6.38306	6.97551	6.90197	6.69116	6.67059	6.92768	6.87778	7.37978	6.78694	7.3227	6.80985	7.26536	7.669	6.76932	6.6823	7.16162	6.67709	6.8896	7.41234	6.87086	6.78902	6.68384	7.21093	7.56017	7.53129	7.13878	7.26335	6.87228	7.25597	6.98771	7.09633	7.45305	6.95019	6.85106	6.88279	7.21171	7.02354	7.20936
SYNCRIP	7.46671	7.81783	8.40546	8.24671	8.07683	8.23842	7.83561	7.84071	7.80471	8.17803	8.06159	8.19987	7.8414	7.64785	7.44499	7.60891	7.89213	7.69134	7.65814	7.73262	7.72975	7.65754	7.56612	7.89869	7.86577	7.80332	7.7971	7.31171	7.54617	7.42625	8.05753	8.04272	8.11937	7.66444	7.80578	7.78947	7.47628	7.11127	7.88366	8.02719	7.7789	7.92318	7.75622	7.24322	7.23814	8.25508	7.89091	7.65019	6.98231
SSX2IP	5.24021	5.39773	5.87671	5.60996	5.61942	5.21503	5.36864	5.54143	6.00057	5.19253	5.24159	5.41712	5.2355	5.15692	5.41904	5.40187	5.45448	5.49884	5.2817	5.406	5.11767	4.99085	5.25575	5.30882	5.02471	5.26317	5.20761	5.06794	5.3409	5.0694	5.24707	5.16143	5.42068	5.26629	5.15781	4.91278	5.05469	4.98823	5.23925	5.05283	5.10057	5.16708	4.98548	4.92049	5.25027	5.19362	5.22444	5.26056	5.00811
CRTC1	7.52354	7.52255	7.2249	7.1375	7.28875	7.34494	7.56335	7.34539	7.40099	7.44737	7.46454	7.51203	7.82351	7.51503	7.63665	7.526	7.42672	7.35742	7.57159	7.2884	7.55902	7.68103	7.77075	7.44308	7.52799	7.38064	7.51282	7.83863	7.49589	7.69506	7.66595	7.63865	7.44084	7.33269	7.76985	7.64978	7.50377	8.01907	7.53533	7.65194	7.6813	7.88825	7.7748	7.95797	7.89579	7.83068	7.74439	7.88809	7.80136
MTX2	5.73806	5.92505	6.87335	6.52026	6.2567	6.22896	5.97088	6.22531	6.39647	6.08565	6.16892	6.55076	5.92959	5.85185	5.89071	5.57856	5.71399	5.97896	5.45522	5.85422	5.54989	5.27933	5.25678	5.72258	5.81412	5.95251	5.77274	5.57808	5.80643	5.32298	6.2223	5.56076	6.38888	5.67845	5.50341	5.34884	5.78292	5.41472	5.90957	5.56768	5.77345	5.61769	5.69793	5.69517	5.95689	5.68339	5.36809	6.03765	5.52861
PHYH	6.09023	6.40535	6.7106	6.88265	6.50955	6.73217	6.7637	6.53449	6.405	6.64082	6.81242	6.88391	5.99113	6.74792	6.33379	6.37649	6.80906	6.71018	6.63002	6.32008	6.51732	6.55712	6.47032	6.52609	6.09387	6.39496	6.36234	6.41416	6.41798	5.86298	6.4864	6.05302	6.71077	6.72434	6.1917	6.62632	6.46562	5.42485	6.49479	6.208	6.34371	6.02374	6.07181	5.67839	6.2134	5.80649	5.64559	6.44885	5.61191
HMMR	4.61168	4.68928	4.97407	4.69935	4.52908	4.79133	4.53316	4.67427	4.62669	4.56882	4.62835	4.85977	4.7591	4.62942	4.66276	4.52109	4.46543	4.71204	4.3424	4.62581	4.41156	4.4268	4.68753	4.47196	4.4924	4.54798	4.5962	4.5106	4.35065	4.55953	4.47038	4.50642	4.34471	4.44976	4.65902	4.45361	4.56389	4.7001	4.51582	4.47767	4.57204	4.60378	4.52831	4.59651	4.48841	4.40536	4.55608	4.53756	4.58852
SEC61A1	9.88389	9.63684	9.58401	9.6512	9.7483	9.56995	10.1073	9.83645	9.48489	9.84865	9.6681	9.57863	9.75886	9.94523	10.223	10.0201	10.1802	10.2288	9.96444	9.7236	10.1232	9.98859	9.80112	10.1758	9.97783	9.83463	9.85804	9.9984	9.98366	10.1999	9.95879	9.96315	9.82737	9.76189	9.8979	10.0127	9.8822	9.88421	9.77612	10.0276	9.87398	10.0487	9.94045	9.89295	9.83565	10.1102	9.9437	9.83509	9.31476
PRKCZ	8.67157	8.79895	8.58668	8.6032	8.82478	8.86974	8.63701	8.74231	8.45511	8.44626	8.6816	8.47497	8.73115	8.72168	8.88136	8.51159	9.03332	8.48508	8.62925	9.02586	8.67733	9.00917	8.98701	8.77994	8.67342	8.61446	8.76913	8.85423	8.58637	8.91459	8.51662	8.79901	8.37007	8.89649	8.43084	8.80744	8.99029	8.54519	8.31914	8.78624	8.70712	8.46102	8.81578	8.92572	8.82833	8.3608	8.71379	8.81707	8.51877
CCNA1	4.65444	4.62863	4.73949	4.4583	4.82938	4.86847	4.76561	4.8971	4.75735	4.58434	4.74559	4.57592	4.52236	4.86082	4.70091	4.76339	4.7199	4.96247	4.62206	4.80398	4.56077	4.69434	4.78749	4.65108	4.49332	4.50454	4.60975	4.71162	4.40191	4.73206	4.48869	4.60152	4.56173	4.6818	4.66909	4.62654	4.58359	4.61189	4.88081	4.79	4.65637	4.825	4.92932	4.82778	4.81364	4.67664	4.76296	4.62429	4.8308
IRF4	5.86113	5.53783	5.68985	5.54709	5.5473	5.78772	5.38495	5.58607	5.77834	5.75023	5.60788	5.92924	5.84845	5.9219	5.62037	5.69957	5.53308	5.81275	5.71401	5.81325	5.77347	5.67772	5.94004	5.76775	5.7212	5.60901	5.69071	5.93156	5.85915	5.67506	5.69417	5.69972	5.36449	5.6259	6.24303	5.58664	5.83178	6.36278	5.68975	5.72199	5.8897	6.01502	5.87305	5.86319	5.9367	6.08123	5.95668	5.66026	6.23511
CHAD	5.83815	5.9425	5.70334	5.53311	5.8523	6.00929	5.88213	5.88994	5.83984	5.71878	5.81529	6.04922	5.74783	5.81315	5.94011	5.82452	5.79319	5.88817	5.68143	5.8396	5.79398	6.06139	6.03246	5.65677	5.71912	5.69463	5.82186	6.12717	5.85715	5.95353	5.54166	5.66378	5.77534	5.70758	5.85248	5.79067	6.24113	6.19438	5.74297	5.90925	5.76354	6.04843	5.83042	5.86003	5.93108	5.74	5.98962	6.04002	6.16575
UBE2G2	8.15413	8.47418	8.61443	8.71118	8.68281	8.51776	8.46922	8.51537	8.69832	8.655	8.5594	8.87985	8.60166	7.96893	8.17639	8.17702	8.16862	8.17283	8.02832	7.97715	8.33566	8.19688	8.33341	8.29326	7.92847	7.89863	7.95886	7.61883	8.23283	7.75971	8.23275	8.35262	8.33071	7.98664	8.02118	7.95523	7.58328	8.15526	8.1634	8.29459	8.22123	8.22421	8.13485	7.6699	7.7591	7.98701	8.27829	7.64015	7.87276
RIBC2	4.97498	4.78085	4.47689	4.61269	4.63168	4.773	4.72136	4.77004	4.77471	4.73861	4.87558	4.58062	4.9075	4.76771	4.92138	4.80524	4.66456	4.91353	4.96703	4.81158	4.92642	4.9721	5.20172	4.91591	4.8374	4.99513	4.87753	5.07708	4.86039	5.15233	4.86232	4.86029	4.68451	4.92197	4.95575	4.80184	5.0945	5.21844	5.08785	4.7142	4.83892	4.97174	5.10215	5.23177	4.9581	4.88219	4.94222	5.14287	5.35928
TRIP12	10.4584	10.9244	10.8929	10.6849	10.7271	11.0393	10.9039	10.6119	10.8859	11.1276	10.8956	10.8871	10.9531	10.7001	10.7555	10.8176	10.6857	10.591	10.9727	11.1071	10.6811	10.3648	10.6271	10.9979	10.8943	10.7989	10.6839	10.4372	10.5416	10.7614	10.9226	10.508	10.7861	10.9455	10.7922	10.4623	10.8213	10.5378	11.0468	10.7417	10.9293	10.5758	10.626	10.6593	10.8596	10.9	10.8291	10.6016	11.1672
RBM10	9.44558	9.27899	9.00188	9.06254	9.15323	9.10216	9.54331	9.09993	8.52014	9.13316	8.99338	9.05311	9.23386	9.53984	9.5404	9.27816	9.5657	9.30725	9.34465	9.283	9.37335	9.43015	8.94847	9.45953	9.21361	9.26253	9.32709	9.64787	9.28091	9.60412	9.43437	9.35124	9.37744	9.36403	9.03985	9.7301	9.29775	8.87477	9.09691	9.44298	9.32845	9.37224	9.28262	9.60298	9.11948	9.13009	9.04027	9.47136	8.58426
CEBPG	6.11633	6.78314	7.31334	7.45649	7.25771	6.83182	6.74294	6.97302	7.02835	7.04112	6.70378	6.93066	6.70917	7.17668	6.80899	6.88486	6.96398	7.15026	6.69729	6.87681	6.88089	6.16852	6.1236	6.94335	6.2123	6.64709	6.68975	6.0008	6.24438	6.5159	6.72575	6.51734	7.04708	6.68956	6.20099	6.99702	6.64916	5.69953	6.61991	6.37337	6.491	5.92577	6.30317	6.07066	5.74935	6.02031	6.17911	6.60545	5.71387
GNA11	5.92143	5.84103	5.77103	5.98898	5.96312	5.7436	6.13232	5.88641	5.71463	5.71341	5.68838	5.907	6.16088	5.82096	6.07477	6.01137	5.98271	6.09375	6.20223	5.7869	5.78158	6.11294	6.08106	6.40851	5.88807	6.10764	6.03315	6.07651	5.90531	6.03975	6.11327	5.85445	6.23612	5.95429	6.29202	6.35746	5.90961	6.31206	5.99748	6.18878	5.89005	6.17878	6.05634	6.27549	6.09823	6.11831	5.97795	6.00806	5.98222
PLEKHF2	7.22603	7.99568	8.61728	8.29505	8.09128	7.96596	7.93513	7.75762	8.09073	7.71874	8.13734	8.01829	6.95519	7.96812	7.74097	7.59795	8.33636	7.86856	6.9315	7.94069	6.79105	6.72701	6.27745	7.15707	6.81054	8.39265	8.14025	6.92383	7.19669	6.58681	7.34345	6.97899	8.09916	7.3264	5.99395	6.62214	7.48027	5.97126	7.41757	7.06565	7.48679	7.16958	6.9769	7.10909	7.0927	7.18851	6.91557	7.74598	7.03142
DMC1	5.34518	5.28009	5.00124	5.25087	5.28155	5.25473	5.15027	5.15957	5.20152	5.10227	5.09665	5.26669	5.28331	5.31091	5.24759	5.1779	5.15597	5.26467	5.15307	5.21286	5.19933	5.32267	5.33277	5.06408	5.30758	5.24955	5.3144	5.47696	5.39968	5.3956	5.24376	5.37855	5.31617	5.09912	5.40583	5.08969	5.31726	5.30186	5.21978	5.32263	5.22358	5.33734	5.38404	5.46964	5.2922	5.2445	5.29662	5.38558	5.29313
PKN2	7.32774	8.28025	8.98797	8.57429	8.52694	9.02462	7.6338	8.33652	9.32787	8.07819	8.36595	8.11818	7.67872	8.22298	7.52304	7.9594	7.83943	7.68782	7.15712	8.45877	6.49477	6.27837	6.23333	6.46904	7.41596	8.14843	7.96613	6.58141	7.05811	6.55965	7.12791	6.72457	8.03638	7.42238	5.98702	6.32713	7.33405	5.83207	7.17683	7.3137	7.09729	7.16992	7.39879	7.55762	7.16004	7.45476	6.76662	8.07567	6.8214
LILRB3	11.0545	10.4147	10.1963	10.16	10.3678	10.3874	10.6766	10.5688	9.91218	10.5064	10.4314	10.1057	10.8208	11.3276	11.0237	11.0004	10.5375	10.3309	10.3463	10.372	9.84151	9.69594	10.2291	10.2467	10.693	10.2481	10.4747	10.185	9.92044	11.0465	10.3852	10.7507	10.5663	10.7673	10.7819	11.1741	10.8786	10.563	10.6375	11.0465	10.6013	11.0591	11.4765	11.3953	10.8725	10.8989	10.7942	11.4136	10.9929
COL1A1	5.44157	5.32828	5.00802	5.13327	5.0607	5.25319	5.28793	5.11793	5.37558	5.27405	5.17025	5.16948	5.42281	5.1971	5.35325	5.31402	5.23105	5.2938	5.61065	5.30542	5.51099	5.51473	5.53818	5.46793	5.44515	5.40298	5.29717	5.47928	5.40463	5.48649	5.30427	5.30725	5.29206	5.56037	5.99677	5.33854	5.56855	6.40262	5.62081	5.39799	5.48532	5.4419	5.49752	5.46506	5.95065	5.51761	5.66481	5.60789	6.0941
TSC22D3	11.016	11.0391	11.004	10.5963	11.3959	11.0812	10.6817	11.2097	11.4368	11.1352	11.4534	11.2621	10.9326	10.9044	10.8864	10.8033	11.2188	10.3889	10.7653	10.9042	10.2402	11.1031	11.0374	10.5164	10.8006	11.0846	10.6061	10.7255	11.431	10.7501	10.7864	10.9577	10.71	11.2203	10.3719	10.533	10.8955	10.3832	10.8923	11.244	11.1744	11.3043	11.4532	10.8501	10.8627	11.297	11.3082	10.6602	11.3389
APRT	9.51376	9.94655	10.1082	10.2301	10.0062	9.72336	10.0381	10.3927	10.2118	9.81268	10.0179	10.1771	9.89001	9.87221	9.91307	9.83484	9.8305	9.97352	9.80733	9.35191	9.89851	9.94633	9.63426	9.88985	9.55385	9.92849	9.96655	9.91296	9.99309	9.60024	9.71269	9.80174	9.90144	9.34982	9.48835	10.0007	9.43132	9.32622	9.58939	9.67089	9.68	9.61858	9.46791	9.42216	9.24393	9.61077	9.3733	9.59908	8.69193
LIPE	5.96972	6.00667	5.92491	6.03183	6.00802	5.72125	6.07493	5.96842	6.01343	6.00897	6.04306	6.03086	6.14557	6.0198	6.14414	6.20443	6.02012	6.01465	6.2153	5.98668	6.15602	6.15036	6.21081	6.14358	6.06177	5.9522	5.95102	6.31084	6.03738	6.14724	6.03722	6.1783	6.04089	6.08469	6.44818	6.23233	6.30499	6.35153	6.03165	6.01729	6.1526	6.15932	6.01539	6.2852	6.34353	6.20743	6.20501	6.48684	6.34889
EXO1	5.58201	5.33778	5.09253	5.20242	5.22324	5.23052	5.25767	5.50107	5.20372	5.11073	5.21215	5.13736	5.32161	5.49155	5.38287	5.13526	5.26135	5.4977	5.39646	5.5867	5.60903	5.84151	5.77005	5.43141	5.33086	5.3883	5.51806	5.48488	5.68722	5.3916	5.5508	5.43106	5.4408	5.44291	6.42406	5.55868	5.75971	6.53748	5.38379	5.40168	5.42406	5.55773	5.56092	5.59969	5.92733	5.74485	5.77463	5.61134	6.24539
F2RL3	5.28968	4.9305	4.50475	4.68052	4.78885	4.79921	4.93908	5.07055	4.96025	4.81194	4.79462	5.01188	5.05246	4.89947	5.50221	5.03655	4.91183	5.21169	4.7211	4.86206	5.06249	4.91758	5.28658	4.87366	5.19131	4.83543	4.82823	4.97669	4.8585	5.39637	4.95783	5.02697	4.95529	4.83536	5.31246	4.69834	5.17485	5.57979	4.93511	5.36546	4.98054	5.2312	5.02599	5.42649	5.13981	4.95683	5.45904	4.98257	5.46232
HDAC2	6.96704	7.54715	7.75164	8.01788	7.89412	7.76939	7.14309	7.53545	7.5058	7.82392	7.70998	7.9571	7.56385	7.13251	6.94112	7.22813	7.07926	7.21469	7.56694	7.54101	7.39813	7.12714	6.7229	7.22983	7.64367	7.50663	7.33371	6.91199	7.08981	7.31647	7.67927	7.21589	7.73542	7.59854	6.96131	7.35066	7.2616	6.85817	7.28041	6.96974	7.14805	7.02599	6.89825	6.85962	7.1343	7.20182	6.91226	7.37197	6.89511
BMPR2	5.51398	5.78348	5.80985	5.7921	5.76346	5.68248	5.88394	5.57369	5.68673	6.0801	5.66713	6.01069	5.97017	5.56048	6.00047	6.1713	5.71359	6.00173	5.46514	5.58274	5.72564	5.59498	5.62339	5.73986	5.87416	5.32911	5.30026	5.27117	5.45186	5.8529	5.75967	5.83407	5.68642	5.58432	5.35013	5.7839	5.64953	5.74397	5.80359	5.8775	5.58824	5.89875	5.9154	5.77522	5.89749	6.06479	5.7305	5.81186	5.75746
SLC6A6	6.35092	6.30771	6.26834	5.91895	6.76401	6.71828	6.01889	6.44343	6.0645	7.05618	7.03885	6.27834	6.71312	6.71288	6.57722	6.70539	6.52261	6.02863	5.8712	7.06446	5.74028	6.24988	5.91658	6.03239	6.7189	6.62544	6.19141	5.8764	6.03748	6.35793	6.11153	6.6908	5.91824	7.1706	5.78586	6.79952	6.43204	5.75807	5.83005	6.48678	6.44833	6.41776	6.94763	6.15816	5.93457	6.48518	6.08965	5.71606	6.1816
ZNF146	7.77504	7.87362	8.14136	8.45151	8.32727	8.26103	7.51213	8.02635	7.98276	8.159	8.13091	8.67072	7.99918	7.42817	7.52001	7.23172	7.70511	7.39834	8.29764	8.21907	7.99404	7.9634	7.61223	8.02318	8.06776	8.34588	8.29521	8.30193	8.24319	7.7358	8.47663	7.9277	8.60002	8.14899	7.63135	7.68406	7.95922	7.26094	8.13762	7.7243	8.17771	7.94121	7.69809	7.69311	7.78209	8.07663	7.6559	8.02176	7.38579
SLC35A5	7.18574	7.89649	8.06506	7.96947	7.78538	7.96784	7.43733	7.88519	8.11736	7.77181	7.909	7.48466	7.4399	7.75623	7.2844	6.9783	7.59192	7.5677	7.22035	7.65419	6.97139	6.85537	6.38234	7.1393	7.43699	7.77177	7.6715	6.95593	6.57167	7.07268	7.08771	7.37354	7.90583	7.20714	6.63286	7.22383	7.33552	5.94094	6.70406	7.23351	7.50041	7.07824	7.16401	7.14885	6.91154	7.10745	6.71007	7.37584	6.63167
SMNDC1	9.11843	9.03779	9.20251	9.41155	9.19679	9.33716	9.17155	9.02464	9.4784	8.86181	9.01142	8.94943	8.59337	9.49272	9.02526	9.12163	9.27824	9.25436	8.85687	9.52109	8.94563	8.75112	8.54452	8.85712	8.99626	9.42279	9.46315	8.90913	8.97895	8.50062	8.94134	8.91691	9.31941	9.06	8.21027	9.04716	9.09854	8.06663	9.111	9.00608	9.17229	9.0604	9.04979	9.12169	8.77489	9.17127	8.58912	9.05691	8.70231
VAT1	8.95557	8.81036	8.64849	8.5227	8.61426	8.69094	8.92153	8.81908	8.54288	8.84663	8.5401	8.66012	8.72163	8.9766	8.93313	8.91225	9.02971	8.89414	9.13539	8.7036	9.02779	9.10627	9.20398	9.14092	8.75174	8.87341	8.7787	9.28555	8.94118	9.23682	9.13342	8.82591	9.02573	8.87523	9.26994	9.28361	9.00585	9.15937	8.94318	8.98681	8.93028	8.93073	8.99953	9.13207	9.11544	9.19993	9.00403	9.19349	8.68364
VEGFB	6.84787	7.03939	6.94291	7.02596	6.83512	6.56536	7.11098	7.13466	7.00662	6.82262	6.81975	7.19564	7.29664	6.95357	7.11698	7.48059	7.07041	7.18588	7.02928	6.75293	6.95657	7.25992	6.96559	7.1077	6.81292	6.81928	6.88481	7.17577	7.17806	6.65962	7.21489	7.014	6.91265	6.77705	6.60061	7.76368	6.73086	6.93392	6.67742	7.00714	6.89811	6.98025	6.77851	7.00375	7.02898	6.99429	7.02036	7.55372	6.47638
MRPL24	8.04917	8.58702	8.9747	8.96107	8.86765	8.64027	8.14976	9.18241	9.01587	8.64132	8.84481	9.00893	8.88853	8.0074	7.99122	8.04938	8.0368	8.2916	8.41591	8.20575	8.29106	8.33068	8.45372	8.59575	8.29347	8.44976	8.18239	8.43481	8.42276	8.31421	8.29316	8.11893	8.2676	8.34231	8.67902	8.17323	8.33408	8.6229	8.30074	8.20662	8.22441	8.2192	8.02591	8.19314	8.32006	8.01082	8.11232	8.12155	8.18615
ING3	8.09953	8.74276	8.67715	8.76656	8.71199	8.88929	8.38619	8.73039	8.76739	8.69243	8.63704	8.51885	8.49287	8.92813	8.50174	8.53965	8.54316	8.4071	8.65141	9.10051	8.44072	8.35656	7.97322	8.38418	8.27479	8.70776	8.45208	7.99936	8.29431	7.8746	8.25738	8.50529	8.62587	8.31757	7.90904	8.07317	8.37023	7.42686	8.20398	8.3905	8.13521	8.0795	8.26011	8.0706	7.72894	8.24926	7.97731	8.11802	7.95115
RPL24	10.1604	12.1133	12.5393	12.6485	12.2089	12.4349	9.95274	12.5895	12.7481	12.1878	12.363	12.8947	12.488	10.1993	10.2576	9.62874	10.3722	10.4741	11.9215	11.7053	11.4819	11.5584	11.623	11.5962	11.7382	12.0031	11.3862	11.6988	11.9663	11.4828	11.9401	11.5233	12.139	11.6862	11.4359	10.5229	11.2608	10.893	11.367	10.818	11.1756	10.7212	10.484	10.3116	10.7685	10.6077	10.3286	10.6424	10.6375
HCLS1	12.9719	13.0344	12.8096	12.6905	12.9708	13.0064	12.8348	12.8627	12.5702	13.0131	13.0045	12.7031	12.9127	13.1481	12.8789	12.9521	12.9536	12.6503	13.0686	13.135	13.0575	12.994	12.9753	13.0507	13.0324	12.9119	12.9786	12.8417	12.8027	13.1201	12.9808	13.0596	12.9358	13.2153	12.8877	13.2441	13.2254	12.7994	12.7641	13.1386	13.0566	13.0974	13.1994	13.242	13.0708	13.0677	13.0377	13.0122	12.8998
AZU1	7.6684	7.61919	8.15268	5.49249	5.75784	6.39692	6.03648	6.28283	6.52618	9.48868	7.60351	4.86298	7.67568	7.30292	5.35011	6.66274	6.61723	6.89618	6.28313	6.58458	5.76217	5.20451	6.52153	7.00229	6.34947	5.76969	5.52705	5.08516	5.5815	7.35216	5.57954	4.98938	6.7235	6.45386	8.38294	7.21531	8.42394	7.17805	5.44549	7.33763	6.49515	5.59589	6.84201	6.33722	6.85121	6.83911	6.25222	6.28039	7.09563
PRKAA2	4.94713	5.10208	4.91837	4.99735	4.81855	4.8853	4.80569	5.00457	4.77076	4.64594	5.04751	4.93073	5.05223	5.11605	5.09384	4.92887	5.0406	5.14845	5.09426	4.87371	4.86866	5.01931	5.13842	4.81694	4.7831	5.04401	5.03873	5.14842	4.969	5.17388	4.87423	5.09294	4.96245	4.85188	5.26116	5.2756	5.06074	5.02718	4.80683	5.12197	4.81022	5.02939	4.89802	5.38595	5.19296	5.04023	4.90213	5.2713	5.05008
USP46	5.31281	5.04584	5.17005	5.15664	5.25664	5.02926	5.13679	4.95275	5.02201	5.12083	5.0609	5.03324	4.88044	5.05636	5.66967	5.21321	5.33331	5.09693	5.05331	5.52627	5.11135	4.79704	4.64704	4.99912	5.02316	5.24547	5.25158	4.87667	5.16457	4.88199	5.1768	5.12251	5.029	5.08178	4.85749	4.82601	5.419	4.64565	4.96743	4.88725	5.02039	4.94574	4.93756	4.75085	4.96861	5.27604	5.06973	4.96156	4.88083
DCTN2	7.53652	7.73317	7.55909	7.65571	7.59289	7.53963	7.77096	7.73058	7.54774	7.37033	7.64767	7.43887	7.60131	7.79031	7.71883	7.68416	7.61776	7.79946	7.7774	7.70053	7.55639	7.78564	7.63783	7.79383	7.44525	7.80903	7.82468	8.02231	7.76203	7.59976	7.48707	7.76036	7.63549	7.60404	8.02115	8.11646	7.91273	7.88546	7.56259	7.70222	7.62319	7.56203	7.53732	7.77682	7.70511	7.70757	7.48197	7.70845	7.47314
RBX1	7.45113	8.85092	9.74466	9.14865	8.4193	8.81226	7.86469	8.83741	9.86962	8.54538	9.15197	9.31227	8.82434	7.29337	7.51201	7.63928	7.39017	7.67305	8.09426	8.00237	7.62705	7.93583	8.32987	7.77473	7.7196	8.06955	7.69392	7.75275	8.42742	7.35962	7.77561	7.67409	7.72918	7.61561	7.7207	7.23736	8.04828	8.05809	8.24967	7.54451	7.80054	7.25472	7.29396	7.11557	7.78419	7.19935	7.49947	7.18936	8.90497
PLK2	4.25624	4.31677	4.29422	4.60344	4.30892	4.28721	4.38946	4.28408	4.57834	4.49093	4.39534	4.30915	4.46539	4.38225	4.27572	4.17675	4.24457	4.18688	4.46301	4.44369	4.28737	4.2063	4.21963	4.49903	4.4302	4.39349	4.30258	4.22396	4.29849	4.16305	4.23302	4.16936	4.19695	4.48053	4.55999	4.49521	4.45245	4.3224	4.38417	4.43025	4.33026	4.25351	4.45856	4.36957	4.40005	4.23213	4.43913	4.57074	4.50375
TIMM10	7.38141	7.89314	8.1876	8.35956	8.04295	7.88551	7.39734	8.5037	8.50463	7.93953	8.13992	8.08893	8.10864	7.50851	7.33268	8.00674	7.29698	7.5096	7.90914	7.56484	7.76485	7.86123	7.68355	7.90355	7.74104	7.64427	7.68611	7.78434	7.51068	7.58685	7.46862	7.95448	7.91443	7.50666	7.59412	7.4786	7.43751	7.303	7.48881	7.52049	7.6151	7.45177	7.38116	7.92059	7.38054	7.39365	7.32402	7.63836	7.36465
TAF9B	7.34416	6.86601	6.61593	6.88321	6.76302	6.99127	7.74254	6.91885	7.07575	6.86147	6.73929	6.72109	6.76557	7.75212	7.66125	7.4964	7.72065	7.49394	7.59587	7.53754	7.5096	7.69167	7.2892	7.62667	7.23317	7.57537	7.54433	7.79783	7.45696	7.50979	7.14505	7.36394	7.53773	7.47035	7.19838	7.31821	7.45982	6.82692	7.27546	7.26886	7.34135	7.25877	7.39039	7.30221	7.2152	7.14145	7.20322	7.24471	6.97026
HIP1R	8.33803	8.05645	8.08055	8.05272	7.82788	7.48357	8.23706	7.90651	7.80239	7.91096	7.84809	8.18749	8.07785	7.73153	8.15174	8.0827	8.10174	8.12683	8.20213	7.92093	8.35904	8.72714	8.46497	8.58335	8.16305	8.10529	8.17619	8.91477	8.48092	8.22385	8.68479	8.15673	8.38374	8.40521	8.49233	8.49184	8.20614	8.11998	8.10306	8.17416	8.17489	8.22895	7.77194	8.06935	8.22201	7.81731	8.11847	8.06922	7.62344
MS4A6A	9.22555	10.7466	11.0923	11.0568	10.932	10.6348	9.75059	10.9536	10.2068	10.9692	10.9756	9.95224	10.434	9.82241	9.27686	9.74911	8.67348	9.79412	10.5396	10.1484	10.2697	9.34816	10.162	10.3555	9.93815	10.4299	10.4622	8.82019	9.01754	10.4156	9.98465	9.95974	10.0646	10.3748	10.3419	9.92053	9.49438	10.0032	9.40415	9.9212	9.65391	10.0726	10.3114	9.01445	9.74027	10.0717	9.55581	9.67241	9.73664
ZNF365	5.04711	4.82919	5.05728	4.94863	4.86585	5.05222	4.91973	5.24222	4.99582	4.8434	4.88772	5.26845	4.74113	5.01836	5.29715	4.70571	5.27223	4.84178	4.9538	4.90047	5.62176	5.07887	4.85106	5.24927	4.93273	5.04864	5.01646	5.24035	5.2312	5.02281	5.34175	5.00308	4.84892	4.97891	4.87952	5.10524	4.96813	5.238	5.33378	5.10998	5.04909	4.98975	4.88479	4.98037	5.03478	5.21151	4.93496	5.10659	4.94847
AKR1C4	4.28036	4.29504	4.18892	4.24153	3.97006	4.09567	4.2978	4.23929	4.05335	4.0419	4.12257	4.24055	4.27033	4.01003	4.21201	4.31073	4.09544	4.1271	4.3213	4.23231	4.16287	4.1876	4.1779	4.25659	4.23131	4.25647	4.04535	4.03766	4.261	4.37249	4.02847	4.26088	4.1612	4.06646	4.26107	4.27157	4.24267	4.26568	4.09782	4.22198	4.13329	4.22503	4.18288	4.27581	4.34161	4.19873	4.29898	4.12731	4.36581
TMEM45A	3.9346	4.20519	4.09262	4.13377	3.7881	3.99561	4.13591	4.19762	4.27327	5.019	3.86315	3.96085	4.13329	4.02667	4.1535	4.00858	3.94051	4.10504	4.11832	4.14036	3.98435	3.87858	4.04094	3.92244	4.05685	4.10752	3.90824	3.98118	4.16704	3.97312	3.94699	3.98264	4.03554	4.01625	4.02808	3.90968	4.02994	4.04919	3.97604	3.86093	4.10247	4.14601	4.22757	3.86396	3.93351	3.86817	3.79249	4.04392	4.14779
TRIM38	9.75304	9.39052	9.47756	9.41902	9.20329	9.40506	9.76516	9.31159	8.97839	9.58497	9.28811	9.36245	9.33561	9.59008	9.47273	9.72125	9.4503	9.34773	9.10276	9.34984	9.13581	9.03674	9.40154	9.32405	9.56902	9.04498	8.84112	8.82068	8.86241	9.17468	9.78429	9.71008	9.62998	9.52576	9.56059	9.47915	9.45399	8.45707	9.81112	9.76759	9.55724	9.81334	9.84505	10.1747	9.07807	9.45943	9.62508	9.35289	9.44871
EPHB6	7.05885	7.5071	6.99063	6.85523	7.09655	7.0269	7.7687	7.32435	7.14426	7.0317	6.80694	7.89777	7.33924	6.94146	7.4571	7.65711	7.33734	7.19293	7.78456	7.31028	7.42618	7.97377	8.00787	7.6824	7.75163	7.54124	7.57307	8.7889	7.82166	7.59104	7.86292	7.52429	7.63392	7.74035	7.00014	8.04322	7.68482	7.25304	7.74237	7.54519	7.54468	7.58941	7.34501	7.69405	7.47713	7.22178	7.28139	7.59636	6.6855
SULT1A1	10.2933	11.0473	11.0927	10.8691	11.1452	11.1057	10.5663	10.9369	10.4051	11.0925	10.5482	10.1938	10.5922	11.0547	10.0354	10.4182	10.3831	10.5055	11.0559	11.1472	10.898	10.5178	10.7469	10.7145	10.3379	10.8368	10.0512	10.3516	10.2938	10.5152	10.8369	11.0382	10.2829	10.7331	11.1311	11.5908	11.0352	10.0345	10.6315	11.0668	11.1501	11.1064	10.939	11.1571	10.5607	10.5843	10.4569	10.9542	10.9
MAT2B	11.3271	11.2272	11.5331	11.5561	11.351	11.3166	11.251	11.3737	11.5169	11.2445	11.4415	11.4833	10.9532	11.2074	11.1291	11.3835	11.5094	11.2658	11.0424	11.379	11.085	11.0231	10.7647	10.8862	11.1094	11.4301	11.4145	10.9582	11.1847	10.7949	11.2812	10.9591	11.3173	11.2656	10.86	10.8935	11.0326	10.6512	11.3329	11.1895	11.2847	11.1422	10.9946	11.1376	11.0385	11.1686	11.1685	11.0322	11.3179
HSPB7	5.4892	5.04279	5.2319	5.14366	5.20074	5.12166	5.17928	5.27643	5.28344	5.02988	5.24872	5.21544	5.35778	5.2304	5.5969	5.12657	5.09141	5.35303	5.42183	5.3888	5.13624	5.47275	5.60035	5.27754	5.26113	5.32308	5.39542	5.38579	5.52213	5.46172	5.28303	5.1641	5.36078	5.27651	5.4895	5.14196	5.33545	6.03504	5.50253	5.31952	5.42103	5.59304	5.37749	5.44995	5.47613	5.41743	5.61541	5.44353	5.83921
UMOD	5.54035	5.1107	5.26696	5.17922	5.05622	5.31847	5.34835	5.05702	4.995	4.88245	5.32794	5.00105	5.24149	5.28765	5.50092	5.63743	5.38594	5.25544	5.0514	5.27717	5.30462	5.56737	5.53339	5.17566	5.25582	5.31391	5.47261	5.24211	5.12625	5.45603	5.21481	5.35479	5.21306	5.10526	5.66147	5.20534	5.33641	5.7671	5.46666	5.32045	5.2461	5.45532	5.28002	5.33605	5.51154	5.45441	5.32426	5.35323	5.62008
DMD	4.16545	4.16921	4.09963	4.13316	4.16269	4.10579	4.03412	3.98751	4.22774	3.99924	3.96169	4.24729	4.20628	4.30309	4.24712	4.33135	4.11135	4.55646	4.18717	3.98003	4.13526	4.05736	4.58036	4.29101	4.49424	4.10482	3.9805	4.47484	4.18558	4.4535	4.22796	4.15758	3.82605	4.26578	3.98029	3.90464	4.21808	4.2786	4.11987	4.03216	4.12808	4.21774	4.11777	4.31003	4.21136	4.22785	4.22975	4.0467	4.29911
ZNF473	5.99835	5.96187	6.04459	6.02116	6.10952	5.97677	5.89073	6.26085	5.95699	5.8859	6.03787	6.15973	5.94544	5.99284	6.19553	5.93	5.96204	5.80599	6.07091	5.96586	6.19842	6.0684	6.18234	6.26849	5.91355	6.05681	6.06904	6.02691	6.10741	6.04418	6.04571	5.90998	6.13532	6.09296	6.28982	6.21095	6.03909	6.19492	6.07173	5.85334	6.05751	6.08737	5.96264	5.87201	6.08112	5.98012	5.90689	6.00285	6.23465
PTPRH	5.17544	4.94927	5.20305	5.00053	4.8846	5.19314	5.05434	5.03854	5.0684	5.06841	4.72481	5.15986	5.15349	4.94097	5.35343	5.11741	5.09371	5.03723	5.08215	5.09406	5.16697	5.1417	5.21314	5.21859	5.09998	5.12699	5.21807	5.42058	5.03518	5.16026	5.04892	4.99399	5.0217	5.11808	5.33922	5.05081	5.18234	5.77866	5.30357	5.22898	5	4.99047	5.24437	5.02489	5.43759	5.0016	5.28337	5.32761	5.7125
OXCT2	6.01329	6.00502	5.84787	5.668	5.72977	6.23473	5.71939	5.56215	5.85206	5.74661	5.96287	6.07889	5.62433	5.99278	5.94592	5.91333	5.9243	5.81934	5.98615	6.03026	5.9374	5.86314	6.03073	5.90127	6.12511	5.79469	5.89143	5.88806	6.14206	6.09907	5.88529	6.10231	5.68648	5.90506	6.17166	6.16343	6.03136	7.08043	6.01668	5.94715	6.03497	5.77192	6.062	6.17598	6.29917	6.07352	6.11375	5.7691	6.31061
SLC29A2	5.536	5.47633	5.36763	5.44414	5.07063	5.20734	5.82984	5.34098	5.34521	5.53375	5.33008	5.44273	5.4932	5.03942	5.52384	5.8156	5.43434	5.60361	5.87257	5.12886	5.52474	5.85345	5.49532	5.65099	5.62408	5.37568	5.64914	6.20605	5.8138	5.48161	5.62446	5.57848	5.77447	5.60258	5.60162	6.01687	5.47049	5.64331	5.48983	5.80777	5.44573	5.72158	5.81518	5.75316	5.72739	5.61061	5.65262	6.02082	5.4635
YEATS4	4.52171	4.88511	5.25773	5.29363	4.93345	4.84953	4.97367	4.71515	4.86731	4.84427	4.79682	5.27657	4.83503	5.03558	4.71254	4.66511	5.03926	4.59761	4.87101	4.78234	4.53084	4.67391	4.68134	4.51177	4.42285	5.31781	5.03781	4.80836	4.98354	4.26966	4.78541	4.78685	5.1892	4.69166	4.6576	4.45289	4.59872	4.33558	4.6082	4.37729	4.68269	4.46458	4.36899	4.49662	4.41537	4.53268	4.29291	4.56278	4.339
VGLL4	8.41249	8.28498	8.10302	8.31919	8.25077	8.22109	8.66671	8.31531	7.95223	8.29646	8.0727	8.28016	8.29849	8.35377	8.63508	8.57362	8.79284	8.60581	8.26623	7.91969	8.42363	8.61973	8.44811	8.39352	8.26578	8.18856	8.11065	8.55044	8.44821	8.22057	8.40591	8.68665	8.52334	8.07964	8.36891	8.58223	8.288	8.14369	8.68672	8.35852	8.50454	8.34898	8.44202	8.57523	8.17771	8.52674	8.42658	8.39112	7.95881
ATP1B4	3.87247	3.75508	3.88591	3.74251	3.86995	3.90541	3.83802	3.98865	3.9283	3.9755	3.78487	3.64191	3.8435	3.84683	4.14064	3.68721	3.6851	3.94916	3.89245	3.83757	3.8095	3.84159	3.86532	4.00397	3.86818	3.6315	3.84536	3.86589	3.86974	3.96367	3.84965	4.14719	3.95763	3.92126	4.1543	3.74068	3.76393	4.04692	3.7996	3.93162	3.80115	4.06824	3.81677	4.09081	4.05119	3.66328	4.05798	4.08873	3.9692
ITPR1	6.91529	7.15856	7.17736	6.92799	7.02156	7.13204	7.59823	7.144	6.97718	7.18078	7.00239	7.13072	6.79464	7.52911	7.70389	6.90992	7.2668	7.27063	7.08255	7.10862	7.0811	6.86816	6.50486	7.19945	7.10966	7.2824	6.97222	6.77331	6.79	6.84678	7.49232	6.88905	7.53149	7.1203	6.76536	6.64538	6.97813	5.99918	7.21956	6.93604	7.45257	7.31775	7.06053	7.09885	6.82536	7.16709	6.76636	6.74077	6.61679
TSC2	7.09617	6.77831	6.58124	6.50251	6.70465	6.72318	7.06189	6.6634	6.37965	6.84502	6.61145	6.73005	6.93585	6.96123	7.07555	6.99486	6.97465	6.89712	7.0352	6.90319	7.00009	7.26081	7.00224	7.06803	6.93553	6.70516	6.7882	6.9641	6.92173	7.22365	6.96846	7.03061	6.91853	7.05859	7.21868	7.52213	6.98691	7.15338	6.7503	7.20178	6.90621	7.07453	7.09299	7.13948	7.12144	7.00134	7.21516	7.26214	6.97141
MUTYH	7.95541	7.84786	8.01504	8.15046	7.88259	7.88871	8.1634	7.93619	7.7726	7.76403	7.38775	7.67478	7.65351	7.82343	7.96482	7.79372	8.06593	7.6627	7.86749	7.62374	8.10398	8.21443	8.10118	8.06641	7.67971	7.90963	8.06501	8.12288	8.34044	7.86802	8.11665	7.95128	8.11125	7.78649	7.99572	7.95874	7.74016	7.84305	8.10323	7.88705	8.04863	8.07024	7.81262	7.77909	7.68603	7.77862	7.76231	7.75883	7.40267
KRT1	9.78047	9.8458	9.34817	8.56504	6.85185	7.04568	11.1284	8.42115	10.2973	9.6715	9.07319	10.5243	8.75407	7.08101	7.77347	9.74219	8.93466	9.43423	9.0903	9.581	8.28285	9.75863	10.0177	8.68345	10.9473	8.49286	7.80413	10.2813	11.413	9.86709	8.96614	11.1969	9.65339	9.02704	10.6442	9.64963	10.7841	11.2893	11.5672	9.63037	10.8927	9.24168	9.64856	8.93848	9.42292	9.52267	10.1135	9.1052	11.527
CDC23	7.31584	7.76102	7.71779	8.01762	7.92396	7.65262	7.74082	7.75131	7.51647	7.69926	7.60056	7.88749	7.3367	7.4736	7.303	7.0453	7.68241	7.5122	7.46572	7.27441	7.67426	7.59629	6.89195	7.62498	7.37711	7.54294	7.58366	7.59527	7.71232	6.89431	7.69632	7.42588	7.93355	7.36467	6.72005	7.39832	7.33855	6.18055	7.34893	7.22529	7.48266	7.47449	7.23865	7.11327	7.05678	7.23747	7.06771	7.13495	6.12746
ACAD8	8.00816	8.03085	7.87813	7.9509	7.97085	8.09686	8.0586	7.64448	7.64627	7.7425	7.83915	7.63498	7.36545	8.29189	7.86931	7.70913	8.26396	7.7859	8.19368	7.56481	8.16729	7.97515	7.69557	8.0389	7.94577	7.92391	8.21989	8.0779	7.87301	8.00159	8.06517	8.00137	8.2203	8.3329	7.67197	8.52702	7.95715	6.84964	7.80268	7.84907	7.98069	7.79406	8.15201	7.59909	7.78511	7.96658	7.92956	8.26492	7.48098
MATK	8.60997	7.36454	8.24251	8.57235	8.06705	7.86712	7.91396	8.69992	8.57635	8.09601	7.95447	8.16408	8.39299	8.10093	8.71584	7.96297	8.93842	8.33844	8.00551	7.55222	8.9449	8.74644	8.10341	8.676	7.8133	8.29998	8.20403	8.06596	8.14053	8.28933	8.28894	8.58456	8.51462	7.99048	8.09039	8.4927	7.86628	8.67304	8.4606	8.0503	7.99565	8.07398	7.97855	8.50223	8.23982	8.30669	8.44311	8.05477	7.64852
AKAP6	4.90579	4.83644	4.70434	4.65123	4.63332	4.84748	4.81337	4.77707	4.7547	4.75023	4.83263	4.86197	4.8552	4.69614	4.83099	4.7441	4.82065	4.87345	4.90851	4.8753	4.74477	4.7672	4.98319	4.73708	4.86858	4.76278	4.95373	4.94386	4.91175	4.86946	4.72913	4.81249	4.62638	4.65281	4.99726	4.64008	4.68756	4.96946	4.85451	4.7771	4.86471	5.03126	4.75565	5.06264	5.03022	4.87103	5.03103	4.83307	5.07962
CNN3	4.04429	4.73049	4.72842	4.82547	4.67401	4.42296	4.45332	4.65332	4.26443	4.31368	4.71067	4.22231	4.56083	4.22937	4.1029	4.19524	4.37921	4.34129	4.43983	4.21923	4.16217	4.37841	4.14473	4.29614	4.36519	4.41342	4.55461	4.61201	4.32474	4.30605	4.31975	4.06784	4.73861	4.37973	4.5746	4.29538	4.18347	4.32803	4.59747	4.53061	4.48316	4.3596	4.04402	4.23729	4.48758	4.35357	4.21433	4.41857	4.50669
SULT4A1	6.01234	5.7529	5.66865	5.70335	5.79808	5.92952	5.61703	5.84521	5.81478	5.57271	5.70808	5.89093	5.65416	5.62943	5.76755	5.87486	5.88716	5.89718	5.93917	5.86653	5.83609	5.99201	5.91657	5.74155	5.91381	5.93126	5.88937	6.11343	5.88858	5.87819	5.70096	5.90313	5.59784	5.83516	6.42281	5.81342	5.80329	6.29841	6.13847	5.90441	5.91239	6.03775	5.90793	5.91094	6.51575	6.13797	6.00427	5.83428	6.61783
TACC1	9.38377	8.75312	8.06058	8.17203	8.46703	8.99568	8.95818	8.03055	8.31758	8.78887	8.45144	8.32921	8.28383	8.98672	8.79262	8.94505	9.37419	8.92326	9.06627	9.24425	9.18977	9.3171	9.14634	9.19864	9.36174	9.09128	9.25458	9.24923	9.0811	9.13674	8.15172	9.51343	8.80464	9.34698	8.86715	9.4219	9.38824	8.80036	8.94897	9.09159	9.41113	8.95988	9.13666	9.21812	8.9436	8.95232	9.06076	8.96301	8.74061
TLN2	5.92922	5.65828	5.68586	5.60122	5.72732	5.82219	5.84704	5.63865	5.90252	5.78398	5.59647	5.6746	5.70589	5.8094	5.80832	5.73277	5.55193	5.84424	5.7438	5.82391	5.82242	5.89976	6.27605	5.85053	5.88633	5.65568	5.70376	5.8939	5.85971	5.92261	5.68889	5.62815	5.51212	5.72552	6.21728	5.87332	5.91435	6.75919	5.99318	5.9797	5.80521	5.87185	5.79152	5.66223	6.06417	5.97155	6.20659	6.04995	6.45739
OTUB1	9.27611	8.97646	8.90624	8.98534	8.94952	8.95156	9.21787	9.06889	9.06087	8.99891	9.01283	9.00648	9.29168	9.19417	9.13724	9.23666	9.10512	9.14344	9.37991	9.05789	9.44537	9.46481	9.55483	9.51064	9.25604	9.05309	9.2491	9.49811	9.40964	9.31025	9.31378	9.18063	9.01121	9.23631	9.4932	9.51154	9.22836	9.21323	9.41692	9.40614	9.19772	9.47744	9.30253	9.38354	9.46064	9.53326	9.56417	9.39952	9.08455
ATF3	5.37404	5.23705	5.28583	5.56292	5.5194	5.18166	5.47662	5.41831	5.21252	5.43386	5.31607	5.31383	5.50417	5.64665	5.52898	5.6068	5.27333	5.31025	5.08071	5.09717	5.62774	5.00323	5.30493	5.26771	5.49754	5.20577	5.37404	5.27031	4.99749	5.43971	5.34364	5.27529	5.47191	5.02629	5.18112	5.13586	4.99772	5.06569	5.37101	5.11504	5.20653	5.42687	5.23033	5.81412	5.2908	5.38038	5.35921	5.32678	5.29112
GCC1	8.84946	8.84949	8.5685	8.55212	8.90402	8.61208	8.84928	8.57099	8.42022	8.73829	8.76106	8.62376	8.78951	9.31242	8.97536	8.77238	8.88782	8.67932	8.83288	9.23863	8.83741	8.88333	8.98241	8.90454	8.82306	8.84027	8.79598	8.56459	8.71227	9.00391	8.80519	8.89096	8.68453	9.05919	8.82831	9.23943	8.97403	8.59188	8.69484	8.98744	8.91128	8.67219	8.82175	8.95101	8.80887	8.65599	8.73538	8.74301	8.82005
KLF5	5.33033	5.65147	5.50033	5.33833	5.71691	5.65577	5.49553	5.7567	5.5553	5.98555	5.69075	5.38862	5.21657	6.09495	5.74036	5.89855	6.0742	5.93758	5.71623	5.86773	5.75668	5.65784	5.69231	5.45027	5.58064	5.44316	5.51319	5.45844	5.15973	5.95904	5.30746	5.62766	4.94017	5.80657	5.70982	5.87055	5.90925	5.77432	5.72082	5.93959	5.49417	5.6807	5.95892	5.67578	5.59223	5.67792	5.93648	5.71652	5.94364
FIBP	9.65268	9.78731	9.90334	9.96632	9.77843	9.72648	10.1659	10.1243	9.65183	9.831	9.94465	9.99711	9.82469	9.97585	9.84679	9.99054	10.1439	10.1508	9.9373	9.57147	10.2223	10.1321	9.82855	10.2089	9.54258	9.85683	10.0287	10.092	9.88589	9.81229	9.76857	9.8489	9.82762	9.70013	9.93518	10.2513	9.70368	9.98446	9.86643	9.88834	9.83259	9.71892	9.56801	9.61087	9.62363	9.69759	9.70231	9.79129	9.33564
KCNQ4	5.66565	5.65313	5.64387	5.6897	5.34527	5.6679	5.57282	5.66036	5.79405	5.51773	5.75693	5.60653	5.72626	5.97843	5.9048	5.64615	5.57849	5.83545	5.9215	5.63648	5.95854	5.88695	6.16894	5.54987	5.91418	5.79696	5.77744	5.94768	5.88465	5.84029	5.84666	5.94357	5.6703	5.71489	6.05718	5.96056	5.90507	6.90301	5.81842	5.97081	5.84623	5.83366	5.77308	5.96968	6.39552	6.15752	6.11973	5.7905	6.57341
BIRC5	5.56097	5.14359	5.581	5.27326	4.98457	5.47867	5.07415	4.99867	5.16171	5.48215	5.1591	5.84489	5.1665	4.95955	5.2896	5.32788	5.11786	5.94914	5.35049	6.2604	5.30646	5.4392	5.39725	5.56133	5.16993	5.24494	5.46534	5.43506	5.48287	5.06372	5.40147	5.06113	5.03031	5.42282	5.63843	5.30974	5.85801	6.04002	5.2794	4.92057	5.1061	5.16186	5.5484	5.2731	5.46133	5.2166	5.53838	5.50505	5.75606
PDZD7	5.98469	5.79551	5.77256	5.49931	5.67096	5.67956	5.72097	5.83575	5.90918	5.55669	5.85433	5.68669	5.75642	5.91597	5.83209	5.58097	5.88581	6.12928	5.80736	5.80999	5.79837	6.03941	6.44109	5.91399	5.82041	5.65648	5.91682	5.95843	6.03884	6.03214	5.66268	5.72431	5.57734	5.82354	6.63736	5.97174	6.03608	6.81164	5.92997	5.84919	5.57446	5.88022	5.98673	5.89436	6.38917	5.92951	6.16799	5.74556	6.55858
CACNG5	6.05492	5.64532	5.83264	5.59415	5.59195	5.70377	5.87916	5.90999	5.95582	5.66361	5.74604	5.80937	5.92338	5.95534	5.98275	6.05762	5.63461	5.94864	5.75091	5.87221	5.60875	5.8064	6.07985	5.64353	5.83013	5.88563	5.66549	5.90093	5.73817	5.87989	5.7193	5.86038	5.62662	5.65919	6.15644	5.74456	5.97635	6.39797	5.89677	5.74099	5.77724	5.96139	6.06794	6.08233	6.10248	6.02575	6.28978	6.01579	6.29311
SPINT1	7.35951	7.77105	7.14329	7.00797	7.71492	7.44395	7.79294	7.64243	7.45007	7.81048	7.79366	7.34754	7.82737	8.57541	8.12558	8.1439	7.95924	7.96281	8.08687	7.86177	7.85282	7.37244	7.37804	8.09135	7.80214	7.59268	7.33905	7.5075	6.86694	7.8937	7.52606	7.8977	7.627	7.94497	7.60793	8.71182	8.13787	8.3043	7.49449	8.30519	7.9859	7.80497	8.31074	8.31278	8.09869	7.86341	8.13505	8.34105	7.93629
PIP	5.88064	5.64639	5.60991	5.63905	5.57082	5.70731	5.69491	5.56107	5.82736	5.71754	5.90735	5.65053	5.7911	5.88985	5.7879	5.64201	5.84923	5.75544	5.746	5.90166	5.74225	5.96147	6.09579	5.72813	5.90454	5.67019	5.95723	5.88188	5.81491	5.9492	5.75397	5.78485	5.61346	5.77902	6.26591	5.58106	5.89804	6.46188	5.82438	5.88571	5.74574	5.84005	5.83369	5.83882	6.26344	5.89892	6.178	5.75015	6.22576
ADAM12	5.28276	5.18972	5.23889	5.39151	5.10115	5.06061	5.55386	5.53097	5.25987	5.15568	5.3487	5.312	5.315	5.56493	5.68211	5.40619	5.49923	5.78893	5.4696	5.21057	5.38566	5.72096	5.8113	5.42386	5.33459	5.57588	5.34001	5.56705	5.56805	5.20864	5.26917	5.56372	5.03373	4.9447	5.87757	5.48662	5.3	5.41465	5.43311	5.36533	5.25815	5.64012	5.25392	5.26596	5.37465	5.28254	5.69201	5.55802	5.23874
DFFA	8.10237	7.662	7.66122	7.8049	7.87636	7.76121	8.04991	7.81395	7.66274	8.00182	7.76046	7.9454	7.99581	7.66208	7.82774	7.93673	7.97497	7.80654	8.18003	7.82721	8.16618	8.11664	8.09535	8.23436	7.96544	7.70626	7.9027	7.72576	8.24575	7.85091	8.2378	8.24429	7.95375	7.83019	7.85382	8.50424	7.63405	7.75071	8.21544	8.20309	8.10373	8.32676	8.06414	8.02289	7.82383	7.93123	8.26968	8.00403	7.67959
NUDT9	7.05412	7.21727	7.32013	7.63942	7.70456	7.36329	7.06084	7.50309	6.90807	7.31063	7.39117	7.68569	7.4014	7.24304	7.22871	7.07651	7.00817	6.82967	7.43059	7.11345	7.44729	7.18023	6.91201	7.40728	7.29941	7.4542	7.46602	7.292	7.31653	7.12688	7.62621	7.22382	7.72125	7.39118	7.05429	7.21192	7.18831	6.45169	7.2241	7.04112	7.24972	7.23459	7.00694	6.8696	6.99657	6.55602	6.77938	6.86431	6.58126
HLA-DRA	11.9844	13.1956	13.3898	13.6786	13.3467	13.2058	12.1641	13.3223	13.2833	13.3711	13.2763	13.2279	13.1028	12.324	11.9141	12.0717	12.5845	12.4889	12.9057	12.3788	13.0299	12.5475	12.6573	12.8087	12.6397	12.6698	12.9794	12.149	12.3142	12.609	12.8785	12.3842	12.9205	12.7484	12.8602	11.6953	12.2812	12.1708	12.4013	12.3119	12.4585	12.4	12.1014	11.6466	11.9053	12.2582	12.0322	12.0288	11.7453
RPL8	13.29	13.5211	13.6746	13.4766	13.2869	13.4468	13.431	13.4949	13.4341	13.2424	13.2065	13.6328	13.2488	13.1347	13.6128	13.2599	13.619	13.4225	13.2633	13.2017	13.2549	13.5813	13.364	13.3557	13.1551	13.399	13.4693	13.4848	13.5587	12.9703	13.5098	13.4759	13.4559	13.0408	12.9133	13.1674	12.9825	12.336	13.4122	13.3757	13.3637	13.2186	13.1108	12.925	12.8149	13.0497	13.1712	12.825	12.4121
CYFIP2	11.0001	10.5382	10.2898	10.4101	10.4296	10.5511	11.2029	10.3684	10.0517	10.489	10.2137	10.4184	10.3143	10.8529	10.9782	10.7951	11.0722	10.8521	10.9539	10.5546	11.2145	11.2737	10.6746	10.9441	11.0261	10.7946	10.6477	10.9122	10.9386	10.7039	11.039	10.9804	10.9685	10.815	10.6306	10.9755	10.6629	10.56	10.7194	10.7553	10.8866	10.8736	10.5571	10.6516	10.8315	10.7386	10.6523	10.8516	10.1031
PTGFR	4.26584	4.13166	4.12401	4.29192	4.43085	4.24573	4.36732	4.24435	4.30072	4.24788	4.34069	4.28783	4.3362	4.22103	4.6242	4.41174	4.20331	4.39722	4.45867	4.16299	4.13154	4.26246	4.44235	4.38826	4.28579	4.27122	4.24671	4.30461	4.28037	4.24628	4.14006	4.13382	4.27449	4.07922	4.31201	4.32386	4.30922	4.32915	4.16109	4.43649	4.14911	4.37654	4.19394	4.29823	4.32753	4.35876	4.41514	4.58136	4.42148
ALG3	7.71196	7.76634	7.80194	7.76802	7.87336	7.5957	8.06821	7.86106	7.67663	7.76391	7.75807	7.95896	7.89028	7.84662	7.97818	7.83142	7.81788	7.82892	8.04779	7.6442	8.20793	8.0027	7.95363	8.08028	7.70645	7.72935	7.7961	7.66971	7.85964	7.91594	7.81442	7.7217	7.74144	7.86941	8.2069	8.14133	7.77163	8.52827	7.74232	7.77638	7.89243	7.98363	7.80457	7.63803	7.90653	7.94657	7.89133	7.70147	7.77707
KCNMB3	5.27758	5.19282	5.49522	5.20759	5.23613	5.26414	5.12825	5.20162	4.97977	5.19062	5.12798	5.20678	5.26272	5.2868	5.4063	5.43544	5.28821	5.29082	5.17234	4.93714	5.40081	5.27996	5.48943	5.46082	5.35109	5.34411	5.19515	5.46994	5.05153	5.20027	5.32673	5.2638	5.39012	5.24156	5.27396	5.33663	5.12969	5.17051	5.16543	5.23975	5.21688	5.47749	5.45015	5.24114	5.36611	5.33343	5.32873	4.95131	5.22352
RNF32	3.7002	3.68781	3.68041	3.76619	3.77069	3.89005	3.70369	4.06586	3.80336	3.83757	3.74146	3.78934	3.72079	4.13185	4.14313	3.80056	3.75036	4.01085	3.98399	3.71255	3.70087	3.86893	3.9381	3.93563	3.80127	3.79116	3.72738	3.91411	3.78641	3.85314	3.75857	3.85854	3.7445	3.7777	3.94625	3.7495	3.94818	3.83418	3.87468	4.01937	3.88716	3.83035	3.82671	3.89383	3.83447	3.83735	3.74894	3.91213	3.71154
CNOT4	5.52631	5.61153	5.60435	5.91534	5.50449	5.34459	6.05072	5.82169	5.37537	5.96996	5.52785	5.66897	5.71162	5.55025	5.82724	5.9566	5.30588	5.57217	5.02013	5.12685	5.15428	5.12789	5.24543	5.25403	5.19868	5.14104	5.32952	5.0063	5.18123	5.35202	5.28002	5.71059	5.23889	5.38696	5.27447	5.11768	5.11342	5.26203	5.31548	5.64159	5.60056	5.58849	5.51189	5.07332	5.11684	5.55464	5.42428	4.98079	5.33365
REG1A	5.37563	5.09025	5.3576	5.16131	5.39631	5.06772	5.11186	5.26612	5.23111	5.03386	5.29843	5.01204	5.57275	5.30455	5.31109	5.26611	5.38125	5.26667	5.15049	5.1962	5.24578	5.22799	5.53267	5.40417	5.34749	5.22459	5.2519	5.40202	5.1339	5.44873	5.14564	5.13337	5.0233	5.26023	5.61687	5.22898	5.24807	5.77004	5.32955	5.21867	5.25347	5.44188	5.54852	5.24794	5.4136	5.37601	5.65457	5.3021	5.6275
GABRA1	5.25161	5.13889	4.80631	4.91085	4.97406	4.87581	4.94795	5.23731	5.00236	4.81367	4.81402	4.98363	5.14999	5.26954	5.1169	5.04442	4.95553	5.20709	4.98143	4.95705	5.07145	5.2401	5.14157	4.74359	5.05674	5.1731	5.12918	5.01335	5.14231	5.14305	4.94267	5.14437	5.04509	5.06483	5.51039	5.07572	5.07576	5.25686	5.16737	5.17703	5.06235	5.12971	5.13343	5.19351	5.24556	5.1726	5.22325	5.44595	5.19484
PADI1	7.22854	6.84046	6.78414	6.6582	6.70232	6.79134	6.92449	6.88372	6.96267	6.81722	6.85166	6.81754	7.11532	7.02289	7.06338	7.02891	6.87525	6.96973	7.04113	6.9134	7.17867	7.01441	7.29706	6.91404	6.97385	6.89647	7.03299	7.23691	6.95308	7.20823	6.87369	6.88775	6.75828	6.94055	7.50793	6.85737	7.10121	7.74435	7.06135	6.8805	6.99827	7.21387	7.1469	7.13079	7.4782	7.2115	7.30377	7.11427	7.688
ARHGAP4	9.5556	9.32128	9.2283	9.16236	8.98511	8.94283	9.17124	9.18927	8.96242	9.22679	9.14434	9.16765	9.63413	8.91471	9.10394	9.20338	9.20615	9.0517	9.30546	8.96507	9.35559	9.37508	9.28379	9.28783	9.38142	9.25883	9.32564	9.68152	9.42888	9.51792	9.44424	9.39507	9.23419	9.25748	9.37765	9.6421	9.25449	9.31561	9.10213	9.53151	9.26253	9.5347	9.53713	9.86975	9.52032	9.33388	9.45392	10.0555	8.63356
EYA4	4.93837	4.52393	4.45926	4.47173	4.40566	4.4207	4.39901	4.40282	4.6151	4.53908	4.67276	4.46642	4.42845	4.60238	4.66501	4.40265	4.2768	4.59682	4.43046	4.45901	4.66939	4.58066	4.90724	4.37878	4.54024	4.47028	4.44598	4.55969	4.44128	4.76638	4.66028	4.79816	4.40241	4.45857	4.80295	4.30478	4.61053	4.98014	4.57872	4.74451	4.55076	4.94875	4.65667	4.77381	4.81755	4.45357	4.86788	4.70216	5.00587
NCSTN	9.24401	8.92345	8.40214	8.4301	8.66294	8.71525	9.30059	8.55756	8.41965	8.99019	8.86787	8.54884	8.79174	9.68077	9.49405	9.48171	9.49864	9.3928	9.3301	9.29063	9.17971	9.24421	9.22083	9.23918	9.46057	9.27609	9.31665	9.09496	9.12749	9.61604	9.28465	9.44928	9.08223	9.57733	9.05224	9.53307	9.50477	9.38315	9.25686	9.41698	9.39145	9.52456	9.37941	9.69283	9.3551	9.51527	9.14074	9.62466	9.09758
OLFM1	6.49565	5.33747	5.75968	6.046	5.71612	5.44046	5.96934	6.41618	5.17668	6.103	5.64278	5.60033	6.11205	5.7539	5.35429	6.19083	6.01033	6.20745	6.15051	5.53523	6.15487	5.65246	5.63909	6.34342	6.31395	6.02042	6.2753	5.3651	5.57458	6.54219	5.43531	5.50471	6.02142	5.6053	6.38659	6.14684	5.60972	5.90456	5.68688	6.38172	6.2022	6.43234	5.77422	5.48961	5.32049	6.40502	5.51566	5.7833	6.18392
KLK3	5.54067	5.24454	5.14784	5.26225	5.15909	5.31865	5.34631	5.16376	5.49788	5.15775	5.49275	5.3486	5.42346	5.35737	5.19208	5.42614	5.24153	5.44518	5.45617	5.34349	5.5498	5.65868	5.76577	5.48184	5.51629	5.47696	5.53539	5.64642	5.38412	5.47654	5.20893	5.61072	5.41776	5.43271	6.00433	5.28511	5.60331	6.15357	5.54966	5.41959	5.46065	5.5307	5.4372	5.54987	5.86778	5.47655	5.59549	5.29871	5.88453
MKNK2	12.3846	11.73	11.4366	11.6493	11.6547	11.7895	11.8179	11.5856	11.3227	11.7021	11.5645	11.5194	11.7575	12.2532	12.2037	12.0076	12.0805	11.9292	12.1253	12.1025	11.8385	12.0562	11.4984	11.9257	12.1165	12.0902	12.1963	12.2541	11.7735	12.1935	11.9575	12.2593	12.0116	12.1459	11.2829	12.4332	12.2045	11.836	11.9605	12.3246	12.1735	12.2116	12.2413	12.5699	12.0822	12.0169	11.8115	12.1868	11.574
NDRG4	4.94872	4.93376	4.80433	4.88343	4.89029	4.95142	4.81079	5.39685	4.98149	4.80033	5.04126	5.09939	5.03524	5.01486	5.20549	4.67448	4.71458	5.05728	5.00828	4.58559	4.8782	5.11256	5.1377	4.97858	5.13621	5.02123	4.95364	5.18946	4.9613	5.42919	4.79605	4.99928	4.80813	4.79448	5.25379	4.92029	4.77003	5.26685	5.11984	5.04241	4.90365	5.08382	4.9076	4.9411	5.15577	5.08434	5.06621	5.17254	5.50101
RPS27A	10.0658	11.6404	11.786	12.0712	11.7044	11.9157	9.33535	12.0624	12.1112	11.7679	11.7744	12.0993	11.8925	9.77298	9.80584	8.99874	9.78395	9.67218	11.6621	11.5958	11.3523	11.4213	11.4693	11.4672	11.7127	11.6805	10.9962	11.2294	11.6019	11.4607	11.7704	11.3661	11.8857	11.6998	11.49	10.1424	11.2406	11.1076	11.0655	10.7787	11.1906	10.7848	10.3917	10.2662	10.822	10.7048	10.3048	10.6351	10.7017
ADAMTS2	5.84475	5.33408	5.25654	5.20754	5.37315	5.33819	5.56271	5.29572	5.66484	5.43557	5.32782	5.71202	5.47823	5.5033	5.73407	5.63967	5.42607	5.54203	5.6211	5.45383	5.58307	5.61705	6.01223	5.61769	5.65327	5.49716	5.68579	5.88069	5.69084	5.6671	5.49981	5.37659	5.36714	5.46193	5.9386	5.4857	5.64642	6.16633	5.65309	5.66279	5.61671	5.63994	5.73765	5.83805	5.87002	5.78639	5.98405	5.8987	5.829
LXN	5.77375	7.0584	7.60425	7.30494	7.35316	7.53808	6.26202	7.09269	7.4919	7.02027	7.34597	8.14332	7.17802	5.97328	6.32314	6.03584	6.64515	6.23343	6.50066	7.20696	5.73172	5.65139	6.20194	6.07318	6.70795	6.40654	6.20499	5.85022	6.13855	6.52696	6.6941	6.35799	6.42775	6.99451	5.92478	6.09689	6.65939	5.42905	6.19391	6.2558	5.73295	5.87145	6.00571	5.93109	5.98647	6.01193	5.94087	6.17709	6.7382
AP1G2	7.8087	7.48137	7.02051	7.11007	7.03401	7.14601	7.47659	7.03104	6.90501	7.36492	7.11588	7.28119	7.3182	7.2849	7.38686	7.21427	7.77249	7.3563	7.63154	7.3044	7.81494	7.70043	7.70163	7.58115	7.62305	7.68103	7.72705	8.0484	7.68487	8.07142	7.79035	7.60531	7.72208	7.60642	7.85373	8.15797	7.83553	7.6945	7.47257	7.73848	7.46321	7.47773	7.6954	7.6157	7.90395	7.49882	7.54351	7.79521	7.35228
OSBPL8	10.6795	10.9191	11.4134	11.243	10.9595	11.5566	10.877	11.1648	11.708	10.6266	10.8075	10.7281	10.2954	11.16	10.9761	10.8803	10.7781	10.877	9.57452	10.8839	8.96258	9.43802	9.22056	9.27478	9.66434	11.3496	11.3108	9.20016	10.0704	8.50827	9.68254	9.95814	10.6475	9.62433	8.32756	7.91373	9.57972	9.38376	10.3511	9.80583	10.1247	10.3119	10.1374	10.2628	9.96161	9.91105	9.82612	10.9887	10.6255
KCNH2	6.11404	6.42207	6.51896	6.14907	6.10353	6.39653	6.95709	6.39129	7.0543	6.1394	6.50154	6.48789	6.22492	6.28739	6.36407	6.68048	6.18501	6.29698	6.70563	6.66961	6.5193	6.93285	6.91097	6.93978	6.97703	6.51628	6.23493	6.65166	6.72501	6.34581	6.28123	6.4186	6.58876	6.59393	6.87321	6.82578	6.42706	6.78895	6.76896	6.47241	6.63131	6.45841	6.28782	6.46725	6.41208	6.44595	7.29516	6.81113	7.06624
RTN1	7.33246	8.13183	7.41888	8.01857	7.90845	7.6363	8.2073	7.65846	6.85448	8.33547	7.73888	6.98884	7.66076	8.87506	7.97141	7.91945	8.39437	8.56632	8.58338	8.30043	8.61765	7.93153	8.46307	8.64737	7.18966	7.36692	8.1941	6.91517	7.50761	8.22935	7.86881	8.00556	8.1625	8.04929	8.29091	8.52986	8.10239	8.09306	7.91087	7.29614	8.67373	8.35132	8.45654	7.68006	8.04629	8.82976	8.22076	7.97946	7.57696
GLS	7.45411	6.95587	7.55994	7.95012	7.33842	7.45801	7.15045	7.08212	7.81848	7.1185	7.08176	7.24638	6.63425	6.90538	7.00096	7.13861	7.46601	7.40845	6.85703	6.82904	6.71471	6.56628	6.48326	6.83574	6.82701	7.6543	7.56864	6.9907	6.94006	6.42198	6.95201	6.64372	7.57332	6.73365	6.81127	6.65916	6.63153	6.33318	7.10627	6.60818	7.26289	7.03429	6.72978	6.59145	6.71704	7.34495	6.67337	7.12887	6.58578
AHDC1	6.35401	6.11182	5.93833	6.16705	6.10677	6.04309	6.53601	5.72037	5.84487	6.37935	5.77298	5.99283	6.61779	6.2988	6.26227	6.76651	6.61457	6.39278	6.5819	5.92483	6.70545	6.34812	6.49463	6.66943	6.44503	6.1427	5.9903	6.22522	6.29094	6.36645	6.50505	6.70401	6.84022	6.58349	6.93923	7.44456	6.66339	7.03249	6.6965	6.45936	6.36953	6.46114	6.43902	6.70207	6.94172	6.84867	6.84071	7.4172	6.77959
CNTN1	5.45474	4.83736	5.30159	4.87717	4.93736	5.02218	5.02446	5.13422	5.1269	5.00908	5.10607	4.97065	5.07431	5.30023	5.35076	5.22421	5.19523	5.11032	5.08203	5.0372	5.21722	5.3075	5.4545	5.20382	5.2862	5.1699	5.24658	5.25367	5.17997	5.59113	5.21355	5.29417	5.1389	5.3143	5.18969	5.2515	5.10253	5.3929	5.22201	5.20871	5.17159	5.37824	5.34477	5.53418	5.20368	5.33094	5.48327	5.18971	5.47822
QPCT	9.3467	9.54546	9.40013	9.08119	9.08307	10.1182	8.98302	9.09701	9.48911	8.77045	9.41045	8.33485	8.57062	10.184	9.06337	9.42574	8.77757	8.92315	8.99091	10.1221	8.53807	8.41137	8.60916	8.5921	9.67343	9.69135	9.70216	8.37089	7.85878	8.87356	8.46391	9.17902	9.38925	9.56468	8.03511	9.2099	9.75249	8.62989	8.66353	9.36019	9.28217	8.89064	9.32565	9.13823	9.22786	8.72252	8.33738	9.19658	9.19166
PTTG1	7.88347	7.99863	8.37623	8.29409	7.63432	8.09257	7.31479	8.08798	8.04393	7.88581	7.59427	8.46391	7.88319	7.31422	7.30358	7.26936	7.15799	7.92254	7.70974	8.41037	8.16887	8.39825	8.28946	7.93886	7.85717	7.83733	7.88483	7.80364	8.25609	7.91609	8.01531	7.93027	7.78063	7.84952	8.13057	7.73233	8.2204	8.53183	7.87582	7.69247	7.67932	7.39272	7.62822	7.59086	7.79292	7.6074	7.7248	7.83745	8.21836
TOR1A	8.5726	8.74504	8.92911	8.7443	9.01311	8.93415	8.81132	8.90491	9.15155	8.73299	9.01656	8.67889	8.89967	9.00016	8.7571	8.85967	8.76793	8.6956	8.5194	8.91773	8.64825	8.41645	8.50012	8.55441	8.54635	8.77676	8.71341	8.19906	8.35862	8.52278	8.61263	8.56295	8.72812	8.69763	8.59687	8.69793	8.55143	8.5342	8.6294	8.69575	8.71061	8.66139	8.65697	8.91188	8.66186	8.60025	8.53398	8.55094	8.83647
PRAME	5.24456	4.87284	5.18431	5.10642	5.29545	5.28436	5.22709	5.30184	5.06773	5.03441	5.0957	5.01124	5.45262	4.8861	5.559	5.10716	5.15547	4.9893	5.11087	5.04631	5.04454	5.22536	5.43947	5.29779	4.91851	4.93517	5.10746	5.26183	5.1775	5.28905	5.20156	5.29934	5.12547	5.0776	5.35456	4.73116	5.11337	5.58767	5.4085	5.26008	5.18879	5.3735	5.22382	5.27088	5.19107	5.02924	5.34922	5.06453	5.29423
CXCL3	4.4464	4.69239	4.36289	4.66371	4.48437	4.46393	4.80846	4.68429	4.65096	4.47377	4.73801	4.68391	4.6229	4.83985	4.55864	4.74355	4.89532	5.03722	4.72258	4.60534	4.62366	4.60613	4.50192	4.38737	4.52468	4.66113	4.62003	4.74978	4.46612	4.88682	4.48074	4.66369	4.54165	4.49996	5.04086	4.46854	4.58277	5.04387	4.73869	4.94278	4.61178	4.95045	4.62307	4.61851	4.68797	4.70438	4.65769	4.65158	4.95137
UBE2G1	9.2653	9.52013	9.57361	9.6336	9.59939	9.85752	9.57066	9.52242	9.77479	9.41251	9.35013	9.31934	8.9939	9.69458	9.57188	9.69904	9.62575	9.7935	9.39603	9.8357	9.31648	9.32427	9.06304	9.36386	9.43759	9.59646	9.46417	9.04546	9.4093	9.16801	9.42494	9.49677	9.55121	9.67755	8.79001	9.52331	9.5418	8.64422	9.44653	9.38899	9.5819	9.29606	9.2961	9.24616	9.35668	9.49039	9.11748	9.38836	9.26424
CCDC7	5.54012	5.16787	5.25422	5.14548	4.92782	5.24308	4.95945	5.11436	5.28801	5.04857	5.06645	5.26634	5.19019	4.8264	5.11481	4.98023	5.139	5.17721	4.92937	5.12709	5.30419	5.38135	5.70627	5.22463	5.23607	5.02687	5.31712	5.40324	5.29032	5.38192	5.20538	5.16576	4.81285	5.17256	5.3892	4.9009	5.18161	5.61256	5.2912	5.11941	5.20334	5.17479	5.39992	5.21239	5.64472	5.17399	5.28603	4.86451	5.66047
SUPT5H	9.05996	8.86861	8.41444	8.57581	8.62926	8.66072	9.06761	8.5383	8.42915	8.89721	8.71513	8.83638	8.98768	8.89385	9.08773	9.02132	9.15675	9.06556	9.30091	9.02577	9.23821	9.29354	9.28718	9.1983	9.01194	8.91249	8.97146	9.42151	9.19032	9.19454	9.05947	9.0769	8.96314	9.08348	9.29673	9.54962	9.04577	9.40568	8.98117	9.09147	9.02784	9.06206	8.9677	9.16	9.28819	9.1738	9.24569	9.16457	9.10764
CD247	11.3361	10.8891	11.1936	11.1434	11.0396	11.0245	11.4926	11.4513	10.9652	11.2241	10.9433	11.3988	11.232	10.9335	11.5368	10.9486	12.059	11.5648	11.2217	10.6437	11.9356	11.7824	11.0391	11.6065	11.0537	11.2486	11.2135	11.1516	11.7277	10.8871	11.4857	11.5302	11.5346	10.8903	11.1224	11.6195	10.8258	11.3288	11.4182	10.9867	11.5567	11.4288	11.1555	11.1967	11.175	11.3386	11.2948	10.6298	10.4885
CHI3L1	10.2053	11.7326	11.2311	9.13403	11.254	10.1482	10.0467	10.3159	10.6409	10.4674	11.2797	9.54333	11.2928	12.2414	11.2162	11.0073	12.2072	9.9184	12.3526	11.5454	10.3343	10.4357	10.9584	11.2128	12.2532	9.69248	10.1574	10.1075	9.38054	11.0447	9.66616	9.69534	10.2086	11.602	11.2277	11.8811	11.9756	11.7691	6.30893	12.3013	10.4702	10.587	11.4014	11.7411	11.7364	11.7486	11.5137	12.3125	10.9426
SIGLEC7	7.77807	8.06145	7.85971	7.4574	7.89062	7.68956	8.09353	8.00505	7.5264	8.03087	7.95024	7.77772	8.41696	8.72887	8.28315	8.38292	8.23739	8.37407	8.02514	8.20068	8.19652	7.54534	8.01049	8.30924	8.15867	7.88372	7.95407	7.61607	7.76278	8.35957	7.79604	8.0413	7.64692	8.1429	8.30319	8.43421	8.10424	8.40336	7.97394	8.65889	8.09585	8.25923	8.60514	8.68773	8.28738	8.45204	8.52687	8.1679	8.19228
VWA1	5.8161	5.61223	5.82905	5.5064	5.49644	5.6464	5.78189	5.66838	5.73513	5.63232	5.65687	5.58067	5.92881	5.95394	6.03786	5.71124	5.47053	5.79164	5.61359	5.35412	5.53135	5.8281	5.87511	5.69558	5.83367	5.62597	5.72626	5.59921	5.56181	5.90299	5.5441	5.54538	5.57239	5.68605	6.05659	5.78595	5.74782	6.52564	5.81573	6.04877	5.66405	5.89072	5.79	5.75718	5.98314	5.87397	5.77582	5.94143	6.31404
ENY2	7.16021	7.8379	8.49242	8.21028	7.75223	8.01322	7.00434	8.17771	8.05627	8.13068	8.20227	8.74735	8.20539	7.20664	7.15101	6.77199	7.28872	6.93855	7.62549	7.95433	7.44714	7.13277	7.10372	7.65332	7.57755	7.97547	7.46577	7.44015	7.26434	7.94782	7.88644	7.57463	7.88313	7.75891	6.99343	7.12006	7.45972	6.68086	7.28663	7.3089	7.24625	7.11461	7.39365	7.22949	6.93031	7.14444	6.92296	7.28144	6.98447
OR1G1	5.62056	4.90206	4.96558	4.96694	5.18235	5.02907	5.51715	5.32385	5.21598	5.00968	5.1775	5.03064	5.38441	5.46609	5.14687	5.05016	4.98589	5.21362	4.75842	5.14273	4.93535	5.36693	5.47935	5.14105	4.91158	5.14959	5.25478	5.05474	5.32499	5.32862	5.07972	5.09303	4.98344	5.20799	5.69276	4.96263	5.35521	5.43347	5.37566	4.86081	5.15099	5.36508	5.05155	5.26839	5.50643	5.25118	5.50977	5.08529	5.52174
ARHGAP6	5.22316	5.33933	5.18549	4.95495	5.36576	5.24418	5.68579	5.40234	5.37662	5.31363	5.18105	4.9905	5.27636	5.53915	5.50567	5.72335	5.33918	5.61565	5.88012	5.72044	5.78072	5.46893	5.52177	5.86793	5.24706	5.24589	5.06897	5.91187	5.33189	5.36503	5.37741	5.52797	5.34993	5.61548	5.60157	5.55846	5.62688	5.51976	5.56986	5.33472	5.70712	5.72514	5.54584	5.57017	5.80222	5.59877	5.30424	5.49719	5.85267
PRSS1	4.80792	4.5574	4.60577	4.40858	4.51889	4.37212	4.6215	4.65949	4.58946	4.38027	4.43395	4.68462	4.63838	4.58326	4.67744	4.62883	4.50596	4.8242	4.50832	4.45582	4.61776	4.82719	4.82848	4.55763	4.46333	4.67029	4.58479	4.68543	4.60358	4.81984	4.55002	4.35028	4.42973	4.46596	4.88127	4.64344	4.51725	5.14424	4.6988	4.65943	4.5288	4.88737	5.00575	4.73828	4.95877	4.64571	4.69137	4.95615	4.93153
CENPA	6.11389	5.64386	5.88094	5.90805	5.72857	5.89578	6.22916	5.75039	5.98306	5.85015	5.7432	6.20074	6.19737	5.95421	5.79809	5.90219	5.85395	5.9668	5.9688	6.11834	6.04257	6.18108	6.17856	6.22364	5.93626	5.85254	6.00537	6.39153	6.04528	6.03073	5.81231	5.59344	5.61291	5.87215	6.40388	5.8074	6.15469	6.22367	5.90063	6.06725	6.02406	6.02799	6.13928	5.86465	6.22059	5.91154	6.12209	5.93827	6.28379
MAP1LC3C	4.80203	4.92066	4.83124	4.89505	4.89748	4.85752	5.19606	4.83975	5.13847	4.69059	4.92461	4.97598	5.06915	5.08782	5.06891	4.94789	4.56762	4.88722	4.72439	4.84007	4.70695	4.98166	5.08334	4.87132	4.81649	4.84079	4.935	4.89574	4.93564	5.01372	4.69327	4.59865	4.72567	5.06955	5.32548	4.749	4.80873	5.30091	4.86745	4.77167	4.82791	4.79362	4.85694	4.98972	4.9713	4.7288	5.16442	4.96485	5.25607
ENTPD7	5.80266	5.57081	5.66691	5.58599	5.80225	5.6082	5.43983	5.54108	5.47285	5.70887	5.49231	5.65747	5.56133	5.69151	5.50845	5.77964	5.7595	5.55909	5.47765	5.616	5.66058	5.35673	5.80918	5.64828	5.61382	5.65765	5.71699	5.72156	5.58591	5.89611	5.69684	5.26774	5.45562	5.59578	5.89854	5.70355	5.82388	5.81052	5.72654	5.56871	5.57421	5.62878	5.66459	5.54471	5.82289	5.61171	5.86053	5.56949	5.70201
CSNK1E	7.39682	7.19384	7.08828	7.18527	7.13331	7.03116	7.38088	7.2562	7.03154	7.26552	7.13051	7.17631	7.36332	7.33093	7.50801	7.45556	7.48319	7.61726	7.50917	7.11212	7.46621	7.64757	7.5471	7.42668	7.20237	7.31135	7.45416	7.58483	7.39274	7.58262	7.26019	7.79235	7.2874	7.22698	7.63473	7.35279	7.46715	7.89733	7.33532	7.44517	7.34117	7.34687	7.41028	7.48245	7.6117	7.46199	7.4934	7.35502	7.30175
BSDC1	9.3079	8.87095	8.9035	8.81726	8.90436	8.89288	9.25167	8.90306	8.82629	8.87961	8.93741	8.82452	8.84573	9.16842	8.94925	9.2243	9.26414	9.2157	9.3697	9.23257	9.21642	9.55093	9.10739	9.19529	9.02091	9.33943	9.26131	9.58059	9.16901	9.07086	9.17384	9.14851	9.37783	9.02837	9.03837	9.43981	9.27809	8.98707	9.15919	9.32608	9.16674	9.15025	9.19998	9.06983	9.14506	9.02151	9.08558	9.3296	8.74669
PXDN	5.35585	5.31718	5.20973	5.48338	5.15334	5.40136	5.71545	5.24562	5.6933	5.24914	5.3035	5.55675	5.43551	5.8063	5.5222	5.51293	5.42775	5.43691	5.34396	5.37592	5.19744	5.53394	5.55504	5.43947	5.60796	5.18806	5.26125	5.40368	5.31071	5.3226	5.13297	5.38586	5.20065	5.35961	5.55409	5.17636	5.44051	5.9339	6.14565	5.42552	5.26989	5.67613	5.57466	5.48585	5.61221	5.36457	5.53187	5.56976	5.72895
LPAL2	5.0454	4.86636	5.01072	4.78889	4.84188	4.98127	4.93198	4.8275	5.05445	4.99579	4.92555	4.70525	4.79927	4.81862	5.07289	4.79257	5.14581	4.88515	4.7296	4.89359	5.34473	4.90817	5.12164	5.11689	4.87314	4.84663	4.93443	5.03955	4.88428	4.90561	4.9759	4.91769	4.86798	4.83479	4.91817	5.22406	4.89659	5.47594	4.94029	4.84411	4.88618	5.01447	4.96929	5.31195	5.25998	5.03748	5.25202	4.96212	5.18173
MPP6	4.26511	4.39928	4.72162	4.73189	4.87407	4.65079	4.6796	4.58851	4.63264	4.6295	4.4959	4.7306	4.80066	4.56838	4.57147	4.71508	4.64523	4.51607	4.50919	4.5146	4.72471	4.49731	4.37961	4.37523	4.53883	4.67406	4.58157	4.66774	4.68663	4.51728	4.67765	4.60978	4.81184	4.6567	4.3252	4.67259	4.29287	4.47202	5.67939	4.50363	4.62577	4.51341	4.44859	4.28412	4.3527	4.33613	4.25751	4.51019	4.55923
CBX2	5.48063	4.89742	5.02321	4.95829	5.43947	5.1356	5.19407	5.23056	5.20505	4.99816	5.23379	5.24891	5.13069	5.23215	4.98737	5.34123	4.9663	5.08632	5.21782	5.25663	5.18979	5.50052	5.58947	5.25309	5.29342	5.22595	5.18484	5.33424	5.43787	5.75009	5.37371	5.20493	4.95405	5.10658	5.41424	5.0885	5.23367	5.74941	5.26448	5.34903	5.22781	5.3334	5.4182	5.3448	5.31987	5.40114	5.6776	5.33391	5.73386
FOXE1	4.28146	4.30724	4.23112	4.43076	4.25936	4.18935	4.36886	4.30174	4.23114	4.19386	4.28933	4.20021	4.31691	4.1997	4.52783	4.33381	4.17102	4.20328	4.29615	4.20094	4.14347	4.35323	4.34257	4.3484	4.28512	4.32221	4.23273	4.35801	4.26073	4.4786	4.16693	4.23946	4.21401	4.25995	4.66122	4.35011	4.28486	4.52622	4.27089	4.46535	4.357	4.32736	4.28169	4.4345	4.43924	4.26687	4.3099	4.37862	4.55825
MICAL1	9.73105	9.54517	9.18695	9.13053	8.95746	9.11826	9.7141	9.24124	8.6217	9.26558	9.13689	9.18884	9.43422	9.5865	9.36471	9.55657	9.74071	9.35483	9.66841	9.32611	9.68384	9.61205	9.58201	9.41667	9.7438	9.58867	9.7561	10.0154	9.59208	9.70685	9.71032	9.74006	9.38256	9.68043	9.44819	10.0138	9.46713	9.34879	9.34016	9.92484	9.60142	9.7358	9.84521	9.86572	9.73723	9.5868	9.47317	10.0015	9.34692
MB	5.74492	5.29655	5.13482	5.26651	5.50893	5.36613	5.19352	5.39682	5.54977	5.20387	5.46833	5.27059	5.28738	5.35642	5.48552	5.38238	5.28652	5.54309	5.33252	5.21393	5.46604	5.61067	5.75706	5.46312	5.36046	5.20338	5.34638	5.57489	5.45243	5.62643	5.38937	5.13852	5.18319	5.32981	5.87107	5.26502	5.29826	5.71686	5.44105	5.57259	5.26364	5.54542	5.81842	5.42245	5.80536	5.47525	5.64334	5.41082	5.89789
PLA2G3	5.66931	5.21835	5.41676	5.13225	5.38932	5.56559	5.43854	5.18473	5.26994	5.34803	5.6102	5.54067	5.35061	5.40308	5.47667	5.5447	5.42038	5.3878	5.60116	5.37983	5.46861	5.6501	5.9261	5.49061	5.45319	5.52306	5.55529	5.81079	5.49823	5.54134	5.31474	5.52658	5.45041	5.49472	5.77616	5.38456	5.48125	6.03688	5.59468	5.40258	5.54281	5.68802	5.56298	5.4515	5.91058	5.44827	5.48716	5.77789	5.84959
ALG5	7.64226	8.54297	9.12972	9.14688	8.89625	9.18506	7.93416	9.02903	9.0438	8.71485	8.84597	9.14748	8.54925	7.7778	7.78969	7.77783	7.90983	8.11697	8.34694	8.63573	8.37073	7.728	8.04106	8.30829	8.11283	8.5561	8.36833	7.95549	8.38953	8.16219	8.50906	8.17561	8.6739	8.22524	7.98101	7.80201	8.21301	7.39526	8.18443	7.9178	7.8291	7.77043	7.81573	7.62487	7.7175	7.83994	7.66871	7.93515	7.46823
ADIPOR2	9.42578	9.20106	8.99303	9.04794	9.13346	9.18981	9.0235	8.98746	8.93845	9.40802	9.12244	9.15148	9.10878	9.22945	9.26464	9.15052	9.38728	9.1414	9.34106	9.41018	9.37991	9.42372	9.28882	9.46686	9.16347	9.34787	9.34884	9.14023	9.25127	9.38283	9.19995	9.4668	9.38629	9.3211	9.23905	9.23789	9.40642	8.80601	9.20865	9.46396	9.4629	9.2737	9.33855	9.36124	9.32313	9.28194	9.32272	9.05682	9.0596
GPR52	5.37965	5.03322	4.70351	4.81592	5.08665	4.94997	4.78639	4.91492	5.05522	4.74628	4.91676	4.88468	4.9285	5.12887	5.03406	4.88042	5.05928	4.82077	5.11005	5.16876	5.37523	5.34929	5.74226	5.31937	5.22275	5.16815	5.14552	5.67978	5.12897	5.58096	5.14936	4.74735	4.93048	5.34694	5.32949	5.1364	5.2964	5.37954	5.36627	5.08515	5.2006	5.48393	5.33892	5.2312	5.29225	5.36087	5.34488	5.3856	5.52157
SNN	8.89471	9.27484	9.40798	8.70055	9.08169	9.20455	9.05393	9.24038	9.2373	9.04636	9.24383	8.9302	9.27052	9.40078	8.75315	9.24659	8.87616	8.96015	8.96455	9.06864	8.57956	8.73528	9.07391	8.93855	8.73723	8.69347	8.74704	8.78515	8.88544	8.65361	8.84226	8.96729	8.77287	9.20846	8.72484	8.95603	9.05095	8.96077	8.87254	8.85698	9.15493	9.02778	8.95044	9.14443	8.71643	8.82238	8.95575	8.74295	9.15415
RBM22	9.51313	9.52527	9.36539	9.35581	9.64286	9.70566	9.40697	9.22472	9.21745	9.37132	9.41064	9.08226	9.08682	9.43054	9.50534	9.34173	9.76216	9.4306	9.52043	9.61438	9.4948	9.40103	9.23547	9.50025	9.64495	9.44376	9.49993	9.35251	9.34692	9.29077	9.42476	9.55972	9.338	9.66623	9.01239	9.52258	9.60081	8.76904	9.13149	9.32461	9.56468	9.2145	9.23584	9.30827	9.36073	9.35729	9.20199	9.31526	9.1452
FAAH	6.26779	6.81625	6.50522	6.35015	6.32121	6.43555	6.55688	6.50932	6.14308	6.50841	6.38776	5.85904	6.89328	6.83361	6.56674	6.76307	6.69151	6.39302	6.56874	6.51639	6.89189	6.56332	6.58389	6.84687	6.5959	6.45406	6.68595	6.29962	6.07397	6.62396	6.42631	6.7946	6.39019	6.73989	7.01816	6.87234	6.78621	7.27715	6.29171	8.04871	6.63068	6.60432	6.84757	6.56855	7.01656	6.60672	6.87621	6.53644	6.84087
NPL	9.94392	10.5333	10.5344	9.90723	10.5633	10.6574	10.4196	10.2794	10.4327	10.3406	10.5312	9.85892	10.2281	10.9292	10.1444	10.2068	9.8832	9.95561	10.1047	10.8673	9.61179	9.50813	10.024	9.96774	10.3035	10.1453	10.2134	9.63852	9.56426	9.5897	9.72119	10.0862	9.63545	10.6167	9.86133	10.1868	10.6513	9.91679	9.56816	10.2442	9.97543	10.1781	10.5122	10.3733	10.1933	9.95117	9.74847	10.1126	10.5189
COPS8	7.22964	7.66651	8.27236	8.05538	7.85736	7.81922	7.24483	7.96566	8.16969	7.68675	7.80699	8.16939	7.80102	7.21866	7.32881	7.04681	7.28426	7.2524	7.28862	7.34145	7.4047	7.2469	7.25024	7.31807	7.22816	7.5585	7.46019	7.1743	7.66484	7.11313	7.57043	7.1466	7.63781	7.34782	7.25226	7.06151	7.28719	6.94732	7.43708	7.02061	7.36585	7.23103	7.0209	6.82205	6.92118	7.15315	6.98802	6.97548	7.13616
ACOT11	5.33311	5.14181	5.19658	5.22513	5.25054	5.19611	5.27725	5.28882	5.21191	5.17246	5.32187	5.38972	5.50243	5.26967	5.56393	5.32049	5.35229	5.30038	5.19485	5.16345	5.31538	5.29017	5.39727	5.32806	5.23421	5.2907	5.11377	5.49103	5.09365	5.49456	5.2555	5.28553	5.11156	5.28783	5.43361	5.40774	5.34598	5.60048	5.15949	5.4329	5.28284	5.37689	5.41905	5.24295	5.48948	5.38059	5.65165	5.3797	5.46915
VIP	4.37143	4.21603	4.31277	4.17334	4.16312	4.25023	4.40765	4.51283	4.3261	4.04312	4.20946	4.18405	4.35317	4.5695	4.42428	4.2923	4.16742	4.25669	3.9698	4.12722	4.08612	4.07949	4.3184	4.17373	4.15313	4.1887	4.19062	4.24005	4.02286	4.22915	4.18803	4.27334	4.13308	4.01247	4.17354	4.13125	4.12683	4.13049	4.06492	4.26434	4.22368	4.22679	4.35186	4.45611	4.29839	4.23557	4.28287	4.30792	4.19163
SOCS5	5.02118	5.4479	5.76094	5.67546	5.46793	5.67846	5.49659	5.59035	5.9878	5.35595	5.37369	5.5846	5.01503	5.32464	5.31171	5.45448	5.6566	5.33066	5.14201	5.3135	4.96893	4.85151	4.82411	4.92701	4.76126	5.5429	5.39866	4.94816	5.11205	4.61875	4.9326	5.0423	5.57762	5.18364	4.8086	4.87067	5.19101	4.67629	5.22486	5.02313	5.45353	5.18683	4.88046	4.97771	5.13996	5.03848	5.02365	5.12363	5.05922
PGS1	10.2139	9.56576	9.95697	9.84516	9.70316	9.91698	9.89927	10.0193	9.82324	9.54122	9.56572	9.57468	10.158	9.51785	9.99298	10.111	9.65473	9.44611	9.26823	9.83705	9.31086	9.39865	9.45402	9.618	9.81653	9.9586	10.2725	9.84443	9.68852	10.2459	9.78774	9.88768	9.76161	9.95621	9.40061	9.62001	9.86992	8.90121	9.85047	9.77557	9.63326	9.89552	10.1816	10.3624	9.56421	9.62512	9.56079	9.84764	9.36006
PHF14	3.33505	3.51582	3.59016	3.55356	3.45683	3.49958	3.59303	3.73558	3.81102	3.5248	3.53998	3.8508	3.48446	3.44063	3.42796	3.62078	3.36363	3.45507	3.50865	3.58993	3.44286	3.53895	3.42473	3.50628	3.39103	3.60123	3.47326	3.46287	3.38821	3.54192	3.47219	3.49385	3.57784	3.37357	3.533	3.47399	3.41434	3.33621	3.45748	3.42725	3.48719	3.40562	3.60224	3.5025	3.54631	3.44469	3.40719	3.44746	3.40755
MAP3K10	7.1521	6.8078	6.81396	6.67684	6.69951	6.8394	6.81865	6.86337	6.98193	6.60907	6.96554	7.09202	7.23224	6.88571	6.97746	6.99921	6.84451	6.80909	6.93777	6.98986	7.04274	7.01462	7.30146	6.94122	7.03306	7.00227	7.05099	7.14841	7.091	7.2379	6.93359	6.90369	6.86356	7.1101	7.7145	6.98437	7.13194	7.92411	7.15076	6.9867	7.20366	7.13639	7.12972	7.28301	7.30893	7.11745	7.27797	6.88616	7.54793
PPA1	8.34468	9.1948	9.76879	9.83538	9.87112	9.62874	9.32352	9.86261	9.53032	9.59798	9.55751	10.1248	9.3544	8.30664	8.11406	8.61581	8.42042	8.33149	9.13652	9.73733	9.20126	9.15211	9.5777	9.23354	9.54918	9.74351	9.7777	8.8121	9.24809	8.85735	9.32065	8.78854	9.76394	9.38817	9.60406	8.75971	8.76395	8.61608	8.86477	8.57185	8.87947	8.37532	8.13119	8.0526	8.4645	8.9929	8.50938	8.44643	7.88177
SF3B1	10.3876	10.6131	10.9447	11.013	10.8834	10.9548	10.3391	10.6768	10.7448	10.8504	10.6202	10.8738	10.8209	10.3946	10.3502	10.4314	10.4169	10.3615	10.1448	10.2966	10.0202	9.69985	9.8423	10.0099	10.5214	10.1963	10.1498	9.90317	10.044	10.1378	10.5058	10.5955	10.4388	10.2221	10.1098	9.90495	10.2639	9.26858	10.2812	10.41	10.1187	10.2505	10.4621	10.109	9.82678	10.5558	10.4058	10.4623	9.95349
PSMB5	8.36626	8.90996	9.1165	9.11014	8.95977	8.96631	8.55642	9.28538	9.27811	8.78145	8.93844	9.2046	8.83595	8.44689	8.1247	8.2661	8.47977	8.21267	8.73803	8.65052	8.59469	8.79323	8.54714	8.85436	8.58576	8.93462	8.70932	8.80562	8.93122	8.68412	8.98931	8.6025	8.88218	8.58631	8.61476	8.50392	8.58211	8.40184	8.89739	8.75324	8.66189	8.59756	8.58285	8.57395	8.54345	8.57131	8.49285	8.40298	8.35457
ZSCAN2	5.51339	5.37433	5.38956	5.5217	5.23624	5.31959	5.31195	5.62529	5.71574	5.59757	5.39921	5.70272	5.40058	5.86079	5.62675	5.51974	5.47419	5.48725	5.48381	5.43021	5.56067	5.65662	5.83767	5.55105	5.47088	5.73853	5.84303	5.59148	5.58849	5.70714	5.35853	5.51563	5.49682	5.41207	6.02604	5.40791	5.62079	6.16905	5.82875	5.75153	5.71931	5.63145	5.77872	5.83362	6.10745	5.63812	5.82119	6.0466	6.20185
SLCO1A2	4.41609	4.3431	4.42454	4.17378	4.29825	4.28918	4.39403	4.33418	4.23706	4.28787	4.46311	4.30033	4.42019	4.56049	4.4987	4.32173	4.25675	4.34668	4.30344	4.32726	4.46617	4.23576	4.54236	4.39651	4.17619	4.36475	4.48009	4.48137	4.36186	4.43581	4.39878	4.1832	4.25803	4.32494	4.4707	4.14104	4.30645	4.45225	4.38727	4.33522	4.31522	4.37233	4.44757	4.53347	4.50827	4.31049	4.4288	4.27194	4.59701
GCK	5.53307	5.25734	5.30616	5.18286	4.99624	5.41122	5.42463	5.34511	5.25801	5.08588	5.14976	5.44896	5.42369	5.33787	5.56354	5.28264	5.28279	5.53992	5.37916	5.29192	5.33477	5.28324	5.57931	5.33642	5.24408	5.25868	5.46341	5.65778	5.3964	5.45264	5.36591	5.15824	5.23652	5.54353	5.72196	4.84525	5.31245	5.76497	5.47112	5.32424	5.29015	5.71073	5.4304	5.55851	5.44838	5.29409	5.61538	5.56807	5.53585
RNF24	11.9981	11.4655	10.8217	10.7248	11.1442	11.4993	11.718	11.06	10.5446	11.3898	11.2643	10.6676	11.6353	11.7549	12.0989	12.2364	11.7427	11.4272	11.2671	11.6752	10.9489	11.0973	11.4355	11.5926	11.7535	11.5764	11.7622	10.7518	10.8231	12.2042	11.1961	11.5038	10.9417	12.1367	11.7364	12.3212	11.9715	11.2554	10.7359	11.7411	11.3383	11.5286	11.9992	12.1594	11.3714	11.2978	11.4784	11.503	11.6895
TFB1M	6.93986	7.15939	7.44484	7.73571	7.30222	7.23951	7.07264	7.29361	7.397	7.32049	7.19318	7.44322	7.14256	6.83864	6.93944	6.71523	6.88668	6.747	7.00638	7.10168	6.89918	7.28478	6.90488	7.02288	7.18442	6.93463	7.07053	7.37796	7.42166	6.92727	7.50072	7.17436	7.32923	7.05507	6.75636	7.02133	7.04971	6.04216	7.30637	7.10772	7.04786	7.06166	6.83004	6.89379	6.92505	6.92979	6.7747	6.99894	6.68407
ANKS1B	4.48028	4.45792	4.58595	4.27237	4.51336	4.57905	4.54815	4.62111	4.43834	4.47066	4.39002	4.54921	4.64943	4.38634	4.4771	4.42651	4.39814	4.31326	4.51862	4.32263	4.23693	4.43825	4.36848	4.60056	4.48702	4.50423	4.3751	4.7059	4.3373	4.83367	4.43003	4.29698	4.11654	4.26426	4.61845	4.45592	4.40645	4.71342	4.29841	4.45279	4.45763	4.52183	4.46885	4.45051	4.64752	4.38545	4.49402	4.24996	4.56469
SPSB1	5.7107	5.38643	5.11221	5.35934	5.50155	5.17666	5.35794	5.79307	5.23101	5.43816	5.38728	5.52465	5.38081	5.63783	5.66391	5.73778	5.42732	5.85248	5.68684	5.77148	5.48762	6.04053	5.62878	5.41363	5.3446	5.58864	5.7946	5.70426	5.87551	5.57586	5.57844	5.74655	5.53133	5.46748	5.94149	5.43239	5.62213	6.06716	5.38016	5.49327	5.65427	5.73141	5.6624	6.0606	5.66446	5.59969	5.79331	5.66856	5.93248
REL	6.47115	6.4309	6.34544	6.37267	6.41708	6.39557	6.69786	6.33817	6.07538	6.69828	6.42484	6.31114	6.08265	6.54554	6.39439	6.59857	6.68239	6.95307	6.64744	6.47969	6.52792	6.61808	6.61171	6.81244	6.41006	6.488	6.26862	6.48267	6.43394	6.26619	6.66427	6.73042	6.70089	6.73969	6.27885	6.32324	6.49281	6.2336	6.55054	6.41028	6.43581	6.34683	6.55855	6.40692	6.20512	6.61397	6.57332	6.24461	6.28949
GNAT2	4.90632	4.769	4.63746	4.7373	5.43704	4.96589	4.94334	5.06709	4.94599	5.16289	4.84158	4.76244	5.08116	4.98759	5.15377	4.90932	4.79172	5.31492	4.69088	4.96465	4.86953	5.0272	5.16289	4.76876	4.92565	5.14409	5.09386	5.40113	5.13194	4.88602	4.86845	4.8942	4.65233	5.24787	5.17222	4.83952	4.64945	5.14202	4.81928	4.94533	4.75124	4.91251	4.96654	4.95018	4.819	5.00794	4.86977	4.8723	5.0702
MRPL22	6.2594	6.87236	7.97612	7.33212	6.73263	7.2325	5.94906	6.99475	7.59648	6.69844	7.31701	7.59928	7.10204	6.19629	6.05284	5.67891	6.03164	6.1716	6.21929	6.26078	6.35449	6.34848	6.16716	6.29699	6.03095	6.63727	6.32702	6.30504	6.34717	6.07922	6.44817	6.21363	6.47795	6.34735	5.73759	6.30064	6.31142	5.73799	6.27979	6.19736	6.05827	5.98352	6.14385	6.01781	5.86302	5.96644	6.06681	6.22445	5.96407
VPS28	11.0757	11.1386	11.1453	10.9907	11.0703	10.8844	11.7866	11.7269	11.497	11.0266	11.229	10.9282	11.289	11.0209	11.4074	11.4005	11.1098	11.5056	11.5427	11.5217	11.4283	11.4688	11.4552	11.1979	11.1967	11.1387	11.0463	11.1902	11.406	11.8031	11.1071	11.2359	11.0541	11.263	11.4297	11.2699	11.2375	11.3014	11.2598	11.4902	11.2712	11.577	11.1749	11.1648	11.4105	11.5073	11.2736	11.4209	11.3296
RPH3A	7.89148	6.57444	6.05921	6.7445	6.36698	7.49191	6.32032	5.62823	5.76656	7.59106	5.74549	6.34952	5.97445	6.28569	7.96503	5.82698	6.44109	7.45027	5.99283	6.93328	5.9859	5.98622	6.69118	6.18377	6.63565	5.82433	5.71897	6.21877	6.54027	7.67061	6.97841	5.91071	6.45248	6.58104	6.66303	7.35179	6.40442	6.92935	7.02067	6.64168	6.18454	6.89223	7.29895	8.6038	7.46439	7.53241	5.76199	7.48015	6.18342
CD86	6.6291	8.19856	8.2837	8.20509	8.15822	7.90596	7.62706	8.14003	7.96713	8.28537	8.20307	8.24297	8.20876	7.82953	7.08856	7.41276	7.47673	7.60473	7.75727	7.67249	7.08899	6.54333	7.17369	7.55859	7.23603	7.37874	7.48005	6.11079	6.89121	7.8499	7.4182	7.26319	7.92985	7.70252	7.49964	6.69977	6.97028	6.84817	7.18067	7.07413	7.11476	7.1586	7.33005	6.7674	6.54829	7.41705	6.80684	6.90165	6.79787
ADI1	8.42146	9.19837	9.2984	9.23786	8.93163	8.71564	8.4173	9.07588	8.88616	7.6273	8.58675	9.13852	8.95084	8.64423	8.80798	8.99449	9.10374	8.68602	8.85851	9.16726	8.85597	9.06631	8.9679	9.10459	8.85118	9.22488	9.08632	8.46015	7.85262	7.39684	8.21832	8.39948	8.53807	8.60766	7.36627	8.80625	8.9979	8.38986	8.35359	7.47564	8.54311	8.23315	8.95812	8.34171	8.63861	8.32213	8.43519	8.01689	8.15558
PHKB	7.58271	7.99221	7.84062	8.04608	7.89666	8.0474	7.77908	7.64315	7.70536	7.90226	7.90461	7.79937	7.55543	7.83692	7.45551	7.63999	7.84442	7.63741	8.0933	7.99043	7.8401	7.7128	7.52072	8.11749	7.8664	7.93482	7.78636	7.90019	7.53339	7.63937	7.71704	7.72277	7.93481	7.90593	7.5096	7.7953	7.70907	7.11852	7.77034	7.44609	7.73977	7.76105	7.60576	7.49205	7.58577	7.51417	7.42669	7.74142	7.07368
RPL23A	13.2038	13.1238	13.175	13.3828	13.117	13.1789	12.6815	13.4337	13.3809	13.15	13.1677	13.4331	13.2877	12.9464	12.9332	12.6119	12.8348	12.6367	13.3421	13.1503	13.2988	13.4144	13.309	13.2494	13.2358	13.3551	13.3177	13.4526	13.471	13.1483	13.3441	13.2737	13.3755	13.2099	13.2776	13.1944	13.1833	13.1668	13.3529	13.1884	13.3548	13.2347	13.1535	13.06	13.2808	13.2228	13.1108	13.1452	12.9603
TMPO	6.07478	6.19311	6.57262	7.05579	6.9362	6.38003	6.27256	6.59612	6.66961	6.96759	6.53222	7.11227	6.51838	6.39695	5.97358	6.88584	6.28952	6.87307	6.18951	6.17807	5.77097	5.76866	5.72696	6.2665	5.99741	6.27758	6.07404	5.70288	6.10051	5.85035	6.45544	5.88802	6.20115	5.9313	5.4871	5.88146	5.80286	5.52367	6.31158	6.03652	6.4586	6.33384	6.05564	5.66877	5.78366	6.84591	6.13163	5.45606	5.77367
RAPSN	5.20003	5.14135	5.03924	4.94983	4.96046	5.11728	4.87978	4.92289	5.22375	5.34532	5.28397	5.23686	5.27086	5.26103	4.95807	5.10441	5.08227	4.9714	5.305	5.26882	5.17879	5.28048	5.17234	5.31042	5.05562	5.1171	5.17632	5.03316	5.19485	5.13387	4.88559	5.16129	5.18886	5.10421	5.26328	5.66274	5.34763	5.72095	4.95027	5.28537	5.11683	5.17613	5.06691	5.12723	5.34993	5.1626	5.37747	5.06024	5.29029
MAPK8IP3	6.64942	6.48519	6.54619	6.31438	6.39886	6.48245	6.2577	6.34411	6.5048	6.56083	6.46628	6.36652	6.5767	6.11393	6.37409	6.26765	6.39761	6.4365	6.68089	6.41088	6.5486	6.60674	6.80973	6.55018	6.77421	6.50812	6.42695	6.53914	6.83425	6.99792	6.80311	6.69992	6.36852	6.62641	6.8456	7.02804	6.58304	7.34032	6.61228	6.70986	6.5493	6.87298	6.83777	6.73751	7.04972	6.77059	7.01022	7.09484	7.04284
RPS21	9.11768	9.7025	9.59796	10.2494	9.41018	9.42378	8.46355	9.95202	10.2759	9.37032	9.59261	10.549	10.1499	8.74065	9.43632	8.53201	9.07449	9.08967	9.3957	9.35749	9.24289	9.21008	9.3041	9.29194	9.36735	9.98634	9.60956	9.72336	9.96801	9.3706	9.60733	9.56518	9.9294	8.93901	8.91448	8.67377	9.27492	8.45464	9.54589	9.13807	9.43953	9.22487	9.02341	9.02663	8.95316	8.74669	8.67978	8.9499	8.73066
ABHD10	7.49528	8.19498	8.76835	8.22866	8.16364	8.28674	7.80194	8.48765	8.82993	8.00739	8.01849	8.51327	7.87077	7.89691	7.69026	7.66995	7.76145	7.82592	7.65902	7.80947	7.4223	7.36381	7.39644	7.65959	7.4666	8.18094	8.10409	7.56426	7.73376	7.36659	7.78407	7.18344	8.2858	7.49463	7.32376	7.14213	7.48113	7.06421	7.57305	7.08835	7.56171	7.48351	7.47085	7.32241	7.31718	7.21161	7.19724	7.73217	7.25465
TCL6	5.31761	5.39742	5.15716	5.44131	5.25922	5.13178	5.21717	5.21204	5.28349	5.29413	5.2001	5.7428	5.14374	5.27735	5.28647	5.10617	5.0984	5.31634	5.37533	5.26354	5.50055	5.51668	5.53872	5.41776	5.40519	5.51822	5.28562	5.33089	5.35769	5.32304	5.43259	5.42346	5.5517	5.20651	5.80558	5.27325	5.46478	5.79579	5.49588	5.41679	5.32567	5.44127	5.45729	5.33163	5.6703	5.33788	5.57836	5.53109	5.56283
PGAP1	4.57546	4.60611	4.61207	4.74916	4.72136	4.50015	5.02123	4.72647	4.7388	4.63531	4.3616	4.77566	4.52453	4.79061	4.83448	4.61597	5.19621	4.8489	4.71154	4.93356	4.35187	4.55776	4.51397	4.39256	4.73948	4.81226	4.90345	4.78344	4.82043	4.39887	4.99664	4.66546	5.04098	4.39872	4.17774	4.44183	4.40637	4.18031	4.88364	4.6009	4.85281	4.7008	4.62501	4.76349	4.57252	4.68813	4.41005	4.64887	4.19845
COL9A1	5.43555	5.35811	5.00337	4.84021	5.01025	5.18539	4.79718	4.96833	4.95575	4.97076	5.01635	5.07046	5.08626	5.06964	5.1899	5.25427	5.01255	4.9414	5.33878	5.34003	5.24442	5.33736	5.74238	5.34183	5.37151	5.25601	5.36809	5.44978	5.36615	5.56861	5.06679	5.1631	5.16543	4.99499	5.58576	5.01473	5.34585	6.1622	5.27094	5.19861	5.42223	5.2208	5.09551	5.22472	5.54432	5.29085	5.46774	5.15167	5.8165
LMBRD1	9.88156	10.5322	11.1752	10.8409	10.9487	10.8165	10.4114	10.8362	11.2338	10.2592	10.7369	10.6873	10.6342	10.9572	10.5517	10.818	10.5505	10.6778	10.0003	10.8956	9.79548	9.4822	9.83453	10.0118	10.2192	10.6196	10.6184	9.93543	9.98451	9.99511	10.0941	9.71195	10.442	10.5617	9.67881	9.89246	10.3767	9.51539	10.3341	10.1236	10.1859	10.1164	10.2476	10.2664	10.1047	10.1626	10.0681	10.21	10.3874
RUVBL1	8.29893	8.28758	8.14659	8.4937	8.31157	8.38915	8.37197	8.32069	8.05351	8.29096	8.08877	8.20833	8.07463	7.98668	8.31025	8.06019	8.33418	8.36933	8.28211	7.99941	8.50241	8.62449	8.29761	8.53347	8.36404	8.15129	8.14266	8.33711	8.59911	8.19523	8.55539	8.30431	8.48272	8.34178	8.19203	8.59492	8.09292	7.84023	8.36487	8.0395	8.38359	8.17448	7.90184	7.84055	8.11417	8.09352	7.99686	7.86668	7.62992
ZFYVE9	5.59095	5.50309	5.4863	5.43898	5.54436	5.54468	5.43274	5.5038	5.58145	5.30515	5.42565	5.64438	5.76036	5.41132	5.71072	5.5907	5.36476	5.46631	5.45619	5.40985	5.32522	5.52047	5.77128	5.38527	5.4344	5.45295	5.40858	5.73594	5.69312	5.63123	5.4744	5.38679	5.25855	5.28558	5.71929	5.37402	5.5497	6.0715	5.54067	5.53096	5.47205	5.59479	5.60873	5.54226	5.88972	5.60507	5.59665	5.72806	5.831
BID	9.49703	10.0873	10.5072	10.0447	9.94926	10.2506	9.61368	10.2235	10.3571	9.62411	10.1538	9.82143	9.76542	10.0984	9.66181	9.8763	9.70504	9.68259	9.02002	9.82426	9.00899	8.9747	9.04499	9.08221	9.32334	9.88341	9.73997	8.87729	9.1842	9.4995	8.98935	9.57009	9.36117	9.60105	8.63773	9.51218	9.46859	8.34334	9.3182	9.49567	9.30687	9.21878	9.48925	9.59689	8.93458	8.95107	9.04561	9.07215	9.38645
SLC13A1	3.45077	3.70543	3.67472	3.74366	3.67903	3.57985	3.53172	3.71203	3.66001	3.55393	3.67363	3.55108	3.76961	3.75771	3.47545	3.64758	3.53181	3.66204	3.56011	3.63897	3.48387	3.52145	3.59282	3.59208	3.49762	3.57587	3.55683	3.54452	3.52764	3.71305	3.52175	3.5426	3.55707	3.48382	3.53163	3.63552	3.58644	3.60805	3.48075	3.65438	3.6392	3.62991	3.59182	3.6715	3.58644	3.58742	3.57407	3.63389	3.57938
SLC35A1	7.52359	8.46062	9.02867	8.85153	8.55005	8.67609	7.69269	8.30937	8.76976	8.49	8.57144	8.66498	8.14991	7.64581	7.39609	7.3796	7.93471	7.7628	7.86767	8.00678	7.74437	6.93596	7.03033	7.82151	7.76451	8.35068	8.18592	7.74831	7.31339	7.37979	8.19498	7.52413	8.41836	7.95836	6.86658	7.26935	7.89288	6.05601	7.66903	7.40267	7.66427	7.63225	7.66313	7.59484	7.45978	7.9152	7.02661	7.94017	6.85848
GEMIN8	5.70796	5.49082	5.69072	5.61465	5.85508	5.62255	5.38068	5.62629	5.88113	5.6343	5.60263	5.75801	5.37842	5.52876	5.646	5.89002	5.39657	5.52406	5.37822	5.20648	5.66173	5.69431	5.43236	5.72797	5.48846	5.53385	5.45078	5.67747	5.72773	5.23711	5.57274	5.47733	5.55564	5.58856	5.36939	5.4883	5.18316	5.4094	5.68192	5.47385	5.29973	5.59141	5.5036	5.45273	5.35478	5.45579	5.53761	5.62469	5.40224
SHANK2	4.95837	4.7576	4.79926	4.64493	4.73362	4.5437	4.81375	4.82982	4.83127	4.57478	4.80398	4.82137	4.81965	4.91262	4.83897	5.00618	4.76119	4.68252	4.73459	4.71074	4.76946	4.84918	4.88972	4.76428	4.84751	4.90355	4.92485	4.69661	4.72327	4.88692	4.78307	4.8218	4.54577	4.67088	4.89128	4.74766	4.7742	5.03546	4.81648	4.94356	4.81007	4.89142	4.91214	4.94182	5.0179	4.87496	4.9248	4.9252	4.92365
CUBN	6.20593	6.21573	6.07115	5.98063	6.01399	6.02524	6.10644	5.6382	6.09554	6.06252	5.92002	6.15172	5.94258	5.97495	6.02455	6.20199	5.72167	6.00693	6.11474	5.90834	6.01643	6.19762	6.60204	6.06138	6.17355	5.74706	6.16588	6.16023	6.09208	5.88189	5.83684	5.90378	5.86114	5.93308	6.07871	6.17558	5.97687	6.15328	6.07959	5.87509	5.95948	6.13836	5.91719	5.94537	6.1055	5.9279	6.15035	6.30515	6.04506
CBX3	8.08892	8.03289	8.60579	8.82519	8.28427	8.79926	7.5767	7.88141	8.22564	8.42041	8.63733	8.87285	8.18443	7.351	7.39971	7.5036	7.9771	7.53255	7.89378	8.13564	7.71993	7.46013	7.36549	7.47569	8.00123	8.38483	8.17971	7.79446	8.06726	7.45947	8.21297	7.91195	8.40153	8.05328	7.26006	7.47872	7.79954	6.65154	7.76301	7.61723	7.95202	7.69622	7.7115	7.61995	7.42927	7.7097	7.47653	7.7385	7.33655
ISCA1	7.35307	8.46771	8.89203	7.75058	7.79247	8.04297	7.94282	8.33307	8.97596	8.14667	8.43479	8.08776	7.47808	7.45742	7.14109	7.7782	7.50032	7.23279	7.99752	8.04969	7.91743	8.10447	7.96917	8.09556	7.93146	7.68586	7.67336	7.26685	8.385	7.28347	7.66637	7.7105	7.88459	7.5025	7.82293	7.55676	8.51118	7.88184	8.3017	7.5793	8.06974	7.0704	7.27786	7.02597	7.86203	7.14256	7.40427	7.00854	8.59554
PDCD6	9.40001	8.97262	8.87913	9.25972	8.81579	8.58914	9.72501	8.7861	8.24822	9.08923	8.78328	9.17721	8.78618	9.53474	9.78486	9.31832	9.52756	9.63362	9.68448	8.97574	9.26287	9.5792	9.45688	9.72198	9.37328	9.57532	9.23892	9.47723	9.66118	8.95943	9.57639	9.69368	9.82841	9.28316	9.3509	9.51429	9.65384	8.91121	9.48895	9.54061	9.60477	9.56751	9.51484	9.42854	9.01435	9.46589	9.28661	9.21758	8.93722
TCP10L	6.22387	5.75643	5.89297	5.83124	5.48938	5.90062	5.7956	5.87604	6.23716	5.68397	5.99998	6.01715	6.28905	6.17197	6.38215	5.82302	5.74024	5.92722	5.73883	5.84238	5.98577	5.96891	6.02474	5.82262	5.84344	6.24058	6.08115	6.14093	6.06384	5.82214	5.71327	6.04277	5.88389	5.67053	6.32984	5.92154	5.88176	6.72915	6.05982	6.26176	6.01462	6.22296	6.08664	6.30506	6.24196	6.00745	6.1193	6.46405	6.1973
WDR60	6.49645	6.52519	6.2036	6.46224	6.49287	6.55049	6.02206	6.24086	6.11285	6.12303	6.46254	6.46922	6.2685	5.79479	6.17808	5.93276	6.37682	6.15674	6.50939	6.19496	6.61048	6.60463	6.45484	6.38528	6.65077	6.63164	6.51392	6.5683	6.52123	6.34792	6.50389	6.6	6.53484	6.28548	6.29485	6.40458	6.25568	6.18221	6.61857	6.66947	6.27676	6.51852	6.61214	6.30047	6.33988	6.17302	6.38154	6.61031	6.21024
NES	5.98179	5.78043	5.7953	5.77338	5.85374	5.793	5.76024	5.74762	5.84597	5.7262	5.90888	5.9191	5.93446	6.13154	5.83627	6.03477	5.58819	5.77366	5.79843	5.96415	5.99131	6.05171	6.29514	6.09895	5.88825	5.88145	6.04462	6.0964	6.0239	5.98223	5.84498	5.84512	5.77801	5.88618	6.3566	5.90752	6.18869	6.51908	5.96284	6.01587	5.92362	5.90663	6.05656	6.19057	6.2202	6.07468	6.33057	5.97695	6.54978
PUS7	5.46169	6.07824	5.93608	6.34953	6.51717	5.92935	6.25792	5.84793	5.93625	6.00451	6.19978	5.98966	6.15895	5.93953	5.7895	6.06568	6.09188	6.06775	6.44056	6.19341	6.06176	5.73496	5.58304	6.71339	5.80012	6.00403	6.38668	5.88771	5.83103	5.23633	6.08425	6.01917	6.10976	5.9042	5.54182	6.026	5.73836	5.1611	5.82412	5.96779	6.03884	5.98173	5.84739	5.38421	6.0714	5.93384	5.65784	6.14241	5.40641
HOXC11	6.38284	5.73637	5.6661	5.56883	5.52707	5.87807	5.75006	5.86479	5.94344	5.6604	5.73814	5.78106	5.8129	5.77339	5.89985	5.84417	5.80742	5.97126	5.96043	6.0057	6.09088	6.1523	6.39094	6.01681	5.96716	5.93037	6.05117	6.09288	5.96526	6.34463	6.05381	5.86026	5.79079	5.90637	6.58355	5.78027	5.91556	6.91477	6.08703	5.95909	5.84635	6.13125	6.09649	5.98121	6.56342	6.14466	6.35783	6.0024	6.71114
DOCK5	5.37707	5.67225	5.69455	5.04472	5.4026	5.53931	5.27239	5.14456	5.16886	5.32684	5.25361	5.68449	5.25671	5.69083	5.31558	5.87748	5.48309	5.47985	5.48595	5.89633	5.27835	5.23039	5.77168	5.92658	5.74232	5.32686	5.37591	5.86786	5.70792	5.61402	5.39576	5.62294	5.17257	5.90478	5.84842	5.52165	5.81893	5.88052	5.3324	5.57756	5.30563	5.44896	5.74476	6.0749	5.93119	5.57644	5.55826	5.77894	6.15353
IRF7	10.5367	10.0699	10.0655	10.362	10.3048	9.81387	10.4785	10.1803	9.79277	10.2092	10.1076	10.0396	10.1634	10.1069	10.1001	10.9005	10.285	10.3498	10.0915	10.3548	10.1333	10.2405	9.83244	10.1814	10.2288	10.1979	10.1476	10.5259	9.92978	10.2644	10.702	10.348	9.90721	10.2514	9.793	10.4955	9.95105	9.37371	9.76571	10.1735	9.98108	10.8197	10.1308	11.5234	10.0565	10.059	9.75453	10.2261	9.756
SENP7	5.16721	5.96194	6.69365	6.6242	6.59385	6.12045	5.66416	6.11432	6.72149	5.95495	5.86932	6.30211	5.59586	5.9084	5.29114	5.86691	5.63209	5.86477	5.08587	5.92204	4.9931	4.4725	4.79488	4.83703	5.37198	5.87808	5.64755	4.85183	5.34832	4.89257	5.82742	5.00386	5.86642	5.45742	4.84197	4.97473	5.20561	4.57208	5.69487	5.32244	5.79536	5.00983	5.50386	5.25159	5.32809	5.48045	5.05568	4.83318	4.7701
ENPP2	4.69585	4.75977	4.94305	4.7257	5.03646	5.01165	5.33089	5.23586	5.03794	4.77591	5.12474	5.0465	4.96424	4.63743	4.94448	5.54268	5.37931	5.07711	5.10925	5.39817	5.20053	5.15827	5.25655	5.02427	5.282	4.98753	5.15434	5.60689	4.96284	4.99791	5.32271	4.85369	4.89013	5.22828	4.70666	5.13473	5.14005	4.49181	5.07404	4.84185	5.14439	5.13463	4.96555	5.02242	4.65568	4.63014	4.95893	4.77695	4.6972
GTF2A2	8.5692	9.33535	9.58802	9.76804	9.25772	9.68035	9.06665	9.628	9.8196	9.33968	9.46294	9.78139	9.10233	9.07343	9.0719	9.08745	9.23879	9.32135	8.89076	9.28628	9.13866	9.12202	8.81534	9.0309	8.95522	9.40864	9.13707	9.05443	9.28453	8.96098	9.01922	8.85336	9.28751	9.1543	8.60101	8.95977	9.00863	8.54509	8.85183	8.55897	8.83362	8.47723	8.4607	8.24903	8.42338	8.29725	8.33931	8.68735	8.37736
PRSS21	6.66927	5.66161	5.56842	5.37211	5.37217	5.24733	6.24412	6.47487	5.49745	5.99427	5.7402	5.21768	5.56331	5.57235	5.22665	6.64405	4.87468	5.5902	6.07644	5.7685	5.27987	6.65837	5.63548	5.94044	5.48703	6.06766	5.82217	5.46478	5.2019	5.31821	4.9202	5.92439	6.89076	6.08391	6.05972	5.33874	5.78269	6.44965	5.2035	6.55087	5.50296	6.37114	6.61228	5.51309	5.77862	5.84476	6.46586	5.74684	6.02912
CHL1	3.85064	4.09339	4.43329	4.10813	4.05515	4.18256	3.99028	4.32189	4.13697	3.94441	4.12221	4.1749	4.36637	4.14886	3.93541	4.10831	3.92879	4.55066	4.10902	4.15902	3.97783	4.12982	4.24441	4.1097	4.07663	3.90277	4.00612	4.00037	3.98184	3.88019	3.82938	4.09757	3.89735	3.89166	4.14131	3.89218	4.1612	4.15039	3.9431	4.01251	3.97817	4.11597	4.02222	4.13529	4.152	3.90586	4.1321	3.94882	4.08373
RLN2	4.05349	4.16583	4.29743	4.46459	4.319	4.50918	4.35456	4.81408	4.68089	4.00852	4.24466	4.91103	4.32927	4.35187	3.93926	3.88642	4.17101	4.12818	3.95572	3.96453	4.06351	4.15844	4.13788	4.00953	3.89445	4.26726	4.34423	4.13055	3.92621	4.13986	4.02246	4.07564	4.14104	3.93265	3.74746	3.97436	4.07105	4.03633	3.89014	4.10623	3.80888	3.93667	3.94634	3.91596	3.87021	3.9032	3.91003	3.94231	3.86734
ITGB4	5.25108	4.9535	5.19276	5.00227	4.84948	5.08536	5.26388	5.10144	5.20807	4.95627	5.18248	4.95759	5.11144	5.09624	5.22248	5.16677	5.00681	4.96965	5.14093	5.07807	4.87589	5.22689	5.17019	5.04886	4.96066	4.90318	5.08687	5.26923	5.04122	5.19918	5.09539	5.11496	4.79449	4.94334	5.46906	5.02836	5.07387	5.60833	5.11667	5.11554	5.03969	5.26622	5.24122	5.04743	5.42794	5.0495	5.21725	5.09091	5.35448
PADI2	11.3977	10.8818	10.3137	9.97346	10.118	10.8366	9.91373	10.1355	9.65721	9.57849	9.67548	8.66325	10.6143	10.758	10.9246	11.201	10.7541	10.3413	10.264	11.0679	10.6553	10.1684	10.5216	10.5967	11.3545	10.8588	10.5687	10.1408	9.32702	10.688	10.3373	11.243	10.4721	11.0402	9.90594	11.097	11.5682	10.8716	10.4151	11.0164	10.5536	10.1615	11.0276	11.6324	11.4422	10.594	10.7472	10.5711	11.4154
LBP	5.34478	5.04326	4.99424	4.97716	5.02801	5.22048	4.94277	5.09214	5.0964	5.11464	5.2274	5.01804	5.11759	5.36913	5.45499	5.19836	5.09386	5.17179	5.30626	5.13578	5.22099	5.23404	5.36586	5.22957	5.35934	5.2149	5.38342	5.45614	5.19402	5.30361	5.25414	5.33397	5.114	5.10989	5.54594	5.14182	5.21631	5.43589	5.15698	5.34422	5.33326	5.31894	5.38289	5.221	5.3814	5.34645	5.35129	5.47466	5.42395
PRG2	6.1799	6.14278	6.6057	6.14603	5.94655	6.09713	6.1443	6.41354	6.36127	6.44822	6.30797	5.83082	6.89708	6.24397	6.02886	6.23084	6.15199	6.34514	6.04924	6.02909	6.33901	6.30688	6.33757	6.25231	6.12784	6.02752	6.20088	6.34026	6.28997	6.1943	5.887	6.04864	5.93471	6.13373	6.59796	6.24213	6.22286	6.9411	6.38254	6.34851	6.30276	6.1463	6.60735	6.23888	6.71965	6.57057	6.24818	6.16958	6.67324
CDCA3	5.9609	5.56102	5.61646	5.55848	5.43233	5.73754	5.58868	5.56243	5.5037	5.70829	5.68086	5.92925	5.64003	5.69019	5.6915	5.95144	5.63489	5.98546	5.62849	5.88821	5.72457	5.85124	6.08846	5.62349	5.82953	5.64844	5.79489	6.01015	5.90246	5.93495	5.48094	5.67634	5.83471	5.89244	5.78484	5.59952	5.93967	6.07682	5.76184	5.48191	5.77448	5.92029	5.87075	5.80856	6.00018	5.90368	5.98554	5.9141	6.16565
MFN1	6.17487	7.10159	7.47752	7.08644	6.87799	7.12329	6.165	6.8023	7.13912	6.78318	6.86834	7.04315	6.66067	6.21211	6.34347	6.16787	6.53673	6.09415	6.00496	6.78809	5.66679	5.39156	5.32555	6.01762	6.37931	6.8129	6.95769	6.32214	6.16216	5.99506	6.61613	5.90966	7.1026	6.85573	5.74571	5.41808	6.35128	5.14888	5.86493	6.47544	6.46288	5.97619	6.04502	6.23468	6.00666	6.25037	5.94576	6.24988	5.62493
KLHL22	6.7672	7.15594	7.1703	6.89482	7.45174	6.87404	6.93511	7.34329	7.14979	7.40934	7.41971	7.40661	7.58483	6.8899	7.02142	7.02542	7.06006	6.97905	6.87243	6.77605	7.00746	6.91914	6.83848	6.90804	6.9419	6.43758	6.32799	6.12065	6.7579	6.92211	7.23596	7.06776	6.81792	7.2728	6.89664	6.85217	6.66622	6.83125	6.33918	7.44667	7.23428	7.22958	7.06292	6.76823	6.19559	7.05976	7.17167	6.24408	6.78559
KIF21B	10.0049	9.72297	9.35668	9.18545	9.33337	9.41414	9.89105	9.27318	8.84936	9.43331	9.34002	9.06169	9.38781	10.2812	9.94706	10.0031	9.97357	9.53949	10.0578	9.75155	10.0884	10.0978	9.83423	10.0334	9.90992	9.7109	9.86503	10.0874	9.81607	10.0944	9.8431	9.91128	9.66992	10.2011	10.0167	10.3658	10.7779	10.0394	9.68337	10.1862	10.0283	9.80033	9.94192	10.3691	10.2641	10.0128	10.018	10.1879	9.78098
RETSAT	7.95909	7.61133	7.55294	7.52395	7.41915	7.33205	7.55465	7.71914	7.52428	7.76121	7.49088	7.00511	7.37193	7.81876	7.99005	7.51031	7.97014	7.86	7.65496	7.36316	8.01482	7.93534	7.64181	7.67033	7.81164	7.52931	7.66438	7.77571	7.98032	7.61867	7.80659	7.97881	7.75275	7.84685	7.59901	7.87571	7.52702	7.42272	7.72537	7.80383	7.66212	7.72295	7.54235	7.69521	7.75931	8.01162	7.61907	7.38837	7.43244
IPPK	6.59112	6.4715	6.38621	6.55424	6.58535	6.48809	6.60673	6.28274	6.31648	6.56611	6.45374	6.51649	6.50854	6.49766	6.68004	6.38546	6.525	6.67999	6.53196	6.52627	6.74799	6.69097	6.47614	6.64622	6.51024	6.56686	6.65357	6.673	6.5302	6.69548	6.70479	6.45752	6.74642	6.55611	6.53099	6.33475	6.5762	6.75792	6.72926	6.49679	6.49716	6.53027	6.62136	6.67034	6.66963	6.43893	6.48446	6.45674	6.53479
RFC1	7.36083	7.6629	7.6578	7.81443	7.88089	7.81921	7.79475	7.7135	7.57879	7.79222	7.73773	7.93528	7.75014	7.55044	7.71219	7.38434	7.5683	7.66254	7.59991	7.631	7.77937	7.75043	7.4349	7.73008	7.63734	7.62917	7.61187	7.5626	7.79858	7.51427	7.76897	7.53361	7.77339	7.64906	7.38654	7.32851	7.45865	6.99011	7.4885	7.30318	7.42838	7.38408	7.26534	7.1345	7.22317	7.29556	7.2248	7.10874	7.04642
WSB1	7.21255	8.14866	8.15892	8.03961	7.68373	7.82869	8.04369	7.69074	7.54383	7.49276	7.1183	7.7761	7.70252	7.76362	7.48687	7.81045	7.93692	8.34697	8.06138	7.69645	6.98987	7.92703	7.48139	7.65379	6.90147	7.49619	7.88719	6.66145	7.26082	7.46197	6.29101	8.10997	7.14989	6.7948	7.473	7.32633	7.55368	5.92675	7.77227	7.78655	7.36224	7.73158	7.89636	8.27256	6.15577	8.1291	7.85764	7.70299	6.3312
RPS2	14.2379	14.2137	14.2833	14.3188	14.2017	14.175	14.3515	14.3669	14.2821	14.1049	14.1679	14.3113	14.2059	14.2236	14.3428	14.1605	14.4309	14.3559	14.1792	14.1395	14.1848	14.3104	14.1434	14.2224	14.1933	14.3059	14.3477	14.3249	14.3531	14.2149	14.2159	14.2894	14.3097	14.1802	14.0598	14.1248	14.1178	13.7108	14.2899	14.2374	14.3293	14.3207	14.1925	14.0689	13.9488	14.2061	14.1538	14.0347	13.7713
PHACTR1	5.63267	6.08837	6.32074	6.42163	6.34684	6.02436	5.66392	5.85033	5.79509	5.79769	6.6562	6.45585	6.03522	6.49294	5.84139	6.14566	5.68765	5.93478	5.06717	5.37121	5.23845	5.46149	5.44083	5.69882	5.54496	5.85658	5.42364	5.05773	5.32966	5.74407	5.59298	5.62218	5.8444	5.42971	5.50908	5.8805	5.72323	5.52144	5.67738	5.62876	5.91043	5.32529	5.73503	6.40425	5.23564	5.32005	5.22649	5.0815	5.56596
POSTN	4.71662	4.49508	4.62105	4.44951	4.59989	4.45373	4.52522	4.63653	4.6167	4.50076	4.53938	4.43987	4.53943	4.54185	4.68433	4.55739	4.476	4.61259	4.55764	4.50738	4.51291	4.68675	4.79209	4.5874	4.60918	4.54218	4.48202	4.55621	4.66904	4.73954	4.55901	4.64347	4.49104	4.60376	4.59772	4.52689	4.4857	4.75927	4.62209	4.5294	4.45653	4.63012	4.78378	4.59289	4.68933	4.66685	4.60417	4.69201	4.71384
AK1	8.35282	8.29261	8.22904	7.92819	7.71711	7.69477	8.01677	7.87171	8.34407	8.17917	8.3365	8.20188	7.90986	7.69842	8.23457	8.26276	7.96867	7.93804	8.22907	8.3067	8.48267	8.59371	8.6319	8.26631	7.90644	7.64819	8.1262	8.33747	8.50112	7.94287	8.74144	8.16468	8.06102	8.14682	8.52752	8.45124	8.32178	8.74453	9.00655	8.2219	8.38794	8.23323	8.16478	8.03694	8.92564	8.41259	8.28258	8.37358	9.21544
QRICH1	9.2802	8.90288	8.75988	8.96034	9.01734	8.96649	9.48411	8.84619	8.29959	9.04229	8.79467	8.91329	8.77448	9.04355	9.31544	9.1998	9.60295	9.31729	9.43179	9.15983	9.5011	9.50013	9.40499	9.43213	9.24334	9.09696	9.18483	9.40752	9.33856	9.31566	9.42548	9.34545	9.31946	9.29607	9.34182	9.45205	9.33735	9.15726	9.4029	9.31055	9.3886	9.31771	9.11112	9.11857	9.4571	9.39629	9.3222	9.04992	8.90681
ADRA1A	4.90646	4.75361	4.90975	4.6755	4.77034	4.81435	4.84851	4.78892	4.88884	4.82006	4.80187	4.777	4.88372	4.9538	4.98038	4.8454	4.72284	4.71162	4.90549	4.79846	4.88445	4.87391	5.1877	4.87574	4.96189	4.80271	4.83667	5.00914	4.91302	5.04356	4.92058	4.85585	4.72018	4.83458	5.14584	4.87761	4.86585	5.39384	4.90664	4.9083	4.96357	4.8857	4.99725	5.03934	5.20627	5.02315	5.07225	4.98602	5.27943
TBX2	5.61482	5.71805	5.64878	5.52084	5.59933	5.48719	5.5838	5.61144	5.71476	5.60106	5.707	5.505	5.58274	5.7761	5.62082	5.76719	5.44338	5.54598	5.52303	5.70842	5.70644	5.78888	6.0047	5.63521	5.6983	5.53564	5.59475	5.79115	5.59492	5.7249	5.56269	5.62982	5.54694	5.53084	6.06812	5.67426	5.76351	6.45027	5.85726	5.77733	5.67014	5.82527	5.86137	5.90533	6.1182	5.76555	5.89949	5.76753	6.19007
GNA13	6.25343	6.51791	6.97237	6.74086	6.84405	6.80071	6.63551	6.70466	6.79724	6.79407	6.37552	6.47299	6.18143	6.87266	6.88724	6.57282	6.82797	6.33727	5.64878	6.3788	5.63375	5.70575	5.75004	6.00033	6.2692	6.25416	5.93994	6.06081	6.09588	5.87166	6.56677	5.97585	5.8242	6.70491	5.90334	6.08936	5.74363	5.66889	5.5224	5.64668	6.59908	6.15913	6.31174	5.90045	5.37196	6.27684	5.81629	5.00417	6.50052
FAIM	4.72078	5.01829	5.53192	5.76736	5.16706	5.17775	4.81146	5.25927	5.32569	4.99023	5.08344	5.39883	5.05552	4.85829	4.87833	4.86626	4.91515	4.72144	5.03879	4.82531	4.87336	4.76427	4.56653	4.84521	4.65807	5.17733	4.77493	4.90024	4.96938	4.67992	5.01299	4.8265	5.49591	4.8839	4.73971	4.88133	4.88047	4.77063	5.09398	4.62895	4.74038	4.69763	4.965	4.84326	4.75551	4.80186	4.50564	4.93118	4.61305
LIME1	9.02608	8.75872	9.12342	9.28021	9.1273	8.94975	8.96585	9.49025	9.09494	8.96196	8.82436	9.44251	9.37138	8.19248	9.0335	9.02049	8.9505	8.6988	9.08242	8.71636	8.85981	9.26411	8.81194	9.05796	8.94656	8.69648	8.81571	9.40365	9.1984	8.95899	9.0903	9.05424	8.83215	8.92356	9.1583	9.24477	8.85689	8.98471	8.63874	9.05489	8.72137	8.95399	8.90379	8.92552	8.83836	8.85094	8.72431	9.08334	8.23036
KCNK12	4.69053	5.08296	4.82513	4.87076	4.77389	4.90636	4.59544	4.90536	5.03846	4.66563	4.97578	5.00033	4.87208	5.10833	4.92022	4.96159	4.67942	5.22399	4.81378	4.63029	4.99048	5.01575	4.81572	4.79439	4.72841	4.6256	5.046	4.84241	4.6205	4.99798	4.83103	4.93118	4.59689	4.63382	5.19059	4.82943	4.75803	5.74808	4.92073	4.94596	4.81583	5.16827	5.04626	4.92767	5.20395	4.87	5.05311	5.19876	5.26581
PABPN1	9.20926	8.70512	8.66693	8.40004	8.33881	8.5534	9.13431	8.48541	8.22484	8.73854	8.38825	8.51219	8.52666	8.82602	8.84449	8.80086	9.08239	8.94683	9.08293	8.78353	9.18802	9.49063	9.29042	9.31804	8.98034	8.90821	9.07421	9.1724	9.18509	9.08762	8.89556	8.95176	9.09295	8.75585	9.53468	9.46617	9.30713	9.01205	8.7559	9.26549	8.78035	9.1194	9.15658	9.0577	8.89037	9.02516	9.21488	9.23375	8.56942
NKG7	12.8492	10.3144	11.5689	12.3445	11.3597	10.9291	11.44	12.2354	11.5351	12.0123	11.5876	11.6558	11.6296	11.675	12.3734	11.0698	12.7729	12.0764	11.7371	10.7931	13.252	12.8961	11.6962	12.3716	11.3051	11.8458	11.4693	11.9826	12.3035	11.8742	11.8773	12.4088	12.3441	11.52	11.4094	12.6591	11.4593	12.4828	12.0727	11.984	11.7569	11.6684	11.623	12.301	12.2175	12.226	12.6315	11.7497	11.0019
TLE1	5.92739	5.70936	5.63008	5.7804	5.90505	5.68566	5.89613	5.82261	5.82781	6.10444	5.94298	5.93917	5.97068	6.111	6.35329	5.92995	6.42016	6.2094	5.95998	5.85334	6.18696	6.51704	5.82848	6.78044	5.67047	5.70499	5.70662	6.12941	5.77925	5.89568	5.74505	6.31526	6.07882	5.9129	6.08137	6.27479	6.40876	6.01088	6.07784	6.19829	6.02255	6.06022	5.85535	6.26563	6.05934	6.43519	6.6273	6.0838	5.86857
LGMN	5.75089	5.93479	5.67837	6.0325	5.73532	5.92203	6.29608	6.13809	5.85198	6.08726	5.77667	6.39221	5.95944	6.09781	6.16009	6.20834	6.12462	6.27831	5.90321	5.67567	5.74758	6.57062	6.20422	5.97947	6.12783	5.60383	5.89576	6.24589	6.24403	5.63492	5.97434	6.00254	5.96243	5.95592	5.72046	6.11303	5.84715	5.44233	6.0982	5.72224	6.12195	5.8469	5.89605	5.74129	5.857	5.8335	5.72983	5.66263	5.69006
HIST1H2BE	8.57807	8.45075	8.39899	8.46939	8.45074	8.73578	8.64884	8.99892	9.25249	8.25596	8.9747	8.57617	8.59787	8.51665	8.39873	8.76962	8.6781	8.72293	8.52962	8.38537	8.09634	8.11267	8.1184	8.33576	8.80631	8.54133	8.55621	9.06918	8.2628	8.87989	8.45501	8.49403	8.31853	8.55979	8.06804	8.58261	8.67563	8.07395	8.57955	8.17343	8.63394	8.95196	8.2819	9.19689	7.80183	8.34092	8.14766	8.27618	8.17554
EGLN3	4.69003	4.59615	4.61292	4.70053	4.51606	4.49694	4.5329	5.01492	4.69835	4.4017	4.96391	4.41336	4.82843	4.91241	4.76143	5.12064	4.24273	4.83657	4.5111	4.67533	4.60642	4.87984	4.64751	4.64489	4.6634	4.81408	4.88842	4.7335	4.95308	4.58113	4.44495	4.82728	4.70444	4.46483	4.82013	4.58553	4.58957	4.68684	4.41449	4.63233	4.77116	4.60966	4.85946	4.57749	4.67314	4.51854	4.69412	4.63963	4.80641
POLR1C	7.22973	7.56326	7.77616	7.67057	7.68925	7.51084	7.46866	8.01348	7.49735	7.42141	7.50888	7.76512	7.45475	7.31263	7.19053	7.18104	7.16292	6.96468	7.59901	7.22111	7.62364	7.63477	7.44538	7.72203	7.5101	7.49062	7.53917	7.63715	7.7127	7.38476	7.54218	7.59153	7.64368	7.52953	7.38314	7.45878	7.42073	6.92186	7.53902	7.41588	7.66369	7.5085	7.27068	7.17728	7.17718	7.26755	7.20964	7.13841	6.98717
TLX2	4.94342	4.85078	4.90069	4.87899	4.97513	4.79573	4.79372	4.94798	5.18495	4.87166	4.86913	4.83176	4.94701	5.03361	5.06369	4.96192	4.71662	5.09287	4.91406	4.91595	5.0845	5.05878	5.29376	4.85794	4.89419	4.75418	4.92616	4.92115	5.01824	4.9628	4.77514	4.97761	4.77335	4.86999	5.27879	5.12461	5.1345	6.2277	5.21918	5.0166	4.92605	4.86774	5.10752	4.90308	5.53644	5.18715	5.17476	5.05173	5.6124
CLK3	9.46052	9.31658	9.28073	9.08824	9.24487	9.19703	9.36914	9.30326	9.1507	9.34542	9.34248	9.16063	9.42802	9.309	9.58025	9.6823	9.46618	9.30636	9.73972	9.48434	9.51326	9.62005	9.37053	9.49425	9.60654	9.2467	9.37337	9.39752	9.86684	9.60427	9.51219	9.73788	9.32817	9.63344	9.82618	9.90293	9.61139	9.43207	9.53985	9.75459	9.68286	9.41842	9.54812	9.71126	9.66895	9.53743	9.47966	9.35543	9.74523
CYB5A	6.8389	7.14473	7.49637	7.51786	7.02321	7.04124	6.789	7.39368	7.99562	6.92042	7.27353	7.44441	6.92232	6.47024	6.53396	6.80973	6.57114	6.56352	7.28	6.95395	6.66602	7.24799	7.08221	7.03158	7.03452	7.00728	7.03021	7.26336	7.17168	6.5272	7.24734	6.82768	7.23995	6.75507	6.9613	6.81526	6.91809	6.43196	7.08462	6.81876	7.13112	6.59887	6.3039	6.20812	6.68556	6.66089	6.67019	6.62335	7.30451
SLC7A10	4.76076	4.8465	4.63126	4.67387	4.45948	4.76936	4.66003	4.44173	4.79579	4.37546	4.56765	4.6962	4.61764	4.83636	4.5833	4.60173	4.80488	4.69208	4.80575	4.6362	4.66988	4.72537	4.87513	5.11631	4.62881	4.63765	5.10002	5.01076	4.70699	4.98043	4.67249	4.81348	4.57168	4.84638	5.10575	4.6402	5.00617	5.51736	5.03085	4.79889	4.76037	4.91008	4.94	5.05733	4.81576	4.85538	4.96806	4.67754	5.26001
MCL1	8.81847	9.02133	8.97153	8.65488	9.43874	9.43308	8.63416	8.94453	8.83403	9.34604	9.4627	9.37946	9.15952	8.29661	8.53553	8.54639	8.94656	8.34923	7.95539	8.77006	7.88596	8.30091	8.07516	8.08657	8.8846	8.51483	8.27351	8.81226	8.16385	8.4869	8.70702	8.63621	7.99393	9.28791	8.02276	7.44412	8.11155	7.69402	7.69789	8.34552	8.74518	8.68512	8.96576	8.36928	7.19364	8.53289	8.3157	7.85077	9.11706
PTPRCAP	10.8824	10.6217	10.9097	11.2452	10.8271	10.678	10.6568	11.5111	11.2241	10.7399	10.8128	11.4512	11.1622	10.4656	10.9992	10.6504	10.9832	10.8129	10.5466	10.0034	10.854	10.9773	10.2433	10.588	10.295	10.8838	10.8184	10.9731	10.9368	10.4642	10.952	10.7383	11.1258	10.1983	10.2241	10.7793	10.1895	10.5242	10.6424	10.6984	10.6334	10.6782	10.4652	10.6363	10.4392	10.5198	10.419	10.7131	9.72652
SDHC	8.75468	9.11666	9.09138	9.3672	9.10822	9.00765	9.17847	9.29845	9.13817	8.93389	9.05068	9.0406	8.9893	9.18512	9.1549	8.96653	9.23257	9.35973	8.92883	8.9367	8.99373	8.94667	8.90954	8.92472	8.96314	9.16502	9.22297	8.71914	8.93933	8.90535	8.72106	9.07121	9.13937	8.75155	8.75845	8.96839	8.98464	8.57177	9.05732	9.01405	9.1636	8.89593	9.04643	8.91689	8.92011	9.0081	8.86399	8.86177	8.58667
PECR	6.51109	6.55408	7.14695	6.84608	7.02171	6.82377	6.23536	6.77533	6.84708	6.70231	6.59993	6.89883	6.77134	6.16608	6.30806	6.16311	6.07838	5.82918	6.33148	6.41807	6.44773	6.20743	6.47754	6.19223	6.42076	6.27588	6.07649	6.16478	6.14942	6.37252	6.47041	5.95259	6.0787	6.58753	6.01265	6.07673	6.30709	6.45284	6.52199	6.39091	6.32665	6.37151	6.29177	6.06582	6.42668	6.25965	6.34452	5.7703	6.50757
PIK3R3	5.51517	5.07833	5.13039	5.40995	5.249	5.18199	5.07923	5.27833	5.21152	5.33297	5.36595	5.06174	5.3183	5.60294	5.68644	5.161	5.45982	5.4365	5.05128	5.25527	5.859	5.85922	5.27306	5.37727	5.04591	5.52656	5.32374	5.27444	5.30452	5.57489	5.44289	5.35675	5.41453	5.09675	5.48377	5.6161	5.31342	5.44558	5.13853	5.24845	5.01614	5.20979	5.26279	5.1661	5.24248	5.22702	5.61329	5.22388	5.17318
DUSP2	7.21272	6.43894	6.87386	7.46826	7.00284	6.63825	7.01987	7.42044	7.35958	7.10005	7.21173	7.06855	6.77725	7.43625	7.38132	7.00439	7.43444	6.8511	6.92554	6.312	7.27323	7.72377	6.92509	6.62875	6.35022	6.85664	6.94135	7.01116	7.04649	6.62451	6.96335	6.95184	7.63281	6.95714	6.39648	7.55142	6.77445	7.24463	6.75913	6.97098	7.01321	7.09959	6.8045	7.2217	7.56186	7.53979	7.2092	7.07349	6.69075
MAP2K1	9.65194	9.51336	9.47954	9.50445	9.84866	9.55518	9.8263	9.55956	9.1733	9.84404	9.54506	9.51189	9.40186	9.86398	9.78117	9.836	9.87356	9.9264	9.80771	9.56018	9.69324	9.46186	9.26249	9.5264	9.49299	9.73347	9.91499	9.56256	9.66781	9.61033	9.7222	9.74574	9.84355	9.54046	9.40499	9.86122	9.58309	8.86648	9.79836	9.76363	9.83958	9.87307	9.94486	9.76648	9.8155	10.2444	9.73687	9.83965	9.40909
MAN2C1	8.68556	8.39396	8.2492	8.52396	8.20422	8.06186	8.6821	8.43038	7.70925	8.55998	8.69463	8.09375	8.27873	8.10928	8.27048	8.39446	8.56205	8.28428	8.63419	8.33877	8.80068	8.76323	9.0281	8.81972	8.43387	8.14976	8.68388	8.94383	9.36257	9.00305	9.10053	8.90099	8.50146	8.70963	8.87747	9.16132	8.70379	8.79858	8.53022	8.73471	8.45802	8.88371	8.52362	8.69858	9.09658	8.52792	9.21861	8.81819	8.23825
XPA	6.45656	6.74179	7.23468	7.30014	7.05283	7.06505	6.67804	6.73135	6.82642	7.05365	6.93995	7.45832	7.08226	6.48665	6.52794	6.31635	6.66505	6.53634	7.0388	6.97997	6.98255	6.79621	6.61617	7.05953	6.83095	6.83647	6.94405	7.14931	6.9338	6.96747	7.11583	6.93861	7.48935	6.83991	6.6319	6.68323	6.81928	6.28594	6.66944	6.6297	6.80682	6.52441	6.62493	6.73885	6.59677	6.74962	6.40807	6.52775	6.07028
STAG1	7.23959	7.86723	8.11392	8.00341	8.10602	8.17729	7.49063	7.70625	8.02473	8.0493	7.84614	7.86701	7.80546	7.64831	7.65976	7.37099	7.72242	7.42684	7.3735	7.84385	7.23039	6.78609	6.93656	7.38734	7.58021	7.7567	7.65035	7.23978	7.47723	7.2625	7.56521	7.32839	7.86149	7.72975	7.05477	6.92879	7.47965	6.56392	7.23612	7.19675	7.2924	7.04685	7.25137	7.11437	7.21025	7.12733	6.95872	7.33348	7.19584
TLE2	6.69083	6.3825	6.10319	6.53752	6.33522	6.47969	7.2293	6.7026	6.69153	6.34094	6.1842	6.75387	6.79208	6.54086	6.6848	6.69946	6.51811	6.60476	6.69626	6.224	6.91603	7.14661	6.6855	6.85505	6.88882	6.80216	6.79457	7.26608	7.12318	6.78543	6.96918	6.63782	7.09774	6.46779	6.84125	6.99078	6.4247	6.74617	6.70214	6.67218	6.54919	6.78066	6.37523	6.83233	6.8447	6.522	6.48912	6.84801	6.3356
CYP2A13	5.50598	5.78357	5.62504	5.50999	5.4673	5.40898	5.66937	5.86255	5.70899	5.5002	5.53796	5.75641	5.79101	5.74619	5.88794	5.76399	5.53665	5.6432	5.87416	5.64466	5.57517	5.68247	6.01048	5.55313	5.73941	5.63743	5.43523	5.79835	5.57965	5.60856	5.63877	5.7598	5.58417	5.66355	6.29634	5.67849	5.955	6.66589	5.85481	5.83075	5.70751	5.80643	5.77418	5.89157	6.33458	5.77344	6.04209	6.12696	6.68244
NPY5R	4.85425	4.3889	4.16455	4.32408	4.46378	4.60509	4.54714	4.52504	4.68801	4.42981	4.31169	4.59377	4.40496	4.74434	4.48743	4.97091	4.76322	4.74291	4.73698	4.79712	4.54243	4.80025	4.69972	4.69777	4.75012	4.63815	4.856	4.83929	4.6648	4.84083	4.81028	4.45987	4.38048	4.912	4.75061	4.69347	4.83639	4.91763	4.84056	4.27501	4.60298	4.71458	4.78991	4.5025	4.85511	4.82207	4.98441	4.39736	4.90853
RAB5C	10.3221	10.3947	10.159	10.2188	10.4416	10.3997	10.2463	10.6116	10.3157	10.5031	10.5269	10.2733	10.8052	10.7579	10.405	10.586	10.4564	10.3081	10.5333	10.7127	10.4059	10.1451	10.2704	10.3419	10.6011	10.4873	10.4491	9.90152	10.2218	10.7089	10.6043	10.5282	10.3049	10.7132	10.5973	10.8705	10.6445	10.5025	10.2077	10.8057	10.4987	10.5721	10.8632	10.9887	10.628	10.6811	10.6495	10.7883	10.4898
OR3A2	4.40944	4.45001	4.64238	4.26708	4.39488	4.63716	4.49252	4.42199	4.35895	4.27788	4.45773	4.61067	4.56488	4.73857	4.37834	4.4132	4.38142	4.19319	4.67206	4.53173	4.47933	4.36691	4.48664	4.43205	4.28965	4.40759	4.31582	4.50955	4.35924	4.54674	4.40211	4.39852	4.33649	4.21655	4.54915	4.13493	4.30715	4.94632	4.42173	4.55856	4.42366	4.49744	4.29415	4.43849	4.76081	4.48977	4.55192	4.55173	4.77705
NPHS2	5.80478	5.03529	5.08491	5.2706	5.34539	5.22804	5.34731	5.48564	5.64616	5.11486	5.12571	5.09985	5.1297	5.33496	5.21798	5.15253	5.16855	5.51886	5.17229	5.19313	5.40304	5.63538	5.68695	5.29025	5.11816	5.31763	5.27249	5.61443	5.35341	5.50777	5.24225	5.14113	5.16368	5.34459	5.91503	5.12196	5.40435	6.06486	5.51816	5.35563	5.45941	5.47807	5.51436	5.49761	5.8762	5.69293	5.6982	5.57529	5.85672
KRT24	4.87829	4.72609	4.64889	4.45235	4.60098	4.6233	4.70345	4.54588	4.77972	4.55419	4.72508	5.04954	4.75652	4.69669	4.72912	4.83395	4.51609	4.56317	4.78484	4.61765	4.70856	4.70987	4.81429	4.53356	4.77624	4.7025	4.66494	4.91312	4.59838	4.70332	4.56838	4.60435	4.60668	4.65636	4.94852	4.9034	4.73527	5.27968	4.96934	4.84654	4.77483	4.70269	4.55884	4.69373	4.93912	4.76531	4.88676	4.91852	5.02579
TOE1	7.61939	7.84178	7.7843	8.039	7.96755	7.81151	8.09877	7.97072	7.8057	7.81827	7.80293	7.91303	7.89121	8.00348	8.07186	7.99312	7.97995	7.95709	7.55877	7.50805	7.78712	7.73514	7.7834	7.77805	7.60342	7.51299	7.66646	7.65112	7.69119	7.69143	7.83544	7.69593	7.80075	7.55682	7.94191	7.84527	7.71786	8.10299	7.86813	7.91204	7.73161	7.71887	7.86714	7.86923	7.86666	7.86326	7.78249	7.88749	7.93385
BCOR	6.37083	6.04277	5.54218	5.87267	5.96934	5.92457	6.50201	5.41221	5.37054	6.58646	5.92916	5.47614	5.9763	6.24437	6.33742	6.19589	6.6695	6.33768	6.47906	6.32575	6.80165	6.53919	6.06324	6.63505	6.51074	5.95498	6.26283	6.5221	6.12538	6.29436	6.61833	6.66831	6.3017	6.53693	6.0505	6.76083	6.548	5.61078	6.12363	6.26633	6.44418	6.11887	5.9997	6.39218	6.30844	6.64305	6.13629	6.29063	5.51499
CDK7	7.52228	8.1073	8.49183	8.36767	8.2144	8.29179	7.59512	8.23496	8.12	7.92236	8.1227	8.10091	8.015	7.90687	7.6035	7.54475	7.55784	7.31204	7.65338	7.97735	7.61727	7.61813	7.43926	7.68282	7.747	8.05913	7.79887	7.43353	7.62575	7.62792	7.67242	7.63605	7.96612	7.81971	7.30353	7.72708	7.82648	6.64445	7.56143	7.77901	7.76627	7.45452	7.68641	7.61674	7.2585	7.31939	7.43287	7.61768	7.28068
PRTN3	5.292	5.36695	5.58567	4.7127	4.78839	5.09888	4.60562	5.00055	5.15483	6.14375	5.32544	4.43771	5.3224	5.63541	4.63245	4.74682	5.05056	5.24755	4.96691	4.9291	4.79083	5.01285	5.12059	5.16706	4.7794	4.85801	4.90023	4.89114	4.80872	5.10133	4.67407	4.90356	4.83408	5.05267	5.85011	5.30172	6.1754	5.86381	4.68659	5.70456	4.78461	4.66071	4.93349	4.893	5.32737	5.02468	5.18008	4.99712	5.73041
GLMN	6.26032	6.28658	6.37637	6.8847	6.2086	6.23798	6.17074	6.35227	6.25483	6.24213	6.32225	6.67124	6.26481	6.22678	6.14302	6.25459	6.20512	6.14781	6.09718	6.23331	6.19746	6.17854	6.12952	6.22335	6.13554	6.42579	6.40755	6.44107	6.43281	5.87902	6.35999	6.21439	6.65133	6.03031	5.97743	6.02306	6.22597	5.89066	6.33902	6.24089	6.3862	6.22912	6.0492	6.30978	6.25859	6.35208	6.14134	6.17958	6.02442
MTM1	5.78217	6.03383	5.99778	6.07995	6.2502	6.39582	5.55889	5.87396	5.99325	6.03493	6.05172	5.85384	5.74302	5.85426	5.73464	5.69987	5.81227	5.69288	5.92507	6.22904	5.89799	5.64046	5.53247	5.78004	6.17058	6.27609	6.01508	5.92215	5.8393	5.82254	6.11133	5.89664	6.23411	6.01074	5.42583	5.71087	5.89867	5.05506	5.75169	5.77685	5.88869	5.79912	5.94523	5.8948	5.60695	5.74539	5.46322	5.82978	5.44599
IL9	4.02837	3.86154	3.89215	4.14661	4.10249	3.91936	4.11953	3.97073	3.85882	3.95079	3.8934	3.83466	3.92798	3.95017	3.90965	4.13002	3.98174	3.96706	4.21256	3.94568	4.01431	4.01529	4.06965	4.10865	4.04487	3.86962	4.0642	4.30531	4.02256	4.18143	4.0715	4.07373	4.03087	4.03033	4.21141	4.02334	4.13798	4.22482	4.35798	4.04762	4.07845	4.02338	4.08554	4.01809	4.33807	4.15158	4.37734	3.9974	4.18576
EPHX1	5.83664	5.81612	5.54503	5.92836	6.37735	5.9424	6.4357	6.43618	5.65273	6.81968	6.50302	5.98458	7.00223	7.21197	5.96938	6.9086	6.48812	7.01277	7.28644	6.66068	6.6217	6.58553	6.63689	7.13312	6.47366	6.22916	6.47455	6.28459	6.14485	6.83939	6.55011	6.28465	6.50791	6.77027	7.17049	7.42382	6.91107	7.20937	6.31684	6.13769	6.52366	6.1897	6.55889	6.48781	7.03409	7.02804	6.71048	6.7509	6.51192
BCL2	5.96984	6.04178	5.90097	5.77966	6.01686	5.98221	6.28503	5.83489	6.16492	6.01764	5.91866	5.85754	5.98347	5.8653	5.91962	6.11504	6.02439	6.05614	6.17009	6.09496	6.17776	6.0021	6.42783	6.08151	6.16383	5.98455	5.96975	6.15855	6.19592	5.96839	5.9484	5.90067	5.94877	5.90574	6.50758	5.8699	6.02903	7.05368	6.30029	6.16166	6.14129	5.89312	6.02768	6.01188	6.68735	6.30571	6.06193	5.9356	6.91801
ACAD10	7.18736	7.1829	6.90947	6.92357	7.00657	7.11768	7.27395	6.84574	7.13148	6.93498	7.22894	6.98235	7.10009	7.28786	7.07948	7.38833	7.15159	6.74629	7.50457	7.0861	7.20148	7.38002	7.50646	7.25003	7.09375	7.02634	7.15468	7.47078	7.33435	7.25191	7.06357	7.27926	6.98839	7.30084	7.93596	7.62725	7.34864	8.2286	7.32589	7.46899	7.35256	7.32972	7.43616	7.40978	7.96666	7.21501	7.36566	7.56979	7.82386
MTMR14	9.93579	10.1139	10.0691	9.79674	9.98992	9.95543	10.1026	10.0178	9.73809	10.0762	10.1202	9.82182	10.0765	10.2928	10.0062	10.0412	10.1546	10.0637	10.1916	10.0253	9.93729	9.94943	10.0959	10.1959	9.91661	9.90715	9.96177	9.89241	9.97493	9.51374	9.87039	9.89651	9.80746	10.1316	10.1737	10.2683	10.1203	10.0797	9.93715	10.1656	10.061	10.177	10.1303	10.2126	10.0827	10.1158	10.0851	10.0988	9.93376
SNRPG	6.17399	8.0946	8.96369	9.02352	8.00432	8.45916	6.35547	8.34844	8.63266	8.16857	8.62588	9.21358	8.71766	6.22733	6.40189	6.5266	6.65144	6.75099	7.13585	7.42772	6.64785	6.46966	6.60219	6.75158	6.90184	7.58862	6.74385	7.6555	6.937	6.93556	7.37909	6.59154	7.4325	7.26905	6.36561	6.32901	6.6658	5.92478	6.54957	6.50434	6.55501	6.20878	6.27335	6.64097	6.14731	6.08549	6.0926	6.4561	5.47698
EGR4	4.9791	4.76058	4.85321	4.59571	4.72735	4.55363	4.85892	4.94227	4.9189	4.77097	4.79878	4.78959	5.07515	4.80394	5.04836	4.81356	4.72221	4.8816	4.86653	4.91657	4.75506	4.89384	5.14422	5.02938	4.71398	4.83545	4.92859	4.99877	4.75941	5.1065	4.7807	4.62397	4.52716	4.7799	5.21524	4.71674	4.81736	5.47727	5.00664	4.8715	4.74134	4.7629	4.92391	4.97277	5.13728	4.89988	5.00636	4.99847	5.2231
CHST10	6.84234	6.24526	6.38046	6.48705	6.44602	6.05877	6.42466	6.19535	6.6092	6.26869	6.58998	6.28643	6.61105	6.42261	6.83976	6.60928	6.58889	6.5487	6.52221	6.23229	6.74441	6.756	6.80528	6.79688	6.52971	6.38496	6.44849	6.71271	6.60298	6.62767	6.52809	6.53355	6.47523	6.64226	6.95479	6.77638	6.58402	7.13431	6.60156	6.36024	6.64494	6.56737	6.45521	6.55915	6.63238	6.58115	7.02535	6.39459	7.08136
CSF1	5.85345	5.87641	5.81617	5.73794	5.68918	5.85368	6.04769	5.77983	5.90526	5.96215	5.90983	5.74543	6.02469	5.89247	5.9971	6.0717	5.84908	5.98756	5.8258	5.85635	5.81781	5.94557	6.21027	5.85403	6.05376	5.76031	5.81702	6.01728	5.7273	6.06711	5.79567	5.76878	5.63486	5.82607	6.25716	5.89026	5.92855	6.79934	6.05227	5.92246	5.98269	6.06972	6.23653	6.02788	6.3917	6.07052	6.2957	6.09342	6.54306
PTGER1	6.50737	6.17166	6.30512	6.14949	6.18104	6.34457	6.46394	6.30352	6.41142	6.16484	6.30262	6.35404	6.39214	6.4114	6.57497	6.55253	6.29406	6.35689	6.18243	6.18595	6.31697	6.38472	6.72296	6.1994	6.31391	6.11328	6.29857	6.55315	6.34842	6.47759	6.2905	6.28029	5.98989	6.15615	6.67588	6.14929	6.33993	7.04954	6.34301	6.38952	6.2399	6.40012	6.42389	6.5396	6.66221	6.40636	6.59064	6.33983	6.90087
PHACTR4	7.64159	7.34241	7.08883	7.05695	7.26809	7.1712	7.79818	7.1612	6.65872	7.70056	7.30921	7.35298	7.00342	7.45415	7.55174	7.62682	7.37117	7.37936	7.9466	7.35808	7.77191	8.15283	7.85167	8.27322	7.58182	7.29456	7.41512	7.55105	7.80706	7.57259	7.83602	7.9814	7.77674	7.72588	7.80798	8.27877	7.61311	7.7861	7.21877	7.51876	7.68629	7.75297	7.46482	7.47512	7.38222	7.47809	7.89278	7.8551	7.40176
CETP	4.92719	4.94988	5.04953	4.60571	4.8701	5.03565	5.86924	5.11203	5.65423	4.90061	4.90626	4.79713	4.77267	5.20801	5.32963	5.22031	4.92949	5.38223	5.11719	5.17112	5.3961	4.90855	5.4009	6.1219	5.23452	4.9085	5.03129	5.75145	5.33931	5.19155	5.0235	5.37666	5.19403	5.00026	5.63158	5.55311	5.03093	5.38526	5.3575	5.08365	5.04682	5.62782	5.15116	5.10823	5.69431	5.04126	4.92729	5.13126	5.60322
SIGLEC5	10.3571	11.2178	10.9426	8.66576	9.89989	10.6857	10.2723	10.9855	10.0315	10.6632	10.4114	8.75532	9.96561	11.7653	11.1836	10.4591	10.2106	10.6757	10.8677	10.8354	10.2301	9.42599	8.85233	10.4679	9.88153	10.6295	10.7521	9.44189	9.04786	11.0131	9.63878	11.2279	10.4387	11.029	10.4492	10.8502	10.7126	10.3542	9.35844	11.1329	10.3895	10.4974	11.0434	11.3268	10.4761	10.4787	10.7598	10.907	10.4584
RUFY3	5.70174	6.40596	6.48968	6.68244	6.41115	5.96317	6.36304	5.79605	6.03709	6.53953	6.38853	6.6052	6.24731	6.17313	6.22941	6.20404	5.91513	6.06617	5.65602	5.18887	5.63874	5.17673	5.45188	5.60879	5.67963	5.49731	5.39492	5.19128	5.43958	5.48926	6.10998	6.40269	6.36558	5.67255	5.66544	6.04939	5.61088	5.20183	6.09542	5.92131	5.85792	5.83218	5.69255	5.45252	5.44082	5.7448	5.90633	5.98533	5.63801
ZNF552	6.9486	6.99159	7.10183	6.99406	7.35611	7.10798	6.96862	7.27216	7.39428	7.39859	7.48521	7.36031	7.59036	7.14433	6.97411	7.06956	7.13664	7.0246	6.89321	7.1253	6.91733	7.07216	7.16771	7.01321	7.08751	7.08228	6.9302	6.9042	6.87431	6.87045	7.01569	7.14786	6.986	7.04084	6.81502	7.03353	6.94834	7.38091	6.94108	6.96047	7.17144	6.81412	7.28647	7.07245	7.02934	7.1058	7.10652	6.98407	7.01546
PPP1R14D	5.65578	5.29496	5.36756	4.9522	5.61123	5.28383	5.195	5.45906	5.74706	5.14771	5.14523	5.63446	5.41627	5.77545	5.52644	5.29743	5.36719	5.48546	5.36069	5.72986	5.46667	5.43444	5.7419	5.40274	5.37498	5.34205	5.45153	5.58681	5.25532	5.7226	5.26317	5.44547	5.21457	5.32809	5.52127	5.39942	5.30428	5.76448	5.34152	5.30839	5.39844	5.46427	5.30886	5.20866	5.58423	5.3642	5.59962	5.48393	5.50682
VGF	6.07169	5.71203	5.55835	5.29324	5.75291	5.65646	5.61583	5.64483	5.84476	5.64177	5.8941	5.56812	5.90756	5.60636	5.86747	5.70181	5.61856	5.83586	5.99814	5.83898	5.82947	5.95617	6.06027	5.73902	6.0741	6.07873	5.90345	5.94958	6.0434	5.99733	5.8941	5.71345	5.75166	5.96701	5.89856	5.883	6.06269	6.73263	5.97524	5.84737	5.81959	5.78186	5.94496	5.98749	6.39564	5.99966	6.19219	5.98205	6.55169
ADAM9	5.7813	6.61496	6.55752	6.26551	6.38074	6.80922	6.55635	6.13572	6.37835	6.73323	6.77245	6.02604	5.80546	6.49509	5.81508	6.2991	5.95343	6.44253	6.20695	6.67447	5.71543	5.60717	5.54995	6.06346	5.93993	6.3852	6.27501	5.18059	6.06936	5.87972	5.84116	6.16152	6.09327	5.87993	5.22988	6.00723	5.9083	5.6485	6.17958	5.87763	5.85865	5.75123	6.09425	6.12391	6.22321	6.14097	5.63265	6.46692	5.95094
PAPOLA	7.09815	7.86923	8.42964	8.2877	8.17021	8.45887	7.73577	7.7579	8.51591	8.12027	7.93657	8.0585	7.57771	7.58583	7.72061	7.50385	7.74577	7.48034	7.39033	7.86357	7.46759	7.34	6.99426	7.648	7.55117	7.56183	7.4842	7.49013	7.42668	7.17227	7.54688	7.32868	7.62304	7.74515	7.00455	7.29479	7.35191	6.30867	7.23694	7.35202	7.41626	7.13686	7.15819	7.00593	6.65796	7.31184	7.26721	7.08542	7.34907
ATG10	5.533	4.88461	4.96979	4.9589	5.2363	5.11771	5.21071	4.97437	5.17407	5.08552	5.05922	4.98266	4.83554	5.28138	5.25547	5.06536	5.16537	5.42311	5.09681	5.0393	5.14146	5.20642	5.44067	5.23453	5.24253	5.09373	5.21205	5.26575	5.07568	5.24166	5.26595	5.14804	4.76781	4.91093	5.20962	5.13923	5.04523	5.47334	5.34795	4.96524	5.03842	5.3148	5.46046	5.15348	5.32662	5.18187	5.2817	5.27871	5.2161
MATN2	4.64881	4.40058	4.74012	4.3503	4.53268	4.37747	4.56339	4.63356	4.63428	4.48846	4.55361	4.47046	4.51217	4.54051	4.85911	4.84562	4.42978	4.87239	4.4817	4.68859	4.61415	4.59316	4.67272	4.5366	4.31026	4.54118	4.43829	4.70269	4.55549	4.41292	4.49966	4.47638	4.55821	4.51654	4.92752	4.66881	4.68279	4.52963	4.44748	4.46782	4.4872	4.63895	4.50874	4.55174	4.67068	4.57262	4.39427	4.71677	4.5758
AKAP7	6.22945	6.18171	5.87658	5.96978	5.85293	6.11201	6.00523	5.92307	6.14821	5.95385	5.7479	5.86327	6.1964	5.98385	6.43432	5.76499	6.01905	6.22149	6.05912	5.90322	6.02524	6.01254	6.11514	5.9519	5.95188	6.05615	5.95898	6.08606	6.1341	5.56909	5.82738	6.08802	5.74099	5.74125	5.80907	6.03844	6.03737	5.42174	6.23704	6.12208	5.95491	5.93076	5.92208	5.95288	5.93608	6.23023	5.93777	6.11456	6.02313
LMNB2	6.78219	6.7184	6.36432	6.70394	6.79385	6.41872	6.802	6.58552	6.29236	6.75368	6.63837	6.65367	6.92447	6.49885	6.78804	6.67177	6.82803	6.73802	7.05065	6.56935	6.85436	6.92984	6.61716	6.80113	6.59884	6.75926	6.64476	6.76198	6.75116	6.88816	6.98727	7.05681	6.93022	6.72247	6.98905	6.80802	6.73295	6.73258	6.71769	6.98087	6.82941	6.78478	6.71833	6.56874	6.97963	6.8488	6.68814	6.9424	6.29142
PDE9A	6.00209	6.5814	6.29377	6.458	6.26402	6.42117	6.9815	5.95121	5.81083	6.29314	6.37135	6.33517	6.66046	6.56966	6.4922	6.58247	6.67762	6.48448	6.55194	6.49216	5.94054	7.21359	6.50111	6.75159	6.92102	6.14539	6.4839	6.60445	7.35444	6.48089	7.29382	5.92122	5.91038	6.88764	7.60368	6.85088	6.40172	6.38951	7.06538	6.79823	6.83908	6.63015	6.81377	7.00466	6.36843	6.08848	6.32958	6.6393	6.03909
MAP2K3	10.869	10.4253	9.97462	9.92355	9.9875	10.1282	11.1792	10.5228	10.9689	10.929	10.754	10.4154	10.7252	10.7027	10.6636	11.3319	10.3	10.5613	11.599	10.7711	10.8578	10.7393	11.3162	10.9963	10.8581	10.359	10.5665	10.8257	11.3286	10.9161	10.6471	10.7972	10.5291	11.0018	11.4494	11.2322	10.9028	11.4282	11.8466	11.4121	11.3604	10.681	11.156	10.8671	11.1692	11.2714	11.6502	10.643	11.5582
PCYT1B	5.10541	5.06537	4.99551	4.87034	5.12958	4.91242	5.15367	5.03097	5.27891	4.89023	5.05304	4.95217	5.15028	5.17775	5.217	5.25848	4.85564	5.13153	5.24269	5.04131	5.19181	5.24168	5.37878	5.08298	5.14983	5.01277	5.09887	5.17981	5.01749	5.14486	4.92701	5.15101	4.9134	5.07276	5.29225	5.12386	5.23988	5.53783	5.26582	5.25033	5.23167	5.23727	5.23402	5.223	5.50788	5.20751	5.29057	5.04296	5.3914
FKBP5	7.4385	6.89643	7.11697	6.99297	8.16625	7.65099	7.12936	7.16216	7.70585	7.81333	7.53907	7.24962	7.71974	7.85272	7.53039	7.41338	6.96902	6.88526	7.37165	6.80054	6.7033	6.88947	6.90528	7.05677	7.28004	6.66515	6.69982	5.75971	7.25937	7.34016	7.20219	8.14924	7.21683	7.89366	6.94118	6.65294	6.76072	6.60206	7.04093	7.73745	8.02757	7.97706	8.31733	7.19768	7.12275	8.26571	7.6755	7.01499	7.7711
POP5	8.55355	8.90442	9.3626	9.46509	9.03151	9.06648	8.78605	9.24442	9.19419	8.79204	9.04878	9.45721	8.87103	8.51186	8.76347	8.58559	8.84012	8.7358	8.83388	8.57478	9.06254	8.89595	8.63917	9.04249	8.77483	9.04105	9.08174	9.17678	9.23992	8.73591	9.11217	8.79091	9.19845	8.73229	8.68098	9.09093	8.57293	8.11963	8.749	8.62447	8.81673	8.71003	8.42195	8.45552	8.17663	8.23519	8.24168	8.3074	7.62223
PAPPA2	6.04792	5.88143	5.87631	5.59391	5.88467	5.86517	6.013	5.94696	6.22225	5.82249	6.14117	5.81905	5.97967	6.04235	6.1887	5.95622	5.7922	5.90834	5.8848	5.8993	5.83642	6.07906	6.03749	5.85896	5.9204	5.87407	6.06384	6.01387	6.05474	6.04064	5.75697	5.72555	5.77063	5.90139	6.09557	5.6957	5.93766	6.56957	5.80207	6.00639	5.83339	6.00533	6.0738	6.02137	5.9288	6.05149	6.00886	5.88444	6.29805
RBM12	7.15823	7.69815	7.96546	7.91261	7.74694	7.79466	7.72018	7.57481	7.68083	7.677	7.55607	7.98861	7.52677	7.65912	7.69529	7.68893	7.76959	7.66656	7.54435	7.59969	7.34114	7.18797	7.06592	7.3859	7.23043	7.55534	7.59082	7.26527	7.37209	7.00793	7.53879	7.19422	7.70372	7.34724	7.0251	7.18453	7.23301	6.72968	7.28495	7.24301	7.48061	7.26821	7.18102	6.98232	7.23042	7.40943	7.05311	7.41563	6.80632
RDH16	6.23056	6.02616	5.97576	6.14846	5.83525	5.90875	6.16015	6.01939	5.82389	5.68064	5.87558	6.30878	5.97969	5.6706	6.11521	6.38381	6.0221	5.85679	6.27529	5.90922	6.22476	6.29397	6.47075	6.05483	6.01857	6.17115	5.99885	6.5385	6.30102	6.14517	6.02918	6.05029	5.89036	6.1741	6.38112	6.01341	5.96759	6.67194	6.28228	6.01145	6.21618	6.33152	6.16375	6.21361	6.41093	6.26871	6.23472	6.35687	6.38734
MYOM2	8.3602	6.61921	7.94365	6.42796	7.77999	7.88034	8.16919	6.54373	7.09582	6.44909	6.31031	6.50195	6.58515	6.81676	6.3737	5.95616	7.11641	7.98737	7.37315	9.20842	6.17087	10.8693	10.1547	8.98627	8.23882	6.60132	7.6954	9.37497	6.32131	9.3639	10.566	6.09314	8.53931	7.55663	6.75866	7.54273	7.82302	8.19769	8.28503	6.65385	8.48455	7.90856	6.30871	6.65323	7.73817	7.2785	6.40672	6.13117	7.63785
CCT3	9.66113	10.1483	10.1663	10.3833	10.2051	10.0357	9.62282	10.3461	9.95581	9.99746	10.0302	10.3652	10.0529	9.41807	9.47718	9.3234	9.59319	9.44573	10.0587	9.68873	10.2477	10.152	9.76262	10.1954	10.1055	10.0143	10.0628	10.1033	10.1814	9.91174	10.2934	10.0717	10.3449	9.96011	9.82412	10.0163	9.90872	9.51341	9.888	9.71689	9.9393	9.71852	9.4626	9.51277	9.79283	9.55619	9.40453	9.6115	9.07038
BNC2	5.30277	4.49588	5.18076	4.73731	4.83375	4.83314	5.04228	4.88725	4.67971	4.86711	4.83684	4.77946	5.06127	5.31026	5.23546	4.94554	6.11797	5.21463	5.17386	5.04101	6.27722	5.93973	5.46919	6.29718	5.43223	5.50885	5.02746	5.15018	5.06691	5.36971	5.04958	5.14578	5.09966	5.12177	5.33053	5.35762	5.0419	6.00651	5.31403	4.71681	5.07156	5.03033	5.27566	5.53176	5.63778	5.48021	5.91594	5.206	5.30445
CIC	8.96266	8.64115	8.21294	8.2544	8.32046	8.28551	8.66898	8.22713	8.13695	8.50206	8.27713	8.49412	8.80277	8.41457	8.89712	8.86382	8.69211	8.48708	8.97463	8.69861	8.79405	8.82273	8.92729	9.00904	8.79975	8.79067	8.93852	9.12652	8.86669	9.29974	8.95712	9.03375	8.71791	9.01965	9.22653	9.32604	9.06065	9.37557	8.76741	9.04892	8.79943	8.93816	9.07478	9.15564	9.05728	8.95795	9.03388	9.28064	9.06875
NENF	6.17866	5.96262	6.00545	5.90506	5.92253	6.00062	5.79364	6.12574	6.2153	5.96924	5.98464	6.0105	6.1579	5.9718	6.13148	6.07538	5.9722	6.14825	6.35555	6.09551	6.18627	6.2858	6.53296	6.12712	6.13854	6.03565	6.14095	6.45744	6.16828	6.19511	5.88846	6.08466	5.96379	6.08383	6.70148	5.96243	6.30957	7.08365	6.25195	6.11298	6.14605	6.21319	6.2481	6.13838	6.69884	6.40305	6.44795	6.30694	6.88744
PALMD	4.73057	4.31907	4.16029	4.49492	4.37788	4.60985	4.34111	4.56801	4.43127	4.41783	4.51097	4.3533	4.38658	4.29522	4.64324	4.56878	4.50981	4.66214	4.59122	4.6285	4.70605	4.69315	4.68822	4.70815	4.4988	4.78324	4.69518	4.7435	4.56259	4.96079	4.67247	4.81498	4.50115	4.53869	4.76234	4.54081	4.54868	4.66069	4.55717	4.59943	4.74043	4.70801	4.57034	4.75668	4.55257	4.7186	4.80898	4.64221	4.57041
PDE4DIP	4.82728	4.83845	4.87054	4.62737	4.67179	4.50898	5.04149	4.53151	4.37173	4.61232	4.67283	4.8317	4.74958	4.6224	4.61375	4.81946	4.69567	4.92849	5.03813	4.63667	4.65133	4.87766	4.911	4.91044	4.75189	4.88123	4.8546	4.89006	4.73155	4.47571	4.61872	4.96081	4.82073	4.64768	4.81022	4.94954	4.78901	4.82843	4.64178	4.89272	4.69182	4.64942	4.6352	4.70962	4.69745	4.65082	4.66161	4.77	4.74719
ATP6V0A4	4.67341	4.63076	4.75427	4.52898	4.076	4.46018	4.42989	4.65228	4.62373	4.41414	4.58951	4.5055	4.53168	4.5832	4.61551	4.79593	4.45804	4.49594	4.5405	4.50562	4.58963	4.7021	4.77315	4.4089	4.40515	4.59519	4.67706	4.50904	4.63412	4.65304	4.24959	4.45743	4.5485	4.32128	4.67455	4.7269	4.54917	4.85807	4.65979	4.59351	4.39256	4.25621	4.44411	4.88582	4.65382	4.49144	4.4701	4.58513	4.77117
OLFM4	6.50231	4.35187	4.51999	4.42498	4.29007	6.65312	5.04527	4.34625	5.50366	9.16898	7.38606	3.86927	5.46009	4.85525	4.43592	4.6155	4.69206	6.19067	4.10604	4.10737	4.20921	4.0194	4.2687	4.59459	4.95377	4.50461	4.19049	4.32888	4.20949	7.1524	4.26847	4.34631	6.0015	5.40695	5.44824	6.0551	5.30889	4.72218	4.29513	5.76831	5.24438	5.06083	6.10507	4.23948	4.83321	5.37762	3.87049	4.2623	6.07719
LYPD3	6.63223	6.70137	6.36658	6.48137	6.37189	6.72863	6.74258	6.30313	6.77867	6.49155	6.37638	6.70505	6.8655	6.77239	6.49029	6.65559	6.42059	6.45492	6.65036	6.7257	6.43207	6.72711	6.99439	6.69309	6.7418	6.35009	6.70565	6.71388	6.74124	6.70177	6.52653	6.55091	6.25445	6.78545	7.10699	6.66427	6.84637	7.31164	6.48755	6.46054	6.65053	6.53212	6.53941	6.80077	6.66005	6.52654	6.55203	6.53638	7.00096
DLX4	5.09323	5.01702	4.78047	4.81581	5.04742	5.00904	5.03254	5.07566	4.91036	5.01427	4.98306	5.08512	4.9543	4.83326	5.19983	5.18065	4.88659	5.06408	4.95208	4.88367	5.14749	5.11071	5.26483	4.91818	4.99795	5.07547	4.94582	5.03733	4.979	5.25097	4.84577	4.9319	4.86034	4.9438	5.1037	5.02114	4.98092	5.51897	5.0762	4.99828	5.06554	5.23433	4.98108	5.06542	5.27049	5.00859	5.08331	5.29899	5.34781
MPPED2	4.26824	3.98128	4.26775	4.24764	4.20389	3.90058	4.36532	4.31764	4.50901	4.13324	4.2885	4.535	4.02641	4.36403	4.44022	4.21302	4.36762	4.32665	4.20348	4.26408	4.35461	4.22784	4.23836	4.4141	4.27369	4.35404	4.35255	4.18118	4.45365	4.10808	4.25448	4.32778	4.34917	4.15095	4.35608	4.32776	4.15861	4.2181	4.24723	4.25307	4.45837	4.39319	4.28342	4.44402	4.44469	4.2722	4.19899	4.49643	4.28958
USP21	8.83761	8.66436	8.58362	8.67176	8.72862	8.41303	8.90898	8.66509	8.35214	8.72087	8.6143	8.78946	8.88851	8.71802	8.84108	8.78604	8.95872	8.70608	8.96483	8.67293	8.9553	9.05332	8.8203	8.96661	8.74057	8.75799	8.85997	9.06012	8.99482	8.89131	9.08263	8.90721	8.89147	8.92993	8.99055	9.37184	8.82972	8.49292	8.74939	9.02815	8.81362	8.79293	8.84252	8.76631	8.83675	8.86052	8.82037	8.819	8.49801
APOE	5.67044	5.44851	5.76597	5.73222	5.87646	5.39029	5.85355	5.46427	5.96173	5.66402	5.7609	5.99815	5.8704	5.77154	5.8396	6.064	5.82291	5.58056	5.57132	5.42206	5.63294	5.7863	5.67659	5.31076	5.66171	5.56058	5.63778	5.66891	5.66224	5.69515	5.51898	5.6286	5.57915	5.44605	5.73144	5.51469	5.65338	6.45923	5.77346	5.64533	5.6558	5.91344	5.87366	5.92418	6.05561	5.72201	5.97656	5.45063	6.08679
PGBD5	4.95701	5.18865	4.8933	5.06975	4.94199	4.94958	5.12276	4.87361	4.93347	4.94191	4.96493	5.13955	5.19635	5.01075	5.4877	4.91906	4.97748	5.18426	4.70544	4.79534	4.98499	4.95182	5.29245	4.95407	4.84813	4.86843	5.15429	5.05212	5.00445	5.16536	4.78738	5.32874	4.81887	4.83266	4.99614	4.68719	4.79176	5.21104	5.01879	4.98444	5.11632	5.27527	4.944	5.19234	5.3512	5.22881	5.1987	5.11977	5.27098
LRRN3	7.299	8.27569	8.07599	8.88368	8.32771	8.90193	8.91724	8.62862	9.71749	8.0403	8.05939	8.98991	8.7489	7.66679	7.78129	8.01323	7.60709	7.71827	7.88521	7.02738	6.95081	7.74146	7.33262	8.01828	7.91315	8.63565	8.54313	7.60743	7.75725	6.73885	8.56054	7.98013	8.79899	8.3337	7.80792	7.45019	7.49246	6.5963	8.44894	7.4341	8.35074	8.31194	7.55922	7.5028	7.07346	6.7267	7.31344	8.26577	8.10717
PAK3	4.93267	4.50154	4.58942	4.49741	4.6077	4.51193	4.71624	4.66847	4.60262	4.53173	4.72942	4.57979	4.68826	4.8554	4.87842	4.84905	4.79763	4.74127	4.66621	4.68161	4.80943	4.7469	5.01065	4.73692	4.7924	4.73087	4.84176	4.99604	4.77006	4.97203	4.66255	4.91807	4.54387	4.79486	4.99809	4.69888	4.73386	5.12524	4.76587	4.88971	4.66806	4.87223	4.82578	4.93679	4.90642	4.75182	4.78851	4.92429	5.00145
UTRN	7.22492	6.93105	6.82696	6.93392	7.39619	6.936	7.35023	6.84197	6.45388	7.46172	7.13393	7.15468	7.20134	7.19908	7.3663	7.24244	7.48083	7.1693	6.9606	6.81452	7.27733	6.83866	6.84929	7.13671	7.18827	6.65859	6.76824	6.4029	6.93864	7.10488	7.40446	7.25694	6.97361	7.15575	6.98827	6.98273	6.7106	6.78064	6.8189	7.24403	7.32215	7.4727	7.10246	7.05853	6.69269	7.5238	7.35405	6.40042	7.01301
KIF14	4.59641	4.4661	4.48382	4.43393	4.48182	4.66113	4.50416	4.25129	4.31278	4.51459	4.40639	4.4908	4.53313	4.47239	4.64497	4.38832	4.42558	4.73256	4.47306	4.61079	4.34115	4.4701	4.57362	4.3717	4.31027	4.46022	4.39657	4.4115	4.40014	4.39308	4.66551	4.41297	4.43373	4.38258	4.75545	4.60628	4.65279	4.64742	4.39098	4.53453	4.34505	4.33724	4.42387	4.54582	4.55215	4.35273	4.49202	4.57579	4.54185
RHOB	9.81655	10.5759	10.1139	9.92289	10.1977	10.2705	9.6492	9.7168	10.2881	9.92561	9.94772	9.70875	10.1042	10.8049	9.46413	10.4037	9.98991	10.006	9.89536	10.4922	9.62993	9.53485	9.62411	9.83278	9.65461	10.323	9.69917	9.7993	9.47856	9.76033	9.97077	9.6683	9.65193	10.2964	9.76346	10.9236	10.466	9.8822	9.25574	10.3705	9.46523	9.62031	9.90605	10.4742	10.0288	10.0577	9.96902	10.3085	9.87792
NUS1	5.18629	5.5787	5.78708	6.00108	5.90374	5.91685	5.83398	5.77538	5.89993	5.60393	5.82826	5.76758	5.49844	5.50928	5.63279	5.49169	5.82293	5.79251	5.41233	5.53888	5.39463	5.36621	5.15491	5.42829	5.30101	5.74045	5.56768	4.93841	5.4672	5.06413	5.5604	5.5034	5.77005	5.17735	5.47419	5.20149	5.46019	4.89603	5.4021	5.21906	5.45362	5.58782	5.5375	5.23116	5.08238	5.43528	5.29233	5.31239	5.22863
SNAPC2	6.74367	7.01531	6.97255	6.71781	6.95683	6.81922	6.95308	6.88685	6.91256	6.80574	6.82089	6.75715	6.99018	6.81405	6.68371	6.94992	6.89269	6.85579	7.31982	6.73393	7.04396	6.96044	7.04828	7.24357	6.87424	6.81284	6.78238	6.82909	6.76193	6.93557	7.06405	6.67997	6.75997	7.01488	7.50527	7.27158	6.94418	7.98836	6.98299	7.20774	7.06264	7.00504	6.9157	7.25509	7.46387	7.18799	6.94097	7.13247	7.51543
RGS5	5.07849	4.86021	5.07516	4.92295	5.25641	4.6068	4.89631	4.901	5.21305	4.93528	4.83434	5.08196	4.96396	4.63222	4.92332	4.95737	4.79283	4.78066	4.82688	4.91097	5.08758	4.94504	5.1176	4.90213	4.74032	4.98077	4.9869	5.01167	4.88926	5.08163	4.92994	4.75866	4.80836	4.89476	4.95372	4.82436	4.87923	5.06519	4.89274	4.7928	4.9764	4.97715	4.95023	4.79103	5.01452	4.97396	4.79047	4.88767	4.91176
OXCT1	7.13441	7.40749	7.84849	7.77646	7.3614	7.55369	7.35946	7.47794	7.46404	7.29692	7.21021	7.78573	7.12215	6.89232	6.95957	7.08799	7.22773	7.027	7.52216	7.49211	7.24284	7.23945	6.80144	7.21874	7.28805	7.43825	7.44957	7.62944	7.64002	6.60803	7.51403	7.04636	7.74225	7.28959	7.16049	7.01843	7.30451	6.80943	7.4421	6.98572	7.23828	7.04988	6.93894	6.76997	7.48557	7.27705	6.97307	7.37659	6.67895
FBXL6	6.82999	6.39169	6.85454	6.617	6.64141	6.48496	6.66061	6.87673	6.59683	6.65114	6.6963	6.53236	6.72094	6.41555	6.41461	6.45702	6.94064	6.52019	6.87614	6.43762	6.91385	6.87596	6.70584	6.87438	6.45576	6.5159	6.78118	6.7366	6.75807	6.73118	6.95937	6.68102	6.68891	6.75863	7.03003	7.50867	6.80708	6.86188	6.51645	6.86348	6.62447	6.70106	6.8751	6.73356	7.00947	6.77286	7.13466	7.1373	6.53159
USP29	5.24683	4.97697	4.92885	4.84846	5.07433	4.93336	5.02421	5.40012	5.20912	4.89069	4.9068	5.08339	5.05055	5.08303	5.05821	4.93259	4.96669	5.16819	4.86357	5.15789	4.92497	5.26751	5.2249	5.11943	5.07177	5.17621	5.21761	5.31259	5.0483	5.18833	5.00943	4.97904	4.9344	4.87319	5.32025	4.85478	4.93591	5.61778	5.18787	5.22344	5.11772	5.23145	5.20986	5.11334	5.38146	5.19695	5.43836	5.21905	5.62401
MAGI1	5.07584	5.04539	4.68893	4.91453	4.98061	4.99128	5.17631	5.03916	4.93847	4.99777	4.9822	5.07104	4.91488	5.10494	5.13486	5.15817	4.84759	4.92155	5.07202	4.83277	5.04284	5.17632	5.18452	5.01415	5.09254	4.91032	5.03571	5.3545	5.08848	5.16048	5.09157	4.82961	4.85441	5.0678	5.35533	4.99876	5.16685	5.36217	4.96123	5.19902	4.97807	5.1071	5.19516	5.10081	5.52657	4.96731	5.22911	5.51342	5.64675
COASY	8.87905	8.81781	8.71838	8.66773	8.74055	8.72376	8.97614	8.65403	8.14099	8.73478	8.71273	8.64827	8.74799	8.76323	8.98096	8.66775	9.07311	8.76931	9.02949	8.9176	9.03588	8.95313	8.95355	9.12438	8.87767	8.76941	8.92373	9.08767	8.92785	9.07489	8.92021	9.16013	8.85605	9.08586	8.89974	9.15251	9.00249	8.71553	8.71601	9.08533	8.87563	8.85769	8.87838	9.09196	8.84385	8.7544	8.84007	8.87565	8.60051
DMBT1	7.035	6.69658	6.70511	6.53316	6.79795	6.66336	6.58753	6.59358	7.04613	6.67232	6.84926	6.84573	6.79407	6.88633	6.93497	6.76979	6.81999	6.83693	6.82888	6.8931	7.07414	7.10491	7.55439	6.91654	6.98207	6.63722	6.98363	7.18797	7.10924	7.07839	6.83114	6.66596	6.57168	6.95114	7.51699	6.64613	7.1494	8.08474	7.09931	6.90173	6.95547	7.12987	7.10703	7.04931	7.49692	7.03722	7.27591	6.97184	7.88103
PTGER3	4.54225	4.62351	4.58826	4.47284	4.58828	4.51936	4.57354	4.68129	4.72217	4.41321	4.57186	4.45506	4.57002	4.44348	4.62909	4.51283	4.51424	4.55538	4.58932	4.4524	4.568	4.54443	4.63298	4.50743	4.52895	4.62439	4.50101	4.67477	4.454	4.44805	4.41281	4.32105	4.44679	4.48506	4.73764	4.5067	4.45182	5.07191	4.54856	4.51684	4.42233	4.58142	4.52794	4.62268	4.76528	4.58589	4.64095	4.6255	4.90258
KLK8	5.97442	6.02214	6.0759	5.58942	5.6246	5.81407	5.87297	5.79904	5.98222	5.979	5.93626	5.90954	5.75597	5.66596	6.06218	5.8243	5.99549	5.98599	5.53686	5.7271	5.96157	5.88162	6.24559	5.81505	5.9377	5.58735	5.73519	5.87726	5.96588	6.21314	5.85159	5.62013	5.51393	5.87849	6.3522	5.74233	5.88199	6.72663	5.89636	5.75154	5.75231	5.97336	6.06586	5.92994	6.35027	5.92001	6.49526	5.94024	6.38792
RNF141	6.73089	8.16562	9.0258	8.23393	8.14749	8.67429	6.73831	8.41054	8.59785	7.85119	8.87995	8.08868	8.32302	7.01939	7.03284	6.88938	6.64464	6.4076	7.12371	7.92895	6.75154	7.16409	6.97575	7.34076	8.01393	7.64713	7.04675	6.76949	6.90283	7.62817	7.15112	7.02894	7.51793	7.92507	6.84286	6.99646	7.51882	6.82872	7.26152	7.16333	7.22829	7.40955	7.63319	7.45346	6.81203	6.70742	6.51557	7.22347	7.66784
IRF2	10.0554	9.92101	9.61956	9.9332	10.0786	9.91199	9.39329	10.081	9.90026	10.0984	10.0125	9.91179	10.0665	10.075	9.56253	10.0116	9.89489	9.76911	9.92748	10.3714	9.75771	9.6506	9.83085	9.78766	10.0569	10.105	10.1053	9.80526	9.75217	9.86535	10.1101	9.88637	9.85948	10.2653	9.66478	10.3992	10.1684	9.60427	9.42348	9.87694	9.7093	9.86585	10.0596	10.366	9.93733	10.0258	9.85888	10.2315	9.94301
ATRX	7.45394	7.78345	7.72509	8.09423	7.88531	7.75805	7.61033	7.60866	7.56649	8.11651	7.77712	7.91863	7.718	7.65892	7.22476	7.44223	7.26621	7.20674	6.47787	6.72276	6.13728	6.14803	6.23115	6.25492	7.43406	6.67166	6.6525	6.34995	6.4766	6.60262	7.6677	7.59971	8.04764	6.92688	6.66861	7.06832	7.17804	6.25626	7.9632	7.52674	7.21256	7.45631	7.63198	7.52014	6.95701	7.77205	7.36245	8.05433	7.12432
NHLRC2	6.3793	5.88195	6.03212	6.21542	5.99574	5.85794	6.30546	5.88242	5.93218	6.11358	5.9053	5.94217	5.77473	6.26647	6.08192	6.08328	6.39167	6.35269	5.91284	6.18206	6.05748	6.03935	5.61093	6.07841	6.23276	6.44657	6.47654	6.41592	6.00838	5.69024	6.31722	6.02177	6.43346	5.95934	5.39357	5.8464	6.14231	5.225	6.20775	6.12202	6.23066	6.07	6.11393	5.78759	5.81284	6.26012	6.20943	6.12281	5.40624
PGK1	10.2263	11.2255	11.4638	11.3388	11.3959	11.3651	10.5604	11.516	11.608	11.0182	11.3461	11.0129	11.1534	10.6942	10.4132	10.4108	10.4709	10.4651	10.2844	10.6508	10.2333	9.99016	10.1921	10.2939	10.5014	10.7573	10.5908	9.48167	10.3349	10.5474	10.3678	10.3882	10.5154	10.5592	10.0818	9.89965	10.1454	9.84038	10.1938	10.1741	10.2692	10.0493	10.2679	9.84617	9.779	9.7555	9.89656	9.97029	10.1778
ABCC2	5.61819	5.25941	5.28581	4.84635	5.06032	5.1807	5.16297	5.1061	5.26055	5.35283	4.95829	5.46576	5.48696	5.01755	5.61012	5.3316	5.38985	5.23244	5.14181	5.69431	5.40248	5.16495	5.67622	5.26095	5.65644	5.0323	5.54198	5.50835	5.43796	5.58882	5.48531	5.19674	5.10635	5.6894	5.75464	5.26099	5.34323	5.48079	5.51466	5.54211	5.449	5.33441	5.56737	5.50109	5.74249	5.19003	5.65567	5.224	5.90242
HELZ	10.0644	9.33431	9.0948	9.23353	9.37368	9.36362	10.5247	9.35357	9.19081	9.56819	9.06789	9.17412	9.31769	10.4662	10.5212	10.4344	10.5029	10.5479	10.2817	10.1087	10.3495	10.5565	9.75586	10.0941	9.87857	10.202	10.1644	10.0275	9.94539	10.17	9.94604	10.1634	10.3621	9.86566	9.90718	10.2844	10.1842	10.0435	10.0666	10.1791	10.1246	10.1823	10.067	10.3037	10.1348	10.2462	10.1235	10.1833	9.52763
HIST1H3I	5.0977	5.21455	4.96249	4.89577	5.03495	4.97186	5.02456	5.26568	5.10042	4.84534	5.06176	5.1212	5.18865	5.2345	4.83683	5.08811	4.90587	5.19042	4.92353	4.97504	4.64126	4.93764	4.98272	4.85022	4.97858	5.02842	4.98226	4.92584	4.98387	5.06725	4.93738	4.84331	4.80561	4.75772	5.2662	4.9327	4.76253	5.51698	4.98743	5.05365	5.15006	4.96292	5.08137	5.10008	5.20572	5.18278	5.02218	5.14499	5.13094
IFI30	12.4023	12.4722	12.4883	12.4256	12.4606	12.2972	12.7023	12.6454	12.1756	12.5263	12.8162	12.2033	12.4567	12.6072	12.4178	12.7059	12.4457	12.794	12.5951	11.8808	12.6066	12.0357	12.3618	12.5349	12.2246	12.6272	12.6389	12.3904	12.1778	12.9092	12.4965	12.4274	12.6596	12.4985	12.6138	12.5797	12.2827	12.2116	12.5262	12.8952	12.5347	12.8304	12.8119	12.7276	12.0308	12.7987	12.5101	12.4715	11.9156
CD37	12.2921	12.2129	12.0993	11.9501	12.0275	11.8164	12.1105	11.706	11.2113	12.0912	11.9505	12.1709	12.3028	11.5875	12.0319	11.926	11.9298	11.8623	12.247	11.8724	12.3376	12.2925	12.0232	12.2883	12.2927	12.0677	12.3973	12.8516	12.304	12.2173	12.5966	12.3666	11.8266	12.1754	12.0416	12.5118	12.0632	11.68	11.804	12.3735	12.119	12.5612	12.3451	12.6224	11.4903	11.9774	12.05	12.2907	11.48
HOXB5	5.90848	5.77907	5.60559	5.48	5.60847	5.67705	5.72939	5.77323	5.89788	5.55428	5.74588	5.74319	5.88766	5.84098	6.02001	5.72052	5.62104	5.72445	5.6643	5.61577	5.74655	5.82104	6.0718	5.82221	5.69376	5.6943	5.83516	5.78122	5.72092	5.94988	5.52523	5.59547	5.52797	5.56152	6.00214	5.64211	5.68592	6.5917	5.8279	5.80785	5.64282	5.86626	5.80549	5.72969	6.17336	5.88946	5.92629	5.68053	6.39045
UBASH3A	8.90713	8.68325	8.50802	9.23885	8.544	8.76492	9.18781	8.81958	8.2541	8.4432	8.32302	8.95737	8.53347	8.54228	9.19899	8.67266	9.13861	8.64453	8.77658	8.5881	8.74416	9.23548	8.67637	8.69705	8.94277	8.92804	8.53766	8.96587	9.26372	8.68019	8.96973	9.10878	8.7195	8.67523	8.76447	9.08232	8.57882	8.15859	8.61689	8.40217	9.04179	8.78062	8.42921	8.46048	8.73734	8.48613	8.46314	8.64502	7.9316
LRRFIP2	7.39346	7.52166	7.4745	7.21536	7.3024	7.40858	7.23435	7.33502	6.98129	7.35411	7.4494	7.22388	7.19129	7.2156	7.23013	7.13911	7.14728	6.90665	7.44331	7.4782	7.42147	7.09767	7.02568	7.38142	7.48623	7.40779	7.32655	7.37405	7.35681	7.72517	7.3698	7.43448	7.48702	7.59326	7.06078	7.50726	7.52037	6.96803	7.37753	7.37767	7.34076	7.28421	7.6126	7.7183	7.01973	7.43896	7.10159	7.26439	7.0756
ZNF93	6.70392	6.50383	6.70937	6.43376	6.53865	6.50836	6.36365	6.30167	6.82886	6.48053	6.17476	6.67278	6.36835	6.48484	6.41827	6.3578	6.4893	6.31214	6.36572	6.54553	6.41902	6.33064	6.58775	6.25654	6.42642	6.53479	6.63535	6.51553	6.57416	6.56407	6.42178	6.5455	6.445	6.48338	6.2994	6.47153	6.39199	6.59014	6.37157	6.41216	6.50279	6.34432	6.57766	6.48393	6.5791	6.41695	6.57432	6.6063	6.54439
TRADD	9.48895	9.52691	9.73349	9.44905	9.56274	9.3191	9.46815	9.88647	9.44144	9.33001	9.35634	9.54451	9.24988	9.43701	9.52168	9.2833	9.70005	9.4879	9.27197	9.48448	9.24436	9.36553	9.40326	9.1211	9.22	9.2543	9.46607	9.8228	9.67185	9.39089	9.48556	9.40413	9.32602	9.15952	9.33485	9.4351	9.36905	8.99554	9.18783	9.46064	9.22881	9.2671	9.39638	9.37536	9.04829	9.29828	8.95623	9.22716	8.96685
TREX2	5.69946	5.85185	5.86864	5.90747	6.06104	5.74746	6.09808	5.98101	5.56651	5.90926	5.99195	5.89181	5.82783	6.17275	6.1112	5.95025	5.86792	5.83704	6.03172	5.62396	6.10727	5.97782	5.9914	6.17695	5.8721	5.885	6.00971	5.98527	6.03016	5.99939	5.99313	5.88582	5.96097	6.01153	6.07199	6.17414	5.91722	6.17024	5.774	5.94033	5.95983	5.87798	5.93128	5.75882	5.82613	6.00398	5.84592	5.56933	5.67427
HRH4	4.71321	4.85236	4.83657	4.90207	5.04654	5.3846	4.84407	5.37413	5.09449	4.60491	5.07647	4.96943	4.64299	4.79041	4.73303	5.09821	5.11468	5.1658	4.64725	5.17333	5.05568	5.15936	5.09953	4.9718	4.70642	5.31658	4.8384	5.29854	4.66456	4.92926	4.72564	4.57564	4.72745	4.73829	4.75395	5.1162	5.06965	4.76938	4.94905	4.99999	4.90648	4.80934	4.79689	5.01691	4.8376	4.8278	5.14121	4.87082	4.6437
EPO	5.12386	5.19173	5.15763	5.03005	5.04555	5.27611	4.93302	5.05713	5.13762	5.24348	5.09011	5.31885	5.3004	5.10745	5.19928	5.20362	5.07145	5.41895	5.28844	5.16612	5.34584	4.97005	5.38888	5.26748	5.31849	5.16824	4.95833	5.35257	5.2314	5.33448	5.34129	5.17746	5.04562	5.26128	5.67739	5.33442	5.42782	5.97336	5.42711	5.38294	5.31238	5.39114	5.24794	5.49679	5.84365	5.36607	5.63971	5.20119	5.74863
RARA	8.78066	8.54955	8.34391	8.03875	8.5128	8.44363	8.41354	8.63075	8.25044	8.39029	8.53035	8.25729	8.88662	8.79715	8.65057	9.01005	8.5176	8.50092	8.3772	8.58985	8.12965	7.99401	8.34156	8.38523	8.54106	8.41806	8.35931	8.49523	8.204	8.79714	8.48509	8.45396	8.19952	8.82014	8.36407	8.94473	8.70813	8.46682	8.28943	8.73656	8.38771	8.73552	8.87927	9.39622	8.72437	8.73416	8.70094	8.90803	8.53221
SPRR1B	4.88292	4.49855	4.48064	4.42874	4.44003	4.56721	4.65665	4.55111	4.41077	4.50953	4.55715	4.64069	4.47243	4.73394	4.70695	4.72657	4.60577	4.61493	4.53678	4.64204	4.56364	4.83199	4.76189	4.73648	4.65528	4.50037	4.66962	4.82092	4.2852	4.91664	4.73142	4.61852	4.52985	4.63605	4.6633	4.50855	4.44731	4.75171	4.54565	4.38942	4.5362	4.6049	4.81582	4.43869	4.49334	4.70799	4.90602	4.74323	4.75159
KCNJ3	4.72889	4.2969	4.51688	4.45291	4.58305	4.30611	4.36173	4.56871	4.51261	4.41061	4.42608	4.45032	4.58001	4.5651	4.56601	4.55705	4.41387	4.67917	4.56112	4.39133	4.41788	4.65054	4.49294	4.47762	4.41272	4.58535	4.53881	4.6373	4.52624	4.79134	4.4413	4.56219	4.32218	4.53027	4.59521	4.42411	4.56775	4.71207	4.53941	4.55828	4.52961	4.55002	4.41925	4.64645	4.62442	4.48012	4.59228	4.4693	4.82115
SHMT1	4.72649	4.67097	4.65484	4.61815	4.57105	4.54819	4.61393	4.72303	4.63126	4.36522	4.7377	4.44784	4.63332	5.01172	4.84686	4.56972	4.7164	5.11029	5.0153	4.74819	4.84287	4.91267	5.08837	4.86988	4.61569	4.9388	4.745	4.76694	5.00975	4.75337	4.56551	5.10255	4.77441	4.48245	4.68209	4.93728	4.71388	4.94399	4.59515	4.69582	4.85759	4.52948	4.73333	4.69694	4.90907	4.77226	4.83542	4.94547	4.77467
ZNF551	5.73593	6.05408	6.24374	6.3128	5.99117	6.34116	6.68396	5.85111	6.10319	6.32358	5.98589	6.45708	5.37679	6.25612	5.95165	6.29838	6.36526	5.77895	5.99741	6.18646	6.19494	6.45698	6.03173	6.0666	6.05614	6.17955	6.05349	5.95585	6.52698	5.6232	6.00673	5.8598	6.36089	5.99586	5.40506	6.0831	5.48909	5.4327	5.9392	5.76446	6.06456	5.99791	5.47478	5.38597	5.30022	5.84295	5.60265	5.58365	5.21804
WBP11	9.32364	9.11871	8.80096	9.15337	9.2088	9.16372	9.50054	9.0108	8.78505	9.23418	9.09624	9.04792	9.12985	9.41997	9.38481	9.37728	9.56547	9.40275	9.43735	9.22855	9.56393	9.56979	9.29582	9.29757	9.36633	9.06496	9.17929	9.25379	9.4198	9.32117	9.48364	9.41327	9.19997	9.38813	9.2332	9.69164	9.29635	9.21513	9.2575	9.43952	9.61628	9.40244	9.25061	9.19039	9.31437	9.67087	9.41398	9.37614	8.95928
DOCK4	6.6748	5.62639	6.35903	5.46744	6.06707	5.70533	6.77148	5.74776	6.28528	5.56867	5.89015	5.31532	6.34838	6.20133	6.09413	7.11323	5.94163	6.61663	5.39968	6.6734	4.65222	5.03321	4.77225	5.92711	5.96194	6.5132	6.85751	5.67425	5.38969	6.08419	6.09837	6.70298	5.97353	6.49277	5.36724	5.28118	5.72143	4.26999	6.09038	4.93869	4.9384	6.46286	6.31657	7.39878	5.81998	5.44019	5.05827	5.92218	6.02165
TRPS1	6.22521	6.49849	6.42645	6.04227	5.98037	6.52895	6.33321	6.11444	6.3152	6.48034	5.85991	6.1009	5.76295	6.52084	6.08289	6.52583	6.82211	6.85002	6.62122	6.36448	6.53145	6.25817	6.31286	6.46249	6.19585	6.41115	6.67701	6.1642	6.08727	6.56095	6.4609	6.45048	6.31781	6.53433	5.93869	7.15116	6.65796	5.86571	6.4318	6.2905	6.40297	6.27728	6.35511	5.92283	6.24124	6.52285	5.84535	6.63993	5.72377
KLHL12	6.88481	6.74223	6.92051	6.8451	7.29081	7.18351	6.84926	7.18191	6.97039	7.14748	7.06479	6.9159	6.95031	7.041	6.74836	6.7596	6.85288	6.63914	6.57782	6.88109	6.6776	6.4193	6.6755	6.94555	6.98297	6.6475	6.6299	6.24088	6.68578	6.86112	6.98329	6.77962	6.97852	7.23818	6.63068	6.80723	6.67905	6.04072	6.76234	6.82808	7.01365	6.82185	7.18235	6.56261	6.62774	6.78583	6.77971	6.47619	6.60627
CPM	5.40088	5.46844	5.23131	5.49558	5.59157	5.5266	5.51398	5.34943	5.31977	5.58946	5.60096	5.11006	5.13218	5.5126	5.46222	5.88485	5.56971	5.54282	5.72086	5.40237	5.75029	5.32996	5.59163	5.70855	5.62569	5.22648	5.52243	5.29117	5.36395	5.821	5.24905	5.76952	5.44066	5.31553	5.60621	5.94004	5.43611	5.7831	5.78215	5.5833	5.7975	5.64636	5.98797	5.72142	5.85831	5.71465	5.70635	5.81966	5.6372
NEU3	5.68999	5.53327	5.57987	5.40391	5.63427	5.37606	5.49753	5.36088	5.64453	5.50376	5.55873	5.43893	5.60145	5.71288	5.6969	5.36307	5.60206	5.54022	5.62839	5.60534	5.40594	5.69018	5.96256	5.70294	5.44925	5.35324	5.45703	5.74722	5.5054	5.4779	5.38507	5.33499	5.27648	5.37146	6.07593	5.39518	5.28836	6.4599	5.81346	5.53776	5.41219	5.77485	5.62335	5.75879	6.15649	5.79583	5.69506	5.65535	6.35023
PAPOLG	6.48471	6.32371	6.17143	6.54369	6.39876	6.46786	6.59884	6.32305	6.33613	6.42819	6.33909	6.47392	6.23118	6.67308	6.52622	6.57291	6.66831	6.62225	6.39919	6.5723	6.24496	6.30518	6.17868	6.15066	6.42025	6.51931	6.50012	6.50464	6.46847	6.17785	6.52842	6.28257	6.56812	6.4291	6.0855	6.26621	6.45825	5.84797	6.51395	6.56011	6.51695	6.41781	6.36866	6.51246	6.51234	6.58272	6.37791	6.40701	6.31645
GRIK2	4.2737	4.25467	4.2482	4.28985	4.15839	4.16497	4.33406	4.22698	4.17464	4.12055	4.19604	4.23513	4.37576	4.27598	4.39352	4.30877	4.1653	4.09296	4.24161	4.25806	4.31978	4.30697	4.33751	4.29882	4.29809	4.17746	4.15133	4.1896	4.29037	4.34359	4.25566	4.17163	4.18199	4.22732	4.45039	4.23783	4.35855	4.64949	4.2071	4.34056	4.17504	4.26877	4.27815	4.32631	4.41254	4.26105	4.35685	4.27987	4.44761
POLB	8.4007	9.35054	9.84332	9.82972	9.59395	9.49176	8.35697	9.49137	9.78273	9.49369	9.44962	9.55627	9.24665	8.66023	8.21095	8.64209	8.45283	8.24243	8.69156	9.29873	8.57245	8.3206	8.39035	8.56903	9.02219	8.93838	8.58036	8.47399	8.55505	8.97329	8.74612	8.73388	8.93386	9.15187	8.58541	8.18792	8.62359	7.939	8.20586	8.4259	8.47405	8.33962	8.49503	8.79144	8.33638	8.32068	8.21579	8.55309	8.64036
ZNF165	3.88384	3.90519	3.92687	3.95643	4.11772	3.69473	3.94762	3.95346	3.78111	3.9387	4.10701	3.90464	3.79452	3.73767	3.99466	4.15666	3.87767	3.95259	3.80415	3.8093	3.81518	3.86355	3.76866	3.81904	3.96754	3.96537	4.08071	3.84619	4.02356	3.69578	3.82255	3.96111	4.03245	3.96011	3.76121	3.97934	3.93755	3.94225	3.87696	3.86693	3.96856	3.75288	3.99119	3.91853	3.97642	3.82742	3.92011	3.77465	3.7817
KIF23	3.81864	4.09146	4.24305	4.09108	3.80891	3.92675	3.66129	3.96936	3.92591	4.00811	3.96056	3.77417	4.07658	3.82502	3.73915	3.65002	3.68919	3.89611	3.84064	3.89705	3.71642	3.80622	3.61705	3.94372	3.72873	3.86889	3.8078	3.58241	3.83613	3.72971	3.9147	3.69678	3.67839	3.81795	3.84186	3.79676	3.89144	3.87642	3.76436	3.72528	3.78805	3.73845	3.7802	3.87261	3.87995	3.73989	3.88987	3.96066	3.75339
HIST1H2BO	4.50515	4.57705	4.58438	4.3942	4.88459	4.7979	4.66603	4.57597	4.58283	4.56721	4.66291	4.53708	4.58053	4.77807	4.74577	5.19812	4.72975	4.88998	4.41482	4.52469	4.3174	4.56898	4.52962	4.22982	4.69916	4.29611	4.50146	4.71398	4.68123	4.54063	4.95467	4.54159	4.36003	4.58063	4.19872	4.18277	4.5101	4.53748	4.63139	4.19531	4.92078	4.65018	4.52692	4.59495	4.20273	4.59167	4.84728	4.37523	4.48886
STMN4	5.00189	4.75963	4.91028	4.73295	4.76952	4.90592	4.8315	4.73359	4.73327	4.87221	4.78553	4.68942	4.80581	4.8783	4.86106	4.63903	4.84153	4.69734	4.87409	4.67719	4.93817	5.03639	4.99808	4.8373	4.99718	4.76639	5.00943	5.05674	4.62842	5.23546	4.85422	4.75366	4.86562	4.79429	5.01371	4.99014	4.82853	4.87773	4.93623	4.94815	4.86028	4.86013	4.87631	4.99869	4.86327	4.80571	4.84949	4.71521	4.95794
CER1	5.73128	5.58557	5.45804	5.36418	5.25191	5.23312	5.46033	5.36693	5.61734	5.36857	5.47738	5.52102	5.35219	5.88328	5.68171	5.22042	5.36725	5.64656	5.44163	5.55662	5.7304	5.79764	6.06936	5.46411	5.4306	5.48592	5.65647	5.75642	5.65856	5.8483	5.42511	5.50861	5.46887	5.52742	6.17393	5.23295	5.71769	6.42586	5.49369	5.8012	5.62075	6.03796	5.87994	5.64431	5.77899	5.7959	6.03437	5.93589	6.34208
TRDMT1	5.4004	5.82272	5.91094	6.01127	5.93975	5.96333	5.70082	6.11767	6.41342	6.03397	5.9285	6.21746	5.90299	5.69967	5.63985	5.50397	5.86595	5.70531	5.79415	5.7455	5.22889	5.23074	5.95407	5.4091	5.53759	5.77377	5.76846	5.76065	5.68629	5.19031	5.49453	5.45627	5.82231	5.66622	5.11379	5.21424	5.36645	5.16035	5.69293	5.4007	5.56567	5.55168	5.8123	5.24806	5.51731	5.60827	5.45149	5.64244	5.68058
H2AFB3	5.56065	5.23811	5.50924	5.28568	5.47187	5.21127	5.68785	5.29231	5.35081	5.42497	4.97805	5.27747	5.52102	5.28445	5.46426	5.66512	5.56595	5.33764	5.60242	5.45696	5.57063	5.30805	6.05437	5.80067	5.54219	5.24438	5.61195	5.56358	5.24934	5.65114	5.26333	5.56389	5.30124	5.42152	5.68695	5.58637	5.46028	6.55602	5.65776	5.54777	5.23704	5.29073	5.75736	5.56468	6.04034	5.57552	5.85555	5.62367	6.0412
RNPEPL1	9.05252	8.95982	8.86931	8.78806	8.9123	8.71713	8.96423	9.14649	9.04581	8.8367	8.95183	8.49794	9.17028	9.26838	8.81135	9.05855	8.9346	8.71	9.37197	9.0029	9.25735	9.30926	9.10458	9.23508	8.79443	8.91213	8.87974	9.00153	9.03551	9.17184	8.98689	9.00928	8.89794	9.17358	9.36178	9.98053	9.19025	9.85734	9.06359	9.28067	9.21282	9.12834	9.18112	9.46995	9.49652	9.31506	9.43599	9.6768	9.00847
SNX3	9.80626	10.2177	10.4087	10.2551	9.96599	10.1584	10.1116	10.3718	10.9081	9.95824	10.2242	10.3356	9.72988	9.84181	9.80288	10.1676	9.793	9.98855	10.1049	9.8651	9.99333	9.90589	9.9029	9.76795	9.93388	10.1581	10.0669	9.97255	10.5296	9.68889	9.85395	9.84311	9.99096	9.81623	10.0632	9.89715	10.091	9.79207	10.5089	9.73544	9.93851	9.46502	9.66115	9.4043	9.81129	9.61127	9.78834	9.65909	10.6965
TSPAN4	7.22264	7.37376	7.60009	7.34162	7.48555	7.12631	7.36244	7.44755	7.31217	7.58609	8.07617	7.63369	7.84564	7.17181	6.96265	7.24381	7.55022	7.35032	7.83726	6.74544	7.53829	7.67604	7.75125	8.00485	7.02877	6.90895	7.3393	7.0453	7.49612	7.69389	6.96551	7.55457	7.06149	7.39545	7.34822	8.05268	7.28935	7.78621	7.83917	7.9711	7.65737	7.79739	7.46181	8.00008	7.29628	7.80668	7.81015	7.17139	7.18054
CCNL2	9.37074	8.97553	8.99142	8.99052	8.97101	8.93611	9.1891	8.89946	8.48244	9.04057	8.91766	9.26457	9.20964	8.79314	9.32592	8.87755	9.40907	9.04968	9.19678	8.84987	9.18035	9.02043	8.98297	9.09939	9.25049	9.12493	9.33441	9.289	9.41793	9.4627	9.56107	9.35027	9.43727	9.09731	9.10799	9.2507	9.08466	8.39807	8.91387	9.49465	9.36311	9.4927	9.34039	9.35967	8.92753	9.23294	9.21528	8.89826	8.65564
TRPC3	4.76558	4.52478	4.45201	4.46782	4.65996	4.52233	4.65342	4.84188	4.57734	4.43905	4.5222	4.44309	4.63366	4.79097	4.76967	4.67341	4.50154	4.7109	4.55671	4.59066	4.5478	4.6958	4.85295	4.47932	4.52575	4.53236	4.60231	4.74446	4.58526	4.70123	4.56797	4.56191	4.5724	4.46284	4.62656	4.56424	4.61842	4.6397	4.7529	4.70865	4.55764	4.75283	4.69293	4.66824	4.79756	4.5358	4.62908	4.85765	4.65632
GTPBP3	7.50226	7.32005	6.99199	7.42241	7.73971	7.30625	7.41707	7.21645	6.81147	7.53001	7.42673	7.49313	7.50284	6.95991	7.35491	7.09456	7.52069	7.44843	7.53517	7.37238	7.63511	7.57493	7.71543	7.5753	7.56629	7.3834	7.48403	7.70373	7.72304	7.25427	7.53436	7.50134	7.45753	7.27234	7.50535	7.31496	7.26445	7.03933	7.41448	7.43015	7.62912	7.6496	7.5211	7.49243	7.38115	7.83748	7.49244	7.3746	7.14488
SGCB	4.85575	5.14038	5.18941	4.97054	5.0223	4.82287	4.9185	4.96783	4.98326	4.94086	4.72883	4.87506	4.96998	5.08848	4.93027	5.30335	4.77026	5.03602	4.77377	4.89465	4.91641	4.95505	4.8996	4.72888	4.96141	5.01132	4.82412	5.01561	4.92687	4.96127	4.88439	4.87101	4.69696	4.78437	4.90447	4.79754	4.90169	5.02317	4.89057	4.8905	4.90627	4.91372	4.88145	4.99141	5.10312	4.95483	5.03756	4.79199	4.95734
PLK3	6.91878	6.74117	6.88684	6.46623	6.51105	6.65472	6.783	6.89016	6.77005	6.58034	6.7328	6.71212	6.71198	6.95652	6.99564	6.80739	6.99568	6.68022	7.01103	6.87734	6.54295	7.02483	7.13399	6.72203	6.80166	7.00484	6.97363	7.00745	7.07286	6.93566	6.80055	7.01379	6.92227	6.97862	7.1148	7.04893	6.98808	7.13636	6.85626	6.97685	7.03347	6.94387	7.13715	7.16507	6.97678	6.89233	6.96168	6.99932	6.84407
PODXL	4.85406	4.62041	4.85252	4.78474	4.70804	4.61321	5.12807	4.99465	5.05948	4.88528	4.92701	4.83155	4.92038	4.93468	5.16932	5.21624	5.09597	4.6862	5.04202	4.86161	5.01423	4.72605	4.94745	5.01999	4.8677	4.95271	5.02406	5.07227	4.68487	4.79988	4.85693	4.53856	4.84794	4.76817	5.07013	5.22084	4.9902	5.08429	4.8109	5.17658	4.84405	5.07762	4.79728	4.72103	5.04158	5.03629	5.04461	5.02782	5.00784
RNF38	9.48318	9.52026	9.34053	9.29066	9.32032	9.60769	9.61652	9.39024	9.68655	9.37637	9.10912	8.91736	8.99082	9.68127	9.46651	9.49709	9.70247	9.50914	9.60211	9.70226	9.37583	9.48308	9.16168	9.50846	9.43961	9.7687	9.60023	9.47447	9.49188	9.31649	9.49399	9.60051	9.53509	9.66997	8.9093	9.3599	9.51294	8.89031	9.37373	9.38444	9.62122	9.46643	9.39527	9.13023	9.51545	9.67788	9.38	9.50501	9.23521
SNAPC4	7.47142	7.2962	7.18695	7.16084	7.17117	7.07358	7.51759	7.28364	7.07949	7.22354	7.23477	7.33498	7.35957	7.32377	7.55631	7.23376	7.45697	7.44155	7.498	7.38463	7.65361	7.55225	7.62258	7.72281	7.38296	7.42991	7.52954	7.76365	7.44775	7.6346	7.53376	7.48037	7.34924	7.62457	7.84021	7.59398	7.52022	7.81482	7.38016	7.62693	7.57505	7.56493	7.67323	7.69649	7.55527	7.41898	7.76535	7.67025	7.60334
KCNJ13	4.14695	4.00989	3.9664	3.9714	4.19609	4.0468	3.95871	4.03156	4.0863	3.9605	4.02956	4.05182	3.95512	4.13818	4.2148	4.04617	4.12394	4.29144	4.0155	4.13677	4.16058	4.13796	4.3116	4.11863	4.18208	4.15169	4.18449	4.29903	4.10559	4.26792	4.1158	4.11922	4.01399	4.09153	4.23407	4.02031	4.23807	4.41026	4.08065	4.14073	4.09156	4.16392	4.03418	4.1296	4.31715	4.13449	4.23585	4.21966	4.18445
PRLR	4.22148	4.38819	4.27877	4.44949	4.27935	4.14097	4.29005	4.25743	4.31289	4.14722	4.26748	4.2608	4.23137	4.36851	4.4064	4.51964	4.1534	4.33369	4.24461	4.3444	4.32997	4.32823	4.29499	4.3737	4.1224	4.25598	4.24903	4.40144	4.18195	4.29439	4.17369	4.34193	4.21978	4.23626	4.69244	4.32259	4.45194	4.79224	4.27587	4.36731	4.23191	4.382	4.28905	4.35031	4.46204	4.26701	4.36922	4.48256	4.6249
GCNT1	6.19232	6.44491	6.54095	6.39384	6.45841	5.93993	6.41908	5.96306	6.15735	6.51491	6.32296	6.53137	6.17192	6.46409	6.31729	6.05128	6.08744	6.10194	6.30775	6.21762	6.6143	6.52457	6.27893	6.54098	6.4145	6.40644	6.38406	6.79135	6.21196	6.20937	6.38972	6.04588	6.47337	6.3504	6.61296	6.39416	6.53196	6.22579	6.38984	6.29438	6.39624	6.40912	6.47053	6.28925	6.33039	6.43255	6.59047	6.50414	6.36353
SEMA3B	5.65802	5.49648	5.40644	5.35768	5.45446	5.47104	5.52121	5.48181	5.3782	5.40518	5.34006	5.19731	5.55339	5.51	5.60748	5.41526	5.48414	5.54722	5.55235	5.45366	5.71577	5.52702	5.91713	5.63723	5.64278	5.30885	5.46546	5.49954	5.61022	5.72836	5.36264	5.6186	5.36324	5.44346	5.91413	5.54796	5.5135	6.33753	5.58565	5.6622	5.632	5.64086	5.73702	5.77988	6.1932	5.72972	5.78377	5.6702	6.08173
MSH6	6.3408	6.78612	6.79655	6.89858	7.28189	7.05263	7.16039	6.99774	6.50467	7.10088	7.28914	7.27789	7.18288	6.80807	6.52635	6.81909	6.48776	6.85895	6.99662	6.71782	6.76082	6.60025	6.36889	7.03161	7.12816	6.57568	6.61681	5.66764	6.41692	6.64342	7.16181	6.99488	7.13274	7.28265	6.85153	6.66054	6.49342	5.70186	6.77695	6.76494	6.98322	6.78607	6.63106	6.01262	6.24434	6.57008	6.408	6.22149	5.98412
USP5	7.8087	7.57282	7.33526	7.33367	7.433	7.49127	7.54071	7.44149	6.9681	7.55138	7.6052	7.4842	7.75795	7.47287	7.51388	7.55282	7.64131	7.39703	7.88912	7.34813	7.62584	7.65246	7.96444	7.84092	7.70828	7.46665	7.64289	7.84576	7.77723	7.78729	7.88908	7.76785	7.53799	7.61207	8.02986	7.95229	7.5425	8.25018	7.71705	7.84714	7.86126	7.88514	7.77567	7.8294	8.00953	7.64914	7.93987	7.68055	7.65994
POLR2K	4.68118	5.79064	6.73974	5.98567	5.34037	5.93547	5.03762	5.75939	6.03457	5.52714	5.93894	6.46117	5.59402	4.9464	4.82816	5.023	5.26465	4.96181	4.78292	4.9332	4.76365	4.63291	4.69749	4.80171	4.65569	5.5402	4.81776	4.71249	4.80515	4.69067	5.03469	4.64945	5.12761	4.78875	4.73161	4.58918	4.79831	4.61444	4.71306	4.55657	4.68705	4.72468	4.49571	4.62416	4.60829	4.74338	4.65052	4.71755	4.76218
PRLH	5.69852	5.5756	5.36336	5.45588	5.5617	5.51222	5.80518	5.33914	5.74771	5.4231	5.68161	5.55858	5.91267	5.4716	5.54984	5.57468	5.58921	5.471	5.60052	5.82065	5.68126	5.72239	5.90251	5.53249	5.48824	5.62301	5.62278	5.65013	5.76148	5.76364	5.4691	5.64152	5.47868	5.52895	6.15763	5.42316	5.66422	6.36398	5.24645	5.56146	5.57934	5.48479	5.67853	5.84232	5.88515	5.69636	5.71786	5.55555	6.03712
PPP4R2	4.79221	4.99515	5.10525	5.01624	5.29165	4.91492	4.97388	5.1594	5.14769	5.12799	4.87236	5.15043	5.19494	5.00454	5.01677	4.64718	4.75942	4.71834	4.46469	4.50681	4.33175	4.56459	4.76171	4.43164	4.78017	4.57245	4.64103	4.65437	4.47366	4.45789	4.48958	4.78451	4.88149	4.49665	4.62001	4.55529	4.53693	4.43908	4.76701	4.79436	4.57432	4.7027	4.76029	4.64224	4.4434	4.85305	4.67758	4.92759	4.70769
SNRPA1	7.88164	7.95152	7.91535	8.35705	7.98176	7.94581	7.62304	7.9984	7.94692	7.97673	7.85948	8.11634	7.70844	7.50029	7.48331	7.36156	7.65902	7.53801	7.82005	7.79722	8.05704	7.97225	7.92178	8.02972	7.79044	7.94262	8.1502	8.01547	8.11868	7.91701	8.35584	8.03189	8.0119	7.8351	7.95528	7.7205	7.81161	7.73138	8.01898	7.98879	8.0544	7.81497	7.77095	7.65362	8.01184	7.84987	7.92105	7.79771	7.39429
UBAP1	9.36915	9.24359	9.05619	8.81434	8.96292	9.08932	9.17074	9.08134	9.0251	9.1341	9.11577	8.78359	9.10477	9.37772	9.44243	9.2933	9.1285	9.24607	9.29237	9.41609	9.07221	9.16566	9.36962	9.24168	9.11889	9.25728	9.39606	8.93538	9.2026	9.31234	8.91183	9.2969	9.05155	9.37229	9.43581	9.28279	9.43124	9.56761	9.27738	9.28405	9.33154	9.24772	9.46963	9.42898	9.28099	9.06681	9.24047	9.26309	9.73935
BECN1	9.09795	9.15485	9.17446	9.25819	9.17991	9.39769	9.07835	9.08408	9.08447	9.1725	9.30089	9.04597	8.96871	9.22444	9.01922	8.96065	9.15299	8.93965	9.10904	9.33917	9.12521	9.06069	9.11854	9.18964	9.12109	9.21399	9.07728	8.88318	9.17992	8.87829	9.00073	9.06569	9.08582	9.28937	8.98847	9.12078	9.19101	8.69894	9.10302	9.16167	9.13758	8.93655	9.03981	8.92615	8.93068	9.16515	9.04074	8.78244	9.26237
TTF1	7.43316	7.73161	7.88748	7.99776	8.12682	8.22681	7.09445	7.86007	7.70114	8.07361	7.98167	8.06742	7.87397	7.44685	7.17493	7.09502	7.27811	6.9134	7.98346	8.24216	7.86104	7.72798	7.67792	8.10221	7.84419	7.7548	7.85984	7.62289	7.71266	7.64518	7.96297	7.93914	8.00074	8.0223	7.60176	7.77642	7.91274	6.90809	7.68736	7.80031	7.6476	7.76869	7.8091	7.94101	7.48486	7.66085	7.66992	7.85789	7.56043
RSRC1	5.99571	6.25469	6.90221	7.02218	6.72758	6.54446	6.34599	6.38902	6.48947	7.00819	6.49891	7.41834	6.63408	6.10976	6.23884	6.05076	5.61342	5.67474	5.60506	5.96345	5.79343	5.62995	5.486	5.67149	5.91364	5.54116	5.16371	5.4011	5.72578	5.47009	6.21468	6.73536	6.79318	5.90196	5.60107	6.28707	5.78596	5.23563	6.82101	6.56521	6.16045	6.34007	6.46618	5.97947	5.39592	6.5204	5.95381	6.08091	6.54092
PDPN	4.91317	4.57038	4.52543	4.69442	4.86164	4.52728	4.62584	4.59987	4.62812	4.75895	4.69584	4.77897	4.75296	4.6566	5.05277	4.75118	4.75627	4.84706	4.47361	4.69208	4.70671	4.76739	4.90073	4.77002	4.74388	4.87349	4.61381	4.78667	4.80887	4.78511	4.66742	4.72586	4.65142	4.72822	4.91402	4.69886	4.72341	4.90834	4.77597	4.74613	4.7832	4.90833	4.70691	4.88464	4.88961	4.66182	4.86388	4.78357	4.96163
LBR	10.1355	10.0987	10.3234	10.0378	10.1042	10.507	9.91448	9.94829	10.2131	10.0091	10.1868	9.87572	9.90211	10.6236	9.98731	10.0934	10.0982	10.0045	9.80966	10.6064	9.61395	9.22399	9.23408	9.77783	10.3001	10.3638	10.4585	9.68459	9.35191	9.54557	9.7	9.71247	10.4125	10.2133	8.89521	9.44715	10.1774	8.90668	9.85249	9.97309	10.4469	10.1347	10.376	10.6751	10.0975	10.1449	9.51568	10.6255	9.84429
TIMM8B	7.70552	8.56026	9.47703	8.9553	8.20805	8.71471	7.79001	8.71725	9.12557	8.16899	8.50323	8.67708	8.39568	8.01756	7.88641	7.66509	7.82035	7.88656	7.99514	7.84415	7.63025	7.57181	7.53377	7.71559	7.85454	8.31553	7.85946	7.88643	7.83709	7.84092	7.78254	7.68312	8.20281	7.75885	7.5185	7.72528	8.00393	7.08157	7.93496	7.73134	7.64975	7.79162	7.77227	7.7248	7.72595	7.89358	7.51254	7.82377	7.43544
SH3BP5	10.1389	9.51348	9.59597	9.58301	9.80824	9.64036	9.80148	9.74824	9.60318	9.63524	9.69232	9.4836	9.52307	10.0802	10.0005	9.71107	10.0491	9.63466	9.46488	9.37145	9.73066	9.44346	9.29805	9.49159	9.52962	9.46182	9.39496	9.57669	9.34021	9.47805	9.8161	9.92423	9.93978	9.38983	9.56959	9.5496	10.7541	9.32756	9.77563	9.94248	9.7797	9.67157	9.78665	9.74419	9.43296	10.1511	9.63006	9.72417	9.32331
P2RY13	11.3455	11.5294	11.3823	11.2859	11.4129	11.6695	10.8055	11.1753	11.6807	11.7899	11.3302	10.8063	11.4532	11.3505	11.3809	11.4799	11.3967	11.2382	11.381	12.2697	10.7795	10.9503	11.2489	11.2183	11.5254	11.6381	11.5182	10.7759	11.047	11.7936	10.9716	11.4769	11.2878	12.1079	11.1758	11.3656	11.7854	11.3716	11.1504	11.542	11.4198	11.3318	11.6362	11.6848	11.7601	11.21	11.589	11.7258	11.7263
FGR	12.2048	11.9655	11.8653	11.4772	11.5298	11.8153	12.0145	11.9022	11.4756	12.064	12.1125	11.4159	12.0939	12.546	12.0854	12.2285	12.2849	12.0598	12.1593	12.1022	12.2583	11.9139	11.488	12.0968	12.2038	11.9591	12.0967	11.5265	11.8668	12.3866	11.8212	12.2997	11.9651	12.4575	12.067	12.5447	12.1767	12.0929	12.039	12.4041	12.1857	12.2996	12.5264	12.1598	12.3389	12.3009	12.254	12.1737	12.2124
BYSL	7.05512	7.14427	7.20392	7.37568	6.96856	6.98603	7.3447	7.35967	6.61503	7.11253	7.19982	7.35385	7.07697	7.23839	7.35342	7.21671	7.35064	7.52984	7.17075	6.86206	7.6778	7.24233	7.15423	7.61064	6.97	7.11087	7.31893	7.3	7.60148	6.91994	7.43151	6.99666	7.29318	7.19695	7.54083	7.43699	7.0815	7.55961	7.20881	6.92434	7.22884	7.01595	6.86399	6.78789	7.08162	6.97189	7.04808	6.796	7.03154
FCGR2B	8.48467	9.3917	9.58185	8.74794	10.0206	10.0687	8.05679	8.49998	9.13907	8.63973	8.74684	8.61969	8.15836	9.91168	9.59966	9.25008	8.94023	8.66628	8.7904	8.44865	7.80931	8.45249	8.33194	8.96721	8.79769	9.79054	9.71807	8.72876	7.86597	8.63461	8.29086	9.35304	9.00756	9.49495	8.67898	9.11996	8.80217	7.58992	8.2028	8.44756	8.12838	8.9522	8.45994	8.82818	8.12671	8.16068	7.82172	7.98	7.81792
UBE3A	6.10318	6.5182	6.74422	6.97703	6.66661	6.7824	6.46906	6.67327	6.4967	6.67951	6.45824	6.96773	6.36278	6.13197	6.27001	6.29801	6.69412	6.43942	6.49887	6.58896	6.29401	5.93971	5.82033	6.35723	6.37734	6.64741	6.57025	6.47022	6.43174	5.96501	6.85813	6.27514	6.75519	6.54133	5.99943	6.00909	6.18015	5.82443	6.59097	6.13518	6.17595	6.15104	6.02787	6.05345	6.28404	6.32302	6.2701	6.37713	5.96736
AQP6	6.14973	5.87746	5.80915	5.6726	5.6924	5.82012	5.6933	5.80595	5.88657	5.64881	5.92336	5.72598	5.92541	5.85897	6.15696	5.94503	5.7058	5.84621	5.84447	5.87718	6.04806	6.03582	6.14233	5.95951	6.12569	6.1014	6.06162	6.0625	5.88572	6.28663	5.99596	5.88272	5.92284	5.75785	6.17132	5.81277	6.05565	6.86024	6.02854	6.06768	6.19086	6.06611	6.12533	6.34432	6.41309	6.13363	6.27028	6.24777	6.39739
LAMB3	5.54443	5.08515	5.06659	5.12799	5.35238	5.05578	5.07693	5.14464	5.31473	5.32214	5.42418	5.12162	5.33732	5.38455	5.34633	5.13668	5.12512	5.3722	5.35108	5.11248	5.56729	5.32641	5.65149	5.3582	5.55279	5.14676	5.39937	5.37944	5.30762	5.62217	5.4052	5.22027	5.00803	5.40529	5.70571	5.21908	5.23878	6.038	5.50091	5.42996	5.22544	5.50435	5.44304	5.57532	5.76077	5.45553	5.75277	5.39663	5.99976
COL4A5	4.82673	4.6873	4.35583	4.75246	4.66105	4.78681	4.63483	4.84329	4.76555	4.60194	4.902	4.66	4.66907	4.88087	5.01886	4.723	4.83911	4.90893	4.6593	4.8418	4.78845	4.96887	4.68043	4.56956	4.81527	4.76586	4.91006	4.90693	4.79245	4.92888	4.66329	4.81247	4.78108	4.85402	5.126	4.54897	4.73565	4.97623	4.85718	4.72995	4.7307	4.67267	4.8856	5.11321	4.9055	4.80376	4.81984	4.83165	5.07605
ADAT1	8.21457	7.89576	7.65232	7.9608	8.04205	8.23154	8.34379	8.03036	7.68928	8.3688	8.0646	8.14609	8.08386	8.09194	8.52495	8.35488	8.24625	8.07008	8.05861	8.84202	8.48185	8.63225	8.76357	8.37622	8.05677	8.04176	8.22673	8.53217	8.80411	8.09498	8.18798	8.50458	8.1234	8.50693	7.92575	8.85911	8.26547	7.97179	8.61696	8.30928	8.27124	8.40707	8.19535	8.23314	8.26325	8.08068	8.44859	7.91573	8.12168
CSTF1	6.82382	7.09661	7.21388	7.19338	7.24191	7.02552	7.03792	7.22084	7.06312	7.18725	7.11202	7.20721	7.08947	6.91134	6.97053	6.658	7.02308	6.69823	7.07889	7.06043	7.13047	7.20233	6.99031	7.22579	7.03442	7.13693	7.13764	6.89498	7.08663	6.92489	7.08429	7.13367	7.16008	7.15547	6.75312	6.92527	6.89678	6.24142	6.73639	6.94051	7.03695	6.7883	6.96374	6.76909	6.50673	6.77564	6.50452	6.75921	6.34933
MRC2	7.79407	8.16318	7.83	7.46293	7.49216	7.73063	8.10879	7.58003	8.44158	7.84175	7.92489	7.22597	7.95716	7.6755	7.87517	7.96173	7.57815	7.79346	8.34116	8.14852	8.34731	8.26801	8.75473	8.20642	8.29556	7.69616	7.91829	7.93369	8.26465	8.18602	7.7116	7.7987	7.71797	8.14101	8.88818	8.11539	8.27609	9.17505	8.90084	8.22741	8.37855	8.04113	8.02535	7.99045	8.60029	8.38033	8.90485	8.26164	9.32073
GHRH	4.76404	4.6538	4.60117	4.6955	4.73677	4.71924	4.81051	4.62543	4.97198	4.65802	4.63171	4.80788	4.89843	4.69562	5.08871	4.5241	4.81198	4.89738	4.71793	4.97519	5.02727	4.80916	4.95658	4.59763	5.04877	4.78867	4.6341	4.98844	4.85558	4.91322	4.7261	4.8504	4.71374	4.96608	5.07513	5.08307	4.68513	5.52146	4.78094	4.9703	4.8353	4.90154	4.95867	5.04574	5.2132	4.99146	5.06478	4.83161	5.10421
SH3BGR	4.94651	4.74767	5.21409	5.27031	5.22665	5.13879	4.60612	5.16248	5.20914	5.00965	5.21189	5.05247	5.15618	5.02994	4.67718	4.71085	4.89265	5.06017	4.80343	5.15158	4.98821	4.90749	4.85715	5.06617	4.81497	5.05524	4.90113	5.16685	4.99673	5.13195	5.02059	4.78471	5.15253	5.01411	5.1079	4.68345	4.9921	4.93785	5.04312	4.98054	4.82897	4.84253	4.90293	4.7907	5.06347	4.91111	4.85323	5.05607	5.1183
ADK	6.31702	6.85248	7.09706	7.19682	6.95966	6.77587	6.4535	7.3184	7.02746	7.19328	6.91273	6.84165	6.67523	6.48747	6.40332	6.40138	6.44656	6.71354	6.64634	6.71344	6.59018	6.69931	6.64537	6.93889	6.53878	6.79221	6.68135	6.75478	6.70887	6.67142	6.88597	6.44462	6.87723	6.57842	6.43463	6.44508	6.90686	6.12947	6.52242	6.59244	6.55375	6.28594	6.69555	6.10835	6.21087	6.38479	6.61138	6.26064	6.26463
ADRA1D	5.17949	5.16491	5.13856	5.04148	5.02763	4.94764	5.0644	4.98171	5.22072	4.91767	5.0994	4.98703	5.27993	5.26228	5.2973	5.14941	5.06799	5.17486	4.99232	5.06153	5.00628	5.25206	5.24357	5.04753	5.05431	5.16989	5.12431	5.11373	4.98252	5.20541	4.97738	5.14035	5.09434	5.20956	5.53283	5.14685	5.23116	5.88461	5.27694	5.3399	5.09513	5.17723	5.26058	5.32726	5.40406	5.17689	5.38085	5.23477	5.54355
ITM2C	8.47905	8.668	8.75482	8.72378	8.34571	9.10287	8.56528	8.95238	8.87401	8.76431	8.52115	9.25358	8.93555	8.70207	8.75588	8.78897	8.64927	9.55409	8.71682	9.18238	8.74653	9.21669	8.49701	8.82619	8.7173	8.62496	8.32685	9.15169	9.00587	8.78168	8.93672	8.62262	8.39695	8.46133	8.53233	8.45229	8.80329	8.73368	8.6929	8.86757	8.65392	8.55742	8.73814	8.56567	8.67907	8.53433	8.40751	8.83865	8.59048
SERPINF1	6.38908	7.26905	7.33566	7.67792	7.12277	6.83892	7.59256	7.71403	7.67248	6.99899	7.32095	6.99529	7.50226	7.07135	6.98234	7.1679	7.58871	7.16455	7.1559	6.68308	7.24192	7.89047	7.58865	7.23132	7.51612	7.3745	7.15745	6.62088	7.52586	7.20346	7.46888	7.48345	7.32611	7.17414	7.44947	7.38305	7.58043	7.40991	7.41911	7.15564	7.17572	7.09049	7.60854	7.09369	7.74445	7.08432	6.98454	7.09085	7.7718
STARD13	5.09413	4.8822	4.8519	4.88412	4.61727	4.72851	4.6837	4.77211	5.23195	4.84914	4.67404	4.54204	4.84065	5.02798	4.80837	4.84157	4.89337	4.58385	4.95316	5.04422	4.86515	4.95081	5.05399	4.6752	4.96665	4.96806	4.68585	4.82799	4.84754	5.23739	4.89191	5.24201	4.64018	4.83644	5.15829	5.1039	4.88618	5.30131	5.03232	5.32266	4.7486	4.86016	5.16952	5.16101	5.14519	4.95202	4.93658	5.01651	5.08969
CABP1	4.78416	4.71509	4.77563	4.76228	4.76185	4.95745	4.96921	4.87261	4.81243	4.53178	4.81203	4.73196	5.09951	4.78769	4.66112	4.65487	4.90548	4.92205	5.07622	4.91837	4.95772	4.96298	4.91985	4.94382	4.82565	4.97088	5.01196	5.235	5.0378	4.93779	4.91879	4.96655	4.93119	5.07381	5.61956	5.07025	5.28788	5.3703	4.8917	4.952	5.03626	4.86563	4.76806	5.14277	5.30209	4.91142	5.25848	4.86993	5.37688
HMBOX1	9.52673	7.06135	6.98715	9.89766	8.89587	9.66359	9.6468	9.67202	9.31875	9.8811	8.68992	9.89239	9.01655	10.3875	6.85426	9.45945	10.5732	10.3571	10.5473	6.8106	9.55246	10.7836	10.3309	10.533	9.45651	10.3875	9.69775	10.5859	9.56026	10.3577	9.49362	10.3696	10.5066	10.3044	9.70556	10.646	10.6658	9.16146	10.4199	10.5049	10.3589	10.4613	9.50465	10.2883	9.48545	9.54535	9.47071	10.2653	8.92576
COL11A1	4.49256	4.38392	4.45183	4.41542	4.29188	4.33111	4.46962	4.38141	4.38614	4.33885	4.37652	4.24411	4.43591	4.68905	4.60313	4.46236	4.24897	4.43492	4.37272	4.46831	4.4988	4.54952	4.51293	4.35949	4.47019	4.50999	4.62298	4.59355	4.58186	4.75069	4.47398	4.2841	4.33717	4.3404	4.50517	4.31447	4.55126	4.64074	4.55532	4.52616	4.37855	4.62719	4.51665	4.75402	4.68586	4.57636	4.58377	4.65397	4.67678
SALL1	3.59484	3.81089	3.51837	3.53665	3.67869	3.52742	4.02448	3.69454	3.68579	3.7025	3.53269	3.67377	3.77778	3.85001	3.87167	3.57619	3.79211	3.80073	3.57068	3.67851	3.51813	3.63204	3.72539	3.66542	3.61878	3.75668	3.54832	3.61373	3.79296	3.80964	3.8639	3.79042	3.70018	3.60423	3.69991	3.74673	3.63521	3.77446	3.67308	3.61055	3.53223	3.66371	3.65241	3.86647	3.79586	3.68552	3.72989	3.83904	3.71785
HIST2H2BE	9.73522	9.51455	9.22431	8.82881	9.67304	9.74015	9.73739	9.70402	9.52418	8.95944	9.07346	8.80554	9.23344	9.97721	9.20767	9.70527	9.45739	9.50571	9.79969	10.1942	8.74484	9.57414	9.55971	9.23897	9.75868	8.68728	9.35701	9.45565	9.58226	9.69941	9.69745	9.62604	9.39325	9.8666	9.26632	9.87083	9.78369	9.6472	9.81015	8.71869	10.0974	9.99082	9.23437	10.1371	9.53792	9.52869	10.3638	9.74685	9.77222
HIPK3	6.25394	6.35598	6.27719	6.04988	6.53968	6.53346	6.13771	6.68348	6.4264	6.42329	6.65997	6.53658	6.39893	6.12524	6.67556	6.48762	6.53022	6.02764	5.98007	6.90001	5.54501	5.64561	5.72966	5.85888	6.04668	6.51253	6.69951	5.69573	5.95093	6.13694	6.27997	5.8772	6.60515	6.71915	5.85046	6.15418	6.01127	5.24041	6.05289	6.13421	6.34259	6.17259	6.46018	5.79866	5.69134	6.12564	6.09688	5.37169	6.52298
OPN3	8.04843	8.93563	9.14712	9.02526	8.59287	8.49866	8.56498	8.85217	8.74231	8.34584	8.55186	8.62681	8.33149	8.65015	8.27038	8.55695	8.44367	8.50245	8.4713	8.16453	8.17706	8.09607	7.67739	8.68771	8.20856	8.61319	8.70942	8.42512	8.46112	8.08502	8.59621	7.96975	8.99486	8.31897	7.91975	8.42738	8.25869	7.60214	8.5103	8.11837	8.16041	8.11063	8.21048	8.12317	8.25175	7.93338	7.69414	8.35325	7.80654
RFC2	6.65058	7.0362	7.30133	7.18422	7.33562	7.42475	6.77906	7.31072	7.32584	7.04191	7.51648	7.13652	7.23783	6.92549	6.58801	6.88719	6.78537	6.78223	6.6369	7.0734	6.92135	6.867	6.81661	6.99921	6.80378	6.80697	6.91367	6.53452	6.70757	6.71282	6.68632	6.95897	6.75131	7.27101	6.1607	6.89296	6.77979	6.47918	6.6541	6.98683	6.97218	6.70988	6.74855	6.82782	6.54599	6.46553	6.70519	6.4488	6.36306
DNAL4	7.15318	7.15399	7.44824	7.18783	7.10175	7.31932	7.25164	7.30289	7.40212	7.20602	7.17803	7.31152	7.24364	7.27328	6.94258	7.05223	7.14609	7.06173	6.93902	7.07217	7.01561	7.26978	7.29999	7.19353	7.0318	7.10406	7.1354	7.14668	6.99764	7.0029	7.06414	6.98926	6.9802	7.1523	7.0325	7.25644	7.30937	6.85173	7.06255	7.18282	7.23032	7.15189	7.12092	7.32723	7.28974	6.95978	7.0196	7.1149	7.29619
MYH10	5.0003	4.99116	5.0736	4.80054	4.86624	4.91068	5.05711	4.92553	5.00312	4.95267	4.98639	5.11983	5.29594	5.2224	5.19292	5.06368	4.89658	5.29412	4.89713	4.98893	4.91317	5.05706	5.16277	5.16979	5.06213	5.21017	5.01397	5.19163	4.76179	5.09161	4.91435	4.71717	4.62418	5.01563	5.03018	4.93432	5.12003	5.1286	5.15513	5.00061	4.99963	4.93756	5.24613	4.9582	5.1512	5.0897	5.16988	5.0674	5.15874
GALNT10	8.14	7.75169	7.54009	7.35506	7.69595	7.43319	8.1999	7.52189	7.39608	8.05462	7.74079	7.7297	7.77977	8.07012	8.15004	8.25302	8.33881	7.99641	8.03573	7.96894	8.47187	8.32806	8.13744	8.28893	7.2418	7.69853	7.5302	7.96351	7.83423	8.03568	7.92999	8.28068	7.92589	8.05602	8.42283	8.30233	8.14982	8.46637	8.10977	7.99951	8.09667	7.82419	8.00378	7.65322	8.18929	8.20413	8.61845	7.79595	8.29236
DRD4	4.82192	4.67048	4.61983	4.75087	4.64947	4.72243	4.70306	4.80641	4.69834	4.4143	4.68002	4.57564	4.5299	4.80862	4.6806	4.63628	4.73475	4.74395	4.57529	4.86364	4.66179	4.57845	4.58208	4.81332	4.72621	4.79596	4.79786	4.65021	4.32753	4.79446	4.68156	4.73083	4.79503	4.60086	4.64814	4.83879	4.58028	4.94078	4.80894	4.75914	4.72264	4.80822	4.64651	4.82184	5.09209	4.63969	4.7804	5.0538	5.06479
PAK2	9.24889	9.35879	9.00802	8.95469	9.26446	9.38747	9.28943	9.06493	9.30709	9.1706	9.21262	8.89633	9.10853	9.57008	9.31348	9.36898	9.40586	9.26026	9.25989	9.78218	9.1882	9.04462	9.00231	9.09303	9.2553	9.40587	9.21609	9.04289	8.97738	9.23314	9.04794	9.21315	9.01345	9.54957	8.66959	9.11341	9.72063	8.56735	8.98142	9.36034	9.33533	9.21488	9.41817	9.33882	9.09256	9.35159	9.1418	9.15679	9.24931
GAB1	5.16124	5.24338	5.43215	5.0172	5.08631	5.35055	5.26453	5.28725	5.42516	5.28237	5.28245	5.20113	5.21656	5.5368	5.40719	5.26626	5.20732	5.26978	5.1798	5.53665	5.27168	4.95327	5.25622	4.96662	5.24735	5.16834	5.23555	5.01967	4.99185	5.41314	5.13239	5.0262	4.95664	5.55463	5.41759	5.10915	5.20889	5.50979	5.20675	5.23888	5.36074	5.16664	5.24403	5.30228	5.44793	5.16375	5.38001	5.15018	5.56857
HIST1H2BD	8.48762	8.82804	8.75425	8.43257	8.56467	8.91526	8.84708	8.78026	9.36815	8.28459	9.30527	8.84416	9.08163	9.02122	8.72485	8.84959	8.85141	8.97163	9.0524	8.37909	7.82679	8.56488	8.80388	8.48458	9.12573	8.62215	8.71856	9.13905	8.37824	8.94749	8.70881	8.28531	8.11277	8.89752	8.40001	8.26121	9.26891	8.08864	9.1021	7.99852	8.43864	8.65777	7.97749	9.28781	7.61238	7.73162	8.21824	8.23045	8.2675
IQCH	3.93606	3.82756	4.07188	3.8286	3.96787	3.61439	3.75289	3.9298	3.88142	3.72862	3.86035	3.9829	3.90395	3.88896	3.99865	3.83671	3.7763	3.72778	3.85624	3.84688	3.8514	3.73907	4.08514	3.87661	3.72934	3.79195	3.79187	3.99026	3.85257	3.86177	4.01351	4.01971	3.98648	3.73389	3.91246	3.75654	3.86862	3.92431	3.83946	3.8374	3.71044	3.81986	3.72008	3.81523	4.10083	3.86101	3.86409	4.1243	4.0005
TLL2	4.8438	4.68281	4.68494	4.66678	4.8099	4.77639	4.77918	4.89897	4.95615	4.60784	4.54941	4.82294	4.73248	4.8325	4.99835	4.90497	4.52304	4.98049	4.6794	4.76511	4.82404	4.95108	4.76314	4.73713	4.68356	4.70248	4.69718	4.79425	4.73613	4.77977	4.55596	4.74376	4.62033	4.44552	4.91112	4.49075	4.65145	4.80735	4.88311	4.69668	4.6299	4.80747	4.76244	4.6694	4.92884	4.83838	4.78212	5.08934	4.80108
ITIH1	5.32547	5.52943	5.52072	5.39685	5.4141	5.69951	5.37213	5.72743	5.43414	5.25689	5.3689	5.4643	5.36217	5.52404	5.47161	5.3825	5.25685	5.69742	5.53249	5.60087	5.55881	5.45305	5.5984	5.64392	5.52485	5.50307	5.5107	5.44415	5.49727	5.65209	5.17004	5.46194	5.38726	5.28463	5.73119	5.31189	5.42467	6.08231	5.5108	5.50086	5.24256	5.69211	5.46515	5.26544	5.6884	5.38725	5.57268	5.12042	5.78596
LY6G5C	6.64807	6.65843	6.65734	6.74739	6.78269	6.50466	7.19662	6.97371	6.78507	6.75594	6.92184	6.55662	6.88115	7.09455	7.02379	7.31857	7.02568	7.06937	7.14407	6.57748	7.42361	7.22177	7.10374	7.42056	6.61146	6.99553	6.43684	6.6873	6.92718	7.13802	6.97549	7.19802	6.49867	6.83949	6.95605	7.41637	7.16089	7.21769	6.53896	6.70786	6.98182	6.92326	7.0783	6.81276	6.73928	6.75309	6.44998	6.45581	6.44143
SAV1	5.86989	5.85999	6.14741	6.10444	6.05947	6.0811	6.39994	6.12258	6.05696	5.83161	5.69192	6.03572	5.50411	5.75961	5.99832	6.10252	6.06009	6.22784	6.27906	6.39682	6.39792	6.30145	5.85485	6.64279	6.0234	6.28569	6.43405	6.64498	6.21912	5.838	6.39425	5.70325	6.68187	6.58693	6.02727	6.14451	6.32456	5.48134	5.99931	5.74465	6.31734	5.97049	5.44388	5.80887	6.25482	5.46118	5.42217	5.85326	5.39637
PPP2R3A	5.7027	5.41856	5.41368	5.47291	5.45474	5.48956	5.49477	5.51161	5.34969	5.56384	5.33873	5.38021	5.74389	5.67971	5.6878	5.62134	5.4578	5.77479	5.57627	5.32475	5.65102	5.75959	5.70194	5.56154	5.51233	5.54569	5.63685	6.14526	5.76777	5.55952	5.5973	5.53983	5.47644	5.61429	5.80994	5.31532	5.70976	5.79254	5.54605	5.59081	5.62917	5.7731	5.63746	5.708	5.73327	5.7573	5.83301	5.47706	5.79823
FGF14	4.43412	4.1331	4.17111	4.12809	4.30663	4.24035	4.4081	4.41674	4.29557	4.07085	4.11578	4.50042	4.2287	4.25982	4.38272	4.21206	4.09157	4.37777	4.12823	4.23885	4.38883	4.37423	4.34486	4.51179	4.47156	4.2526	4.44	4.40855	4.13248	4.63518	4.43183	4.23872	4.23848	4.16045	4.45975	4.12233	4.3545	4.56935	4.20932	4.51891	4.31215	4.41986	4.45684	4.44367	4.30633	4.33683	4.26382	4.49992	4.42929
CPT1A	5.46413	5.668	5.40963	5.47061	5.31628	5.5605	5.65896	5.53184	5.25724	5.15457	5.51766	5.63973	5.44291	5.54162	5.70034	5.42562	5.38583	5.79707	5.61956	5.47621	5.74221	6.02224	5.80807	5.52609	5.13362	5.64041	5.22342	5.62455	5.49674	5.33057	5.20924	5.72518	5.59831	5.16943	5.46893	5.56531	5.88388	5.59589	5.37931	5.33623	5.19266	5.56974	5.69874	5.39425	5.57876	5.38342	5.8524	5.36017	5.53946
NINJ1	11.624	11.528	11.7892	11.2768	11.5545	11.6139	11.4834	11.7825	11.7961	11.2275	11.5707	11.0793	11.9015	12.3855	11.3618	12.057	11.6677	11.4183	11.2752	11.9094	10.6869	11.0727	10.4834	11.2095	11.2523	11.3857	11.5669	10.878	10.7578	11.2173	10.3209	10.9913	10.9513	11.6819	10.869	11.723	11.4321	11.1635	10.9322	12.0109	11.5122	11.4876	11.7927	12.0671	11.1738	11.0357	11.1641	11.7854	11.375
OR10H1	5.86762	5.58819	5.61138	5.50615	5.55724	5.75149	5.40397	5.71328	5.95132	5.68254	5.7913	5.55319	5.5601	5.82202	5.88713	5.70691	5.68187	5.89223	5.53322	5.77656	5.92	5.82086	6.19349	5.81117	5.78553	5.68532	5.80145	5.87924	5.69325	6.01593	5.45522	5.96261	5.57186	5.58093	5.5843	5.6092	5.83313	6.50235	5.96916	5.81427	5.39797	5.98536	5.9673	5.81437	5.91196	5.96188	6.11965	5.67703	6.12434
USP8	7.354	7.69093	7.65801	7.96226	7.92431	7.84904	7.26306	7.55036	7.79542	7.75622	7.55152	7.61769	7.46052	7.67991	7.18384	7.65807	7.46098	7.5309	7.61505	7.74803	7.3354	7.07859	7.18995	7.47565	7.47698	7.67533	7.5257	6.99425	7.16159	7.00443	7.28849	7.23835	7.60079	7.53584	7.04186	7.23945	7.22262	6.48911	7.37861	7.33351	7.39666	7.30218	7.41176	7.2234	7.22679	7.68803	7.20494	7.58391	7.22799
RPL28	11.176	11.4007	11.2452	11.4379	11.3749	11.2907	11.6458	11.4392	11.0815	11.3112	11.0656	11.4479	11.1883	11.2089	11.355	11.4706	11.4757	11.5337	11.5506	10.9766	11.3037	11.4371	11.2831	11.5545	11.2378	11.2304	11.2814	11.4304	11.4456	11.2179	11.4297	11.2494	11.2908	11.1316	11.1944	11.2155	11.2877	10.8481	11.1723	11.2566	11.4027	11.4356	11.1851	11.3102	11.1162	11.3111	11.1972	11.1006	10.7295
KCNK1	5.33863	5.20232	5.01805	5.19507	4.98643	5.16273	5.02319	5.16933	5.25929	5.0134	5.12277	5.10067	5.35361	5.21214	5.4869	5.23605	5.18869	5.29401	5.06487	5.01812	5.22604	5.34914	5.3619	5.27197	5.16918	5.17149	5.29006	5.22757	5.26961	5.23801	5.1605	5.19135	4.95808	5.13708	5.35009	5.12894	5.15961	5.5015	5.15126	5.32887	5.17151	5.27332	5.25653	5.28511	5.26321	5.20859	5.29573	5.30448	5.42835
FUT1	5.69455	5.23388	5.23278	5.44265	4.86647	5.37646	5.25957	5.45994	5.22912	5.20969	5.19488	5.39382	5.21509	5.53245	5.42701	5.26959	5.35661	5.22583	5.24958	5.51235	5.59217	5.47667	5.50419	5.35853	5.53469	5.41586	5.37128	5.59896	5.3584	5.72935	5.32776	5.59428	5.45807	5.32201	5.75818	5.33818	5.35614	5.77354	5.37028	5.27456	5.42098	5.53579	5.52252	5.66163	5.60248	5.53958	5.56173	5.71985	5.52981
ABTB2	6.93323	6.70973	6.55727	6.57511	6.69078	6.72949	6.65366	6.58783	6.54772	6.5875	6.77253	6.62849	6.82828	6.90493	6.99251	7.05222	6.89615	7.02948	6.2641	6.81168	6.78131	7.31682	7.01555	6.78615	6.64045	6.80469	6.62145	6.95594	6.4223	7.00533	6.52588	6.85295	6.10374	6.4627	6.84004	6.88329	6.9193	6.6892	6.61805	7.05226	6.84377	6.83785	6.92369	7.09421	6.74196	6.69034	7.20238	6.80607	7.05799
ZCCHC8	8.19217	8.10774	8.06461	8.38322	8.24319	8.26758	8.28039	8.07375	7.95076	8.35092	8.11038	8.24548	7.86352	8.01716	8.07277	7.98016	8.31468	8.12391	8.37167	8.23946	8.32804	8.22165	7.73142	8.29412	8.4777	8.39904	8.46624	8.53116	8.32999	7.91497	8.42992	8.23478	8.65772	8.38521	7.79328	8.14933	8.28921	7.16448	8.22239	8.13494	8.36902	8.13003	7.94996	7.99201	8.04369	8.40475	7.97187	8.0998	7.47572
TSPAN3	7.4601	8.03406	8.51415	8.27253	8.36078	8.09446	8.0994	8.232	8.0774	7.99593	8.12381	8.56339	8.08524	7.71974	7.84962	7.95274	7.98516	7.86925	7.8956	7.87643	7.78171	8.06537	7.60553	8.18954	7.71932	8.10624	8.20914	7.87418	7.86567	7.8486	8.33939	7.68362	8.41897	8.23801	7.88528	7.65717	8.15195	7.09774	7.8504	7.91377	8.25713	7.69337	7.1916	7.53008	7.41058	7.44555	7.72072	7.35071	7.19037
GSTA4	6.70129	6.84087	6.8184	6.78314	6.60505	6.56562	6.6599	6.94562	7.11549	6.81756	6.73831	7.04181	7.02101	6.37538	6.55754	6.3761	6.4795	6.66116	6.84077	6.6432	6.97873	7.2374	6.8453	6.98712	6.75377	7.10922	6.68144	7.50204	7.05031	6.52867	7.35108	6.47751	7.19422	6.67166	6.45334	6.46153	6.79105	6.84047	7.02445	6.93691	6.65327	6.68192	6.65858	6.70052	6.892	6.4986	6.93566	6.79936	6.93095
ARID1A	10.4119	9.89228	8.98623	9.23138	9.69299	9.64629	10.483	9.38421	9.0126	10.256	9.65775	9.44347	9.90804	10.7313	10.6632	10.6333	10.7102	10.2773	10.8548	10.5159	10.708	10.7833	10.2906	10.7467	10.6345	10.4168	10.4528	10.3918	10.3166	10.8011	10.5379	10.6051	10.5246	10.6831	10.5149	11.0687	10.747	10.5076	10.0567	10.5825	10.4824	10.5488	10.4968	10.8326	10.6056	10.8228	10.5302	10.7912	10.0674
PLAG1	4.75547	4.92355	5.47545	5.26609	5.17339	5.46474	5.45931	5.22762	5.58892	4.96695	4.84391	5.49341	4.81791	4.9683	4.77117	4.8814	4.98122	4.78887	4.45778	4.83248	4.35869	4.27447	4.42741	4.57584	4.49407	4.76762	4.80709	4.47945	4.57779	4.21164	4.69157	4.38503	4.94628	4.41362	4.07254	4.0183	4.23994	4.26129	4.85999	4.59658	4.66913	4.53651	4.65104	4.64359	4.83605	4.66224	4.50066	4.79811	4.28307
ICOSLG	6.05099	6.09267	6.03824	6.09689	6.13766	5.88661	6.04586	5.82843	6.08712	6.02956	6.23779	6.01415	6.20961	6.03675	6.0501	6.25062	6.10724	5.9319	6.07838	5.8993	6.27721	6.10849	6.26195	6.19055	6.02065	5.95481	6.18371	6.31581	6.12596	6.20869	6.14014	5.93496	5.91092	6.26053	6.32682	5.88142	6.16688	6.71521	6.18493	6.12164	6.11171	6.14827	6.07129	5.96234	6.30035	6.03559	6.18649	5.86621	6.36462
GAGE1	4.17383	3.97686	4.53628	4.15552	4.41385	4.0079	4.34902	4.25575	4.33425	4.32888	4.09527	4.46152	4.11757	4.10875	4.42971	4.15626	4.00194	4.15608	4.18206	4.152	4.27923	4.0985	4.23319	4.01987	4.05367	4.04808	3.97616	4.08319	4.10809	4.15382	4.078	4.18027	4.16475	4.06002	4.50326	4.09964	4.08884	4.63769	4.22343	4.18332	4.16584	4.29126	4.04897	4.26761	4.54899	4.51735	4.47836	4.54623	4.68454
PKNOX1	6.2447	6.16472	5.89507	5.97219	5.92745	6.00273	6.18579	5.95044	5.96973	6.12434	6.18676	6.04306	6.02577	6.2266	6.22523	6.25023	6.26349	6.28069	6.31739	6.08524	6.24045	6.45897	6.36806	6.10957	6.33702	6.16787	6.33404	6.34143	5.99506	6.1964	5.92448	6.55278	6.43931	6.24806	6.26461	6.45538	6.43393	6.39919	6.35245	6.21616	6.54052	6.15401	6.26617	6.24671	6.49781	6.31122	6.11673	6.36132	6.2572
CPNE6	5.90388	5.62788	5.49132	5.48345	5.72591	5.76275	5.60492	5.48196	5.86684	5.63561	5.72022	5.67427	5.70802	5.72113	5.87331	5.82326	5.82655	5.89084	5.80271	5.72846	5.8109	5.83112	6.08586	5.76431	5.86055	5.6621	5.74366	5.87432	5.75007	6.14982	5.63186	5.8336	5.49226	5.70182	6.05957	5.53121	5.80265	6.42837	5.80876	5.65904	5.70289	5.70849	5.8809	6.05308	6.13605	5.79086	6.02449	5.89156	6.27747
TP53BP2	7.40543	7.72082	7.49743	7.39214	7.75353	7.63474	7.62577	7.24711	7.05315	7.56107	7.60689	7.53743	7.57509	7.7295	7.82462	7.86111	7.53597	7.43391	8.11381	7.8964	7.89361	7.50235	7.14532	7.96497	7.8222	7.76256	7.78834	7.82441	7.5719	7.93934	8.03734	7.81323	8.10024	7.91065	7.34454	7.88991	7.66619	7.09547	7.78837	7.8639	7.84055	7.81877	7.73933	7.81837	7.8289	7.85158	7.44273	7.80031	7.03234
CLDN10	5.36281	5.22949	5.23208	5.0463	5.06397	5.12667	5.25731	5.45833	5.343	5.07826	5.22059	5.39864	5.45567	5.01936	5.84968	5.61066	5.00914	5.17933	5.24879	5.51363	5.14437	5.31345	5.36335	5.05962	5.17017	5.26443	5.42422	5.24438	5.40827	5.47159	5.164	5.19538	5.07611	5.21061	5.65015	5.22411	5.28005	5.23311	5.20786	5.29834	5.42612	5.28152	5.51794	5.3298	5.41908	5.13772	5.31334	5.32023	5.50856
GDPD5	8.32083	7.8572	7.64834	7.76157	7.79878	7.92226	8.16939	7.99416	7.83462	8.03218	7.99274	7.69191	7.8571	7.93849	8.05947	8.4009	8.57231	8.14302	8.68702	8.03297	8.80286	8.76044	8.68156	8.3971	8.12881	7.89783	8.36196	8.68712	9.01018	8.75278	8.64567	8.25006	8.04372	8.15926	8.91314	9.05069	8.32498	8.58955	8.68772	8.28049	8.35089	8.19009	8.55898	8.28007	9.07103	8.41163	8.59911	8.36637	8.26879
ARHGEF18	11.4255	11.4969	11.1415	11.2136	11.5661	11.2866	11.8784	11.1175	10.7995	11.5111	11.3846	11.3719	11.3579	11.4574	11.7827	11.544	11.8837	11.5079	11.7375	11.5161	11.667	11.8797	11.3748	11.7235	11.7187	11.5192	11.6172	11.8915	11.8131	11.5447	11.7982	11.7984	11.6351	11.6449	11.5596	11.7078	11.6924	11.2782	11.322	11.7834	11.6898	11.9954	11.4631	11.3629	11.6137	11.7023	11.595	11.5967	11.0746
PPP2R5C	7.77701	8.00919	8.54213	8.76292	8.2518	8.30102	7.56461	8.8401	8.6821	8.23212	8.17729	9.25921	8.05973	7.51679	7.66473	7.48969	7.90133	7.49361	7.91216	8.2108	8.10485	8.07141	7.93052	7.83993	7.7578	8.10392	7.62127	8.44364	8.32912	8.22483	8.40424	8.13259	8.31518	8.26866	7.47822	7.92508	7.87086	7.39399	7.81315	7.65235	7.79035	7.47921	7.67731	7.60574	7.58427	7.72691	7.39013	7.50834	7.56431
KIF3B	8.16319	7.79637	7.43253	7.50237	7.53734	7.92718	7.93874	7.67652	7.17817	7.91669	7.62473	7.73849	7.63498	7.72797	7.84685	7.82096	7.93851	7.68615	8.03477	7.85227	8.21492	8.14769	8.13187	8.27401	8.00783	7.85071	7.9553	8.40107	8.10714	8.07297	8.13591	8.05603	7.90162	8.14125	7.67878	8.20866	7.94909	7.3914	8.02607	7.99448	7.96607	7.79197	8.00287	7.82455	7.80917	7.75519	7.9306	7.90267	7.46027
STAG2	9.29555	10.1323	10.706	10.4999	10.4896	10.5521	9.67758	10.4208	10.8074	10.217	10.2839	10.1404	9.87285	9.84423	9.68709	9.95776	10.104	9.74442	9.30393	10.2301	8.32646	8.48511	8.52139	8.97882	9.27767	10.0609	9.6095	8.52051	9.34845	8.69075	9.13536	8.86808	9.49617	9.08441	8.59516	8.61171	9.1672	8.5283	9.26569	9.05387	9.23689	9.12363	9.31751	8.99659	8.88219	9.1089	9.07067	9.28545	9.53187
STYK1	4.66151	4.43332	4.2977	4.51415	4.54381	4.4678	4.35922	4.46032	4.51848	4.38526	4.38772	4.57522	4.39458	4.39165	4.55528	4.31376	4.47691	4.47301	4.39795	4.49635	4.89307	4.59293	4.57851	4.53264	4.45672	4.33696	4.56917	4.72008	4.70815	4.6276	4.92284	4.49961	4.57363	4.51189	4.4005	4.61187	4.50982	4.57552	4.70979	4.61889	4.56002	4.62694	4.4953	4.54371	4.75233	4.65185	4.52647	4.72366	4.58228
LETMD1	9.32329	9.13312	9.25743	9.30335	9.07081	8.98226	9.52787	9.22829	9.21478	9.11768	8.97685	9.3586	8.95729	8.94231	9.29509	9.17882	9.3569	9.08501	9.26207	9.19341	9.28544	9.58895	9.27556	9.37753	9.15099	9.50373	9.4694	9.53561	9.67724	9.10787	9.34201	9.15959	9.34913	9.05955	9.26983	9.14764	9.12574	9.04908	9.18628	9.09065	9.43067	9.27492	9.05029	8.98507	9.12432	9.07352	9.21031	9.09032	8.96563
P2RX2	5.28209	5.27623	5.31122	5.03251	5.22586	5.20763	5.34891	5.13758	5.29972	5.28754	5.3334	5.37889	5.50668	5.24944	5.45675	5.4439	5.13583	5.27332	5.41895	5.27945	5.30144	5.33294	5.66008	5.24481	5.25013	5.3859	5.353	5.41177	5.37844	5.47242	5.2593	5.16763	5.13745	5.28669	5.84042	5.27104	5.35521	6.01212	5.40931	5.35128	5.40957	5.30929	5.37407	5.43541	5.91894	5.50268	5.50893	5.42508	6.16531
NEK3	5.48796	5.57149	5.85103	5.51527	5.64793	6.01364	4.78067	5.77783	5.27275	5.58956	5.70761	5.7454	5.40768	5.25071	5.10145	5.02421	5.42299	5.25775	5.66612	5.73523	5.68025	5.64052	5.53387	5.85447	5.43313	5.47781	5.85022	5.40357	5.63331	5.86627	5.60572	5.14752	5.63533	5.69088	5.61205	5.67286	5.769	5.51742	5.62802	5.53243	5.64495	5.52392	5.70587	5.55898	5.5431	5.77209	5.67643	5.44456	5.43574
GCDH	7.67613	7.7942	7.78148	8.05363	7.84039	7.71322	8.1932	8.05509	7.84184	7.71392	7.74174	7.87945	7.84054	7.9753	7.99785	7.8856	8.03593	7.90225	8.08869	7.69147	8.13264	8.16917	7.98535	8.08161	7.89488	7.85526	7.89248	8.09331	8.13296	7.91297	8.05946	7.91143	8.02773	7.8226	8.12855	8.23441	7.96171	7.81887	7.78216	7.92669	7.94208	7.92752	7.84152	7.76134	7.93952	7.88796	7.93644	7.80916	7.58235
PDE3A	5.20314	5.17671	5.23559	4.95343	5.07777	4.9468	5.17164	5.11805	5.27757	4.94161	5.13935	5.21726	5.2847	5.1495	5.31156	5.0838	4.92686	5.16827	5.1547	5.09447	5.1829	5.09877	5.27198	5.08314	5.19804	5.08482	5.01348	5.33657	5.15682	5.22693	5.00555	5.13116	4.9551	5.06931	5.29624	5.13876	5.15424	5.64107	5.23076	5.18742	5.04936	5.25084	5.16291	5.2572	5.58062	5.27618	5.38508	5.30708	5.60363
TRIM14	7.80178	6.91958	6.87436	7.21753	7.32135	6.76631	7.52816	6.84889	6.35081	7.42827	6.8726	7.09171	7.12226	6.82702	6.66944	7.12958	7.22974	6.91323	6.53404	6.21611	6.78953	6.54012	6.81883	6.57763	7.31667	6.15696	6.15293	6.42745	6.57467	6.79399	7.59828	8.16428	7.32885	6.81504	7.85881	7.75002	6.97474	7.17092	7.46949	8.13126	7.28426	8.10561	7.94082	7.69776	6.67493	8.02212	7.99315	7.78475	7.48569
ITIH5	5.2391	4.97347	4.97704	4.91231	5.14033	5.07511	5.06416	5.11497	5.15806	4.87047	5.02069	4.82515	5.20527	5.04782	5.08089	4.96916	4.95811	5.02617	5.08629	4.90133	5.02392	4.98479	5.34864	5.1334	4.89383	5.01279	5.09594	5.01134	4.9417	5.29223	5.00393	4.85531	4.92391	4.84962	5.20413	5.03371	4.97687	5.2521	5.26028	5.26908	4.95248	5.15126	5.25024	5.27122	5.18152	4.95349	5.15271	5.00581	5.37758
NUP93	8.80315	8.90107	8.43621	8.77611	8.95341	8.64014	9.11112	8.66824	7.95193	8.80188	8.73173	8.65908	8.78806	9.12261	8.92687	9.09356	9.099	9.31141	9.12956	8.7281	9.50322	9.38	8.85338	9.41756	8.97619	8.76365	8.75897	8.97377	8.73236	9.12698	9.03526	9.04661	8.73409	8.9714	8.9481	9.485	8.98165	8.50985	8.92858	9.29716	9.20212	9.10636	8.90915	8.89573	8.92625	9.19182	9.07916	9.01171	8.41586
ALDOA	13.0392	13.1085	12.8525	12.8232	13.0441	12.9604	13.2541	12.8566	12.5958	12.9999	13.1422	12.702	13.2043	13.0459	13.1193	13.1585	13.1911	13.025	13.1731	13.0975	13.1874	13.12	12.9898	13.2241	13.1141	13.0004	13.089	12.9581	12.8964	13.3457	13.0384	13.1765	12.8546	13.1902	13.1393	13.2574	13.0579	12.9567	12.9505	13.3464	13.1951	13.3315	13.3234	13.4428	13.1452	13.3557	13.2659	13.1902	12.9359
ELOVL5	8.17061	8.29277	8.13356	8.09755	7.862	8.37565	8.66747	7.82906	7.92495	8.07994	7.99806	8.02736	8.20712	9.13565	8.86691	8.85779	8.93529	8.37404	8.94181	8.86264	8.31674	8.70351	8.64659	8.50235	7.90246	8.27516	8.55074	8.55726	8.46766	8.26147	8.0892	8.53864	8.43916	8.52425	8.27653	8.34781	8.53429	7.45094	8.49221	8.24798	8.37068	8.13163	8.22731	7.94469	7.7304	8.19708	8.33666	8.39945	8.6444
CNOT2	9.17584	9.22858	8.84	9.32532	9.11235	9.36966	9.24731	9.13893	9.09316	9.1478	8.93681	9.13984	9.00071	9.22995	9.18609	9.22255	9.26543	9.232	9.30945	9.34603	9.21305	9.10731	8.98466	9.26543	9.30007	9.3135	9.39475	9.31947	9.27354	8.90329	9.31211	9.20679	9.40654	9.23991	8.79867	9.33874	9.14802	8.73392	9.33743	9.24656	9.13761	9.14043	9.09658	9.09592	9.11972	9.12065	8.93846	9.10494	8.22515
ZNF593	6.28723	7.13272	7.2685	7.77177	7.23855	6.94702	7.19701	7.54082	7.56942	6.84854	7.12397	7.8086	7.25326	7.07177	6.98145	7.18444	6.60172	7.40558	6.96652	6.39288	6.59693	6.56104	6.41262	7.07619	6.51645	6.92868	6.53667	6.5793	6.70153	6.52667	7.01953	6.74679	6.94932	6.46611	6.26782	6.75753	6.62502	6.54142	6.62297	6.90929	6.385	7.01723	6.31402	6.18006	6.33793	6.51912	6.28079	7.02924	6.06012
DNAJB4	5.06182	4.94251	5.25806	5.28091	4.89562	5.03244	5.0697	5.14054	5.44608	4.95875	5.03459	5.39904	5.06946	4.88787	4.79131	5.1878	5.12774	5.05724	4.89579	5.04036	4.75542	4.71682	4.82491	4.8539	4.9319	5.10201	5.04412	4.78824	4.89469	4.86407	5.02349	4.81874	5.16259	4.86236	5.01192	4.48859	4.8582	4.9553	4.93543	4.87766	4.9012	4.81039	4.94437	4.82799	5.02689	4.967	4.77754	4.82936	5.08963
CD53	13.1818	12.9905	12.869	12.933	13.0681	13.2231	12.7751	13.0817	12.9561	13.0902	13.0453	12.8211	13.0273	13.1463	12.881	12.8498	12.9263	12.6181	13.134	13.2387	13.1495	12.9848	12.956	13.0827	13.2525	13.1891	13.2317	13.0328	13.1017	13.2281	13.1461	13.197	13.1718	13.339	12.9991	13.105	13.1721	12.8043	13.1642	13.1752	13.1452	13.1933	13.2601	13.287	13.1206	13.2133	13.0389	13.1351	12.996
EPS15L1	6.87426	6.98336	6.59872	6.58249	6.9847	6.84558	7.13209	6.60832	5.86278	7.03799	7.02046	6.63052	6.90201	7.21685	6.95312	7.23704	7.24854	6.91719	7.05806	7.25466	7.08094	7.26244	7.30525	7.36478	7.04114	6.80054	6.88373	6.89726	6.80975	7.1533	6.76539	7.23322	6.62682	7.33849	7.06444	7.53194	7.41989	7.17567	7.03097	7.31365	7.04323	7.0752	7.23831	7.24283	6.87293	7.18355	7.29295	7.13922	7.40746
SYCP1	4.22477	4.18582	4.08395	4.07575	4.0858	3.9638	4.18202	3.93025	4.01406	3.97818	4.09578	4.1384	4.0078	4.00423	4.22418	4.24253	4.18596	4.19092	4.26888	4.00655	4.27108	4.03985	4.37845	4.09581	4.2396	4.07023	4.08863	4.00389	4.09798	4.3914	3.9866	4.12929	4.00555	4.02079	4.41402	4.04747	4.06541	4.23831	4.06719	4.25646	4.22309	4.13627	4.0992	4.33433	4.27049	4.19362	4.17829	4.13447	4.27587
VN1R1	5.69782	5.39759	5.40358	5.34531	5.5099	5.5106	5.41845	5.41806	5.59963	5.33369	5.42851	5.52894	5.51406	5.64068	6.02653	5.62508	5.53069	5.66806	5.49237	5.35783	5.46719	5.61319	5.79481	5.53643	5.71443	5.61816	5.59285	5.72691	5.58642	5.77534	5.50222	5.50289	5.55227	5.45996	5.73826	5.31299	5.55488	5.89244	5.79052	5.5344	5.58117	5.83213	5.69811	5.45403	5.94046	5.92238	5.94088	5.74001	5.89172
C1D	6.50262	7.86859	8.3534	8.45939	7.85453	8.50016	7.56702	7.57901	8.53843	8.00071	8.08895	7.63681	7.58015	6.93791	7.09012	7.1238	7.31028	8.10971	6.07069	8.3224	7.3142	6.77699	5.59904	6.59405	7.23271	7.80392	7.94433	6.26075	6.60068	6.36254	7.00366	6.93814	6.862	6.78611	6.14253	7.08827	7.53977	6.32723	7.06663	6.12293	6.85399	7.20776	6.31454	7.0231	7.2792	5.83976	6.70346	7.19368	6.9587
LDOC1	7.33816	7.3297	7.25629	6.87346	7.02058	6.76003	7.29561	7.05689	6.71766	6.02974	6.95649	6.43842	7.49539	7.19177	6.77624	6.96665	7.42288	7.29115	7.10866	7.43715	7.49414	7.61165	7.74506	7.38878	7.08573	7.16602	7.20503	7.90703	7.27854	6.57921	7.40321	7.47604	6.99414	7.14852	7.5716	8.04776	7.18884	7.48553	7.4782	7.4323	7.72855	7.27961	7.04201	7.14323	7.89987	7.55908	7.23564	7.12276	6.89206
SLC6A15	4.69437	4.4557	4.53492	4.32961	4.29196	4.22183	4.40588	4.54748	4.38988	4.39614	4.63937	4.59144	4.67143	4.61351	4.5869	4.43783	4.18161	4.42603	4.49594	4.38441	4.38986	4.44709	4.38363	4.52998	4.48181	4.79797	4.70406	4.70662	4.47487	4.68295	4.15898	4.40912	4.49085	4.32909	4.6993	4.42979	4.49145	4.67485	4.56732	4.59035	4.44426	4.65815	4.54959	4.49904	4.55012	4.40864	4.54347	4.69539	4.66844
GAB2	9.98165	9.8196	9.57585	9.42338	9.93424	10.033	9.9814	9.68434	9.44435	9.80335	9.94749	9.14978	10.0333	10.3279	10.0968	10.204	9.92946	9.66063	9.94907	10.4262	9.41151	9.50832	9.74112	9.90804	9.94376	9.96125	10.0599	9.48419	9.28479	10.1906	9.56374	9.94312	9.51546	10.296	9.79047	10.104	10.4009	9.83805	9.54977	10.1541	9.91155	10.1511	10.4032	10.8574	10.0381	10.0263	9.94078	10.055	9.98263
SLC6A11	6.00704	6.17744	5.59846	5.7981	5.68895	5.71157	5.6989	6.04811	6.07759	5.6326	5.91228	5.77706	5.77622	6.11006	6.09493	5.49707	5.52825	6.14144	5.56765	5.72088	5.77588	6.14653	6.19925	5.76523	6.05944	6.06149	6.18899	6.05056	5.97014	5.96397	5.50302	6.10642	5.98926	5.72345	6.38999	6.03024	6.149	6.90658	6.11623	6.24216	5.90991	5.95468	5.98879	6.08796	6.60674	6.06587	6.19428	6.44624	6.56253
DEK	8.63503	8.91399	9.8717	9.76903	9.29609	9.29896	8.73906	9.06244	9.33129	9.09907	9.1767	9.49467	8.99664	8.78941	8.74597	8.60972	9.06991	8.8477	8.7287	9.185	8.34551	7.97046	7.91925	8.42386	8.4651	9.35554	9.15581	8.65937	8.77562	8.04537	8.71741	8.31711	9.41579	8.6936	8.02492	7.90113	8.53388	7.69984	8.42059	8.1867	8.52399	8.20783	8.44168	8.13446	8.25763	8.82586	8.22785	8.88808	8.12024
MAGEA1	4.68627	5.08154	4.64951	4.61105	4.92832	4.7293	4.88327	4.87694	5.02081	4.7513	4.85247	4.89135	4.86956	4.84163	4.71161	4.99119	4.62249	4.91089	4.73448	4.8273	4.73221	4.87359	5.06477	4.7337	5.01477	4.75805	4.71866	4.6889	4.80382	5.18807	4.71523	4.89279	4.63357	4.71925	5.20145	4.80449	4.93525	5.18316	4.93155	4.82398	4.69339	4.6488	4.79959	4.60652	5.08964	4.83744	4.84767	4.75244	4.95587
ADAM7	4.49819	4.41599	4.4144	4.36109	4.43466	4.47464	4.32977	4.5194	4.47753	4.29235	4.44824	4.52667	4.55133	4.71068	4.56278	4.42447	4.35156	4.59109	4.47644	4.41006	4.49553	4.55889	4.51016	4.52107	4.41237	4.46389	4.50752	4.46423	4.49557	4.48785	4.53426	4.58683	4.38516	4.45737	4.58998	4.37532	4.34352	4.50367	4.42401	4.49772	4.41738	4.4128	4.46924	4.54937	4.52889	4.46194	4.47741	4.46784	4.46598
GRTP1	5.13329	4.83159	4.69091	4.88296	4.87105	5.09694	4.70852	4.85268	4.95809	4.83385	5.01639	4.95822	4.94224	5.02962	5.06452	5.42802	4.95263	5.04225	5.0866	5.06268	5.22547	5.01176	5.48855	5.20815	5.06238	5.1248	5.22526	5.14565	5.16046	5.27279	5.04277	5.05417	5.03831	5.23655	5.4032	4.97873	5.11961	5.4802	5.1042	5.07607	5.10907	5.16078	4.86482	5.31704	5.3819	5.03734	5.00499	4.86958	5.23662
HAP1	6.14219	6.03952	5.90744	5.77853	5.98554	5.95462	5.94929	5.92542	6.13706	6.04215	6.02562	6.17735	6.00422	6.32185	6.28586	6.20828	6.06636	5.95711	6.17629	5.99913	6.20226	6.19254	6.48216	6.20586	6.30946	5.99041	6.0405	6.21111	6.12211	6.33284	6.07484	6.09966	5.85767	6.02075	6.45739	5.90253	6.29594	7.09999	6.10259	6.09594	5.97325	6.09992	6.14507	6.20229	6.42826	6.29719	6.46652	6.02668	6.80381
VILL	7.94097	7.6553	7.81325	7.8594	7.70795	7.58952	7.74486	7.63924	7.42481	7.5484	7.6627	7.85358	7.66644	7.30676	8.29719	7.59807	8.06319	7.51605	7.66083	7.41712	8.01131	7.86867	7.8097	8.01379	7.74352	7.74485	7.7977	7.90138	7.92989	7.85924	7.91778	7.93812	7.85247	7.85088	7.61727	8.16209	7.52247	7.53755	7.63708	7.7931	7.80403	7.88104	7.74524	7.57638	7.68446	7.4749	7.6372	7.63405	7.29242
TERF1	7.36351	7.39526	7.53121	7.96513	7.55678	7.65644	7.55155	7.56085	7.58672	7.59608	7.38882	7.68882	7.34064	7.60236	7.28664	7.65021	7.74701	7.83641	7.38633	7.48696	7.35731	7.37883	7.09571	7.28434	7.13535	7.53278	7.43724	7.4677	7.44344	6.81917	7.48119	7.32574	7.79373	7.09007	6.49318	7.3802	7.15758	6.34293	7.37973	7.41604	7.38785	7.08794	7.15923	6.99868	6.9553	7.63935	7.11491	7.39236	6.58097
IPO7	7.90244	8.12857	8.12543	8.45557	8.20775	8.41132	8.46342	8.42949	8.52809	8.27876	8.12912	8.32742	7.96718	8.19128	8.03726	8.11547	8.61392	8.58384	8.35065	8.21678	8.03029	7.92644	7.70143	8.22903	7.91418	8.5179	8.43691	7.67437	8.14515	7.33379	8.17469	7.95614	8.44669	8.04313	7.74406	7.53205	7.84639	7.17159	8.12875	7.66779	8.10409	7.87647	7.79354	7.39032	7.67128	7.88696	7.59926	7.82416	7.37327
DCAKD	5.24079	5.26207	5.01482	5.06286	5.13029	5.08495	5.09242	5.15743	5.1731	5.12887	5.1294	5.33379	5.33451	5.11237	5.10499	5.05024	5.09282	5.22676	5.0751	5.04552	5.22642	5.40465	5.3547	5.15278	5.28981	5.15754	5.2939	5.29617	5.24277	5.4067	4.94671	5.24538	4.97846	5.15501	5.32809	5.11205	5.20122	5.71766	5.27529	5.2661	5.12686	5.29896	5.31722	5.14534	5.54533	5.31248	5.3928	5.338	5.44334
CORO7	8.64057	8.51081	8.18898	7.98767	8.31321	8.12254	8.8048	8.31786	7.85543	8.3209	8.34331	8.11627	8.67582	8.67697	8.61153	8.68305	8.68444	8.70167	9.0309	8.54498	8.82975	8.9131	8.72233	8.93486	8.64107	8.52678	8.55579	8.83557	8.56146	8.86247	8.74331	8.69835	8.43136	8.7232	8.89193	9.5357	8.80397	8.90741	8.31708	8.93759	8.58613	8.8457	8.78989	9.14186	9.02506	8.84537	8.8654	9.39782	8.22595
PROX1	4.74044	4.57136	4.36729	4.58772	4.36588	4.6211	4.62987	4.60105	4.73702	4.49375	4.57663	4.80338	4.8125	4.91324	4.52898	4.36296	4.63757	4.68008	4.51264	4.62915	4.5919	4.56799	4.74543	4.69986	4.73721	4.52121	4.64707	4.64903	4.52627	4.61924	4.52925	4.46155	4.37159	4.55347	4.83838	4.59051	4.72107	5.18474	4.84298	4.81859	4.67651	4.78014	4.6352	4.91095	4.67821	4.83155	4.85121	4.8055	5.13706
CYB5R1	9.04145	9.45361	9.59303	9.12219	9.54468	9.47597	9.99304	9.44279	9.40406	9.12335	9.54481	9.23224	9.45842	9.41322	9.3795	9.47255	9.3191	9.34561	9.70312	9.53933	9.55605	9.70262	9.5703	9.74771	9.5462	9.45544	9.46285	9.43919	9.43493	9.62397	9.38907	9.43843	9.56217	9.57818	9.70332	9.49052	9.46603	9.82537	9.48093	9.28588	9.49336	9.44843	9.36524	9.27898	9.35655	9.35954	9.24885	9.14397	9.55422
VAPA	8.43714	8.73454	8.99709	8.61374	8.66084	8.96346	8.70679	8.70139	8.73784	8.72995	8.81167	8.66101	8.79985	8.82269	8.78395	8.57388	8.66989	8.66811	8.53164	9.14869	8.41644	8.44526	8.48579	8.65109	8.78862	8.85027	8.87085	8.22027	8.54356	8.65163	8.49653	8.91663	8.55198	9.0164	8.39614	8.58703	8.74288	8.36156	8.29389	8.58292	8.45214	8.50887	8.76933	8.42673	8.62139	8.34261	8.37211	8.4667	8.58085
FECH	8.47319	8.6814	8.42204	7.59802	7.60323	8.07921	9.67665	8.59793	9.59439	8.2474	8.81756	9.21114	7.70535	7.81149	8.11452	9.52022	7.74144	8.01016	8.74934	8.03003	8.67611	8.79733	8.87389	9.38922	8.72142	7.93332	8.30157	8.78871	10.0364	7.92632	8.46137	8.89198	8.21587	8.042	9.62681	8.64687	9.4404	9.19637	10.4441	8.32496	8.91878	7.22926	8.35486	7.26331	9.10617	7.66007	8.67826	7.64495	10.7168
ANKS1A	8.03047	7.97747	7.40839	7.43505	7.92695	7.81505	8.13966	7.42073	7.34135	8.06837	7.83597	7.48928	7.96818	8.41305	8.14163	8.33446	8.22675	8.00918	8.18379	8.16834	8.02339	8.10858	7.82486	8.11988	8.13806	7.86224	8.06228	8.04638	7.83223	8.16892	7.98694	8.39025	7.79319	8.34507	7.88824	8.44586	8.46167	7.59573	7.91022	8.21522	8.17423	8.17397	8.43087	8.4698	8.29628	8.37743	8.20044	8.36082	7.95412
MTRF1	6.82205	6.43261	6.70698	6.82015	6.41416	6.71765	6.87324	6.47432	6.30374	6.63436	6.49139	6.74943	6.54792	6.53847	6.52395	6.53813	7.04055	6.21127	6.8004	6.55914	6.45049	6.59552	5.97415	6.76193	6.70463	6.86521	7.16789	6.89365	6.8164	6.44843	6.90601	6.70161	7.35492	6.84492	6.42163	6.78871	6.8043	5.50434	6.86677	6.69796	7.04577	6.81109	6.7302	6.8281	6.56424	6.63381	6.34003	6.63107	6.23261
TMEM53	6.58754	6.28595	6.4037	6.34262	6.58963	6.06909	6.76105	6.84603	6.65028	6.55977	6.49839	6.46549	6.60426	6.64846	6.76335	6.56936	6.7134	6.70443	6.5618	6.32351	6.67599	6.68371	6.68014	6.56597	6.29274	6.49998	6.54097	6.72114	6.44343	6.46503	6.47625	6.41516	6.52419	6.31371	6.45408	6.55448	6.53386	6.90763	6.91272	6.634	6.29364	6.64294	6.69379	6.6891	6.67017	6.49864	6.4678	6.34934	6.2837
DAG1	6.8881	6.76854	6.56342	6.46427	6.62482	6.68643	7.0575	6.5188	6.46972	6.7818	6.635	6.75608	6.75835	6.93457	7.18123	7.02317	6.8946	6.94688	6.91894	6.7907	6.99877	7.01496	6.84098	7.04288	6.83132	6.74942	6.8433	6.97274	6.85706	6.80994	6.81076	6.98919	6.83159	6.80804	7.10537	7.05279	6.7931	7.28299	6.87981	6.78479	6.93255	6.95482	6.81382	6.94364	7.12662	7.11897	6.91957	6.78525	6.87402
KBTBD4	7.44264	7.63202	7.51896	7.83497	7.6664	7.79266	7.6895	7.69457	7.51667	7.32385	7.51225	7.45014	7.23284	7.80655	7.68248	7.59374	7.79973	7.47547	7.38228	7.65119	7.5674	7.79793	7.48816	7.38999	7.39773	7.48166	7.54184	7.17833	7.61326	7.22881	7.43727	7.63239	7.60216	7.63861	6.83638	7.76034	7.55388	7.00296	7.25354	7.40477	7.57921	7.14886	7.26124	7.23535	7.18399	7.10517	7.16531	7.10249	7.11303
LAMA2	4.76068	4.99831	4.7814	4.67978	4.78656	4.7211	4.65287	4.79528	4.72074	4.68142	4.86161	4.84705	4.78274	4.92699	4.99987	4.72856	4.89035	4.78516	4.92416	4.65139	4.90942	4.79291	4.71757	4.84695	4.68109	4.93112	4.74609	4.94777	4.67825	4.80634	4.7818	4.78433	4.79947	4.82947	5.1464	4.86768	4.77716	5.38061	4.82478	4.82354	4.76084	4.8112	4.66948	4.81584	5.07932	4.71566	4.99527	4.95445	5.08493
GPS1	8.46659	8.45351	8.34056	8.35499	8.4259	8.18727	8.63461	8.53843	8.29486	8.44548	8.41454	8.41317	8.62665	8.52217	8.7224	8.6447	8.67178	8.51497	8.72667	8.12537	8.75527	8.60175	8.37887	8.65985	8.4159	8.31527	8.33166	8.24761	8.49152	8.5985	8.65719	8.53402	8.42467	8.36039	8.39831	8.81669	8.32792	8.17323	8.49952	8.76429	8.62916	8.73946	8.62492	8.5754	8.4033	8.49168	8.62148	8.44637	8.07279
SGPL1	8.01549	7.88052	7.56091	7.65885	7.80181	7.8304	8.27287	7.81403	7.35334	7.93348	7.64329	7.45662	7.836	8.29567	8.22781	8.15448	8.36179	8.09743	8.16356	8.08593	8.38188	8.11738	7.94593	8.22402	8.0192	8.15082	8.18421	7.89121	7.9401	8.33638	8.13749	8.18795	8.1028	8.36264	7.65031	8.38352	8.27967	7.54496	7.95066	8.24218	8.0767	8.0552	8.08451	8.00885	7.83668	7.97066	7.99711	7.81136	7.44468
GAP43	4.96236	4.34048	4.55692	4.65571	4.71628	4.59261	4.63957	4.86703	4.78038	4.81179	4.6292	4.67289	4.57803	4.61893	4.78789	4.67257	4.68908	4.68487	4.64	4.77984	4.74263	4.67921	4.74139	4.51922	4.81165	4.60589	4.74069	4.87957	4.6087	4.8152	4.68868	4.84267	4.78169	4.63823	4.64815	4.7388	4.58984	4.6071	4.47608	4.90359	4.75198	4.78693	4.84763	4.7825	4.82008	4.76432	4.77611	4.95216	4.85401
INSIG1	7.54109	7.82392	8.20853	7.85321	7.94331	8.19374	8.26605	8.04829	8.37851	7.637	7.86709	7.79006	7.69984	8.02397	8.00498	7.94516	8.19702	8.16078	7.43851	7.89154	7.67204	7.86594	7.47269	7.8619	7.61351	7.70747	7.78274	7.14478	7.86851	7.48071	7.9695	7.64186	8.37646	7.93045	7.19737	7.82181	7.77464	7.58293	7.68589	7.58245	7.60026	7.4167	7.53726	7.43285	7.66554	7.57046	7.62973	7.63339	7.59837
MYH11	5.77499	5.94977	5.63874	5.98774	5.94855	6.01143	5.97079	5.71895	5.90602	5.8578	6.06108	5.82185	6.05474	6.09567	6.02542	6.02947	5.8618	5.9903	5.83005	6.08611	6.01182	6.05603	6.2992	5.94273	5.9192	6.02688	6.06311	6.14842	6.00498	6.01961	6.0469	5.99949	5.81672	6.11811	6.29816	5.98225	6.14551	6.50217	5.83709	5.99614	5.7824	5.89711	6.00018	6.16966	6.2548	6.06978	6.03923	5.79084	6.21466
MTRR	6.56227	7.03882	7.32541	7.2193	7.28314	7.00219	6.81214	7.08505	7.19623	7.06846	6.66657	7.25579	6.54113	6.56151	6.85788	6.60657	7.11375	6.68651	6.91393	7.18073	6.67232	6.44868	6.55861	6.76225	6.74578	6.83335	6.83285	6.8495	6.94666	6.41111	6.96646	6.6516	7.21686	6.70044	6.65346	6.63924	6.60622	6.02791	6.81144	6.54747	6.91574	6.5491	6.56907	6.42462	6.74573	6.78443	6.48663	6.69499	6.2466
PDIA6	8.80112	9.10343	9.20876	9.51249	9.40141	9.47389	9.12813	9.27044	9.02276	9.35162	9.23327	9.51779	9.00067	9.08175	9.32322	9.19868	9.28752	9.64963	9.139	9.37388	9.39966	9.11645	9.03431	9.40366	9.1944	9.22855	9.31951	9.13187	9.25836	9.09422	9.38277	9.22134	9.35678	8.99474	8.91607	9.01816	9.25977	8.68605	9.00595	8.99286	8.90023	9.02067	9.07093	8.69687	8.77506	9.10063	9.06953	9.13989	8.57064
CKM	5.07049	4.97923	4.87288	5.04601	5.16391	4.70404	4.93082	4.94296	5.00318	4.93976	5.1711	4.92148	5.39875	5.23245	5.09399	5.04969	4.89574	5.10235	4.91405	4.77222	5.10529	4.88103	5.12592	5.04026	4.81477	5.06558	4.97675	5.22206	5.00229	5.34292	4.79054	4.82661	4.56735	4.7436	5.26142	4.83122	5.14001	5.61156	4.87622	4.9215	4.72718	4.98896	5.18149	5.08581	5.1536	5.02854	5.15516	5.02051	5.45793
NAT10	8.92367	8.67663	8.33737	8.55196	8.83427	8.64313	9.25383	8.52022	7.8705	8.68492	8.71302	8.59707	8.81857	8.86785	9.16788	8.72178	9.15034	8.90923	9.12885	8.6034	9.27197	9.30353	8.80101	9.35904	9.02018	8.72347	8.83338	9.17726	9.0731	8.88946	9.19729	9.15302	9.07163	8.99899	9.01992	9.08463	8.77236	8.58405	8.84976	8.94529	9.0786	9.02273	8.70542	8.79356	8.67276	8.93366	8.82038	8.67705	8.24852
IFNA7	5.75638	5.16283	5.22119	5.28508	5.23648	5.37409	4.99604	5.50532	5.46433	5.27283	5.25003	5.1557	5.36336	5.33383	5.69969	5.25764	5.38132	5.22799	5.29338	5.18993	5.39869	5.42041	5.50997	5.30487	5.33723	5.15197	5.39482	5.3661	5.36192	5.65189	5.09227	5.49864	5.25276	5.38907	5.54943	5.29026	5.32354	5.48698	5.24363	5.28023	5.16125	5.41503	5.41671	5.40905	5.45842	5.17184	5.43764	5.34868	5.58111
SNX6	9.61176	9.58119	9.71984	9.60385	9.53023	9.76629	9.56279	9.6984	9.56072	9.3606	9.61856	9.49328	9.40102	9.51651	9.66399	9.27227	9.59697	9.13219	9.70711	9.75396	9.84248	9.81666	9.73592	9.88296	9.67093	9.9402	9.91667	9.71285	9.95461	9.9126	9.74921	9.81051	9.87249	9.71884	9.62276	9.48751	9.68562	9.17993	9.38653	9.47014	9.5589	9.40907	9.5796	9.52887	9.44713	9.09394	9.36521	9.24557	9.40139
RPS6KA3	8.75608	8.48014	8.55361	8.85566	8.84728	9.10626	8.80992	8.8752	8.9368	9.02823	8.6492	8.7946	8.65736	8.64808	9.03115	8.88105	8.77655	8.68733	8.84952	9.16582	8.82972	8.72397	8.49162	8.73542	8.91421	8.77396	8.87589	8.30159	8.78159	8.68264	8.67628	8.92092	8.84352	8.88227	8.50193	8.45635	8.34666	8.09047	8.60566	8.46802	8.77547	8.74615	8.88024	8.36412	8.29374	8.65478	8.62108	8.1831	8.74945
MCM3AP	5.53946	5.37066	5.35821	5.42447	5.86336	5.71237	6.01221	5.49736	5.55595	6.33705	5.691	5.6622	5.99559	5.90785	5.59193	5.8429	5.87021	6.00613	5.32997	5.18849	5.4547	5.58605	5.75188	5.6705	5.45166	5.35469	5.29243	5.37547	5.26967	5.64789	5.5398	5.75041	5.26281	5.67936	5.69827	5.39465	5.18026	5.26093	5.21075	5.46634	5.72641	5.61316	5.64144	5.10122	5.26258	5.68314	5.50924	5.44221	5.2961
HCN4	5.38654	5.14032	5.30663	5.00168	5.3311	5.2512	5.25605	5.13437	5.57307	5.1764	5.04633	5.30654	5.31206	5.40667	5.41429	5.19898	5.3013	5.39696	5.16107	5.03064	5.23955	5.11395	5.22849	5.28916	5.13787	5.08103	5.31873	5.60741	5.22093	5.41831	5.04458	5.12964	5.05983	5.32379	5.22088	5.01838	5.36994	5.82254	5.18373	5.17262	5.18448	5.39855	5.28852	5.06344	5.43064	5.35835	5.53568	5.12242	5.52461
THAP1	6.03626	6.43825	7.04643	6.722	6.61822	6.73858	6.41824	6.43912	7.07237	6.47308	6.47992	6.6677	6.08498	6.33815	6.32071	6.09168	6.20972	6.13566	6.0431	6.76928	5.52414	5.70919	5.69873	6.13225	5.85671	6.48344	6.46558	5.64604	5.99132	5.39543	6.01331	5.55327	6.52928	6.04347	5.18083	5.7732	5.89295	5.05869	5.98832	5.80772	6.1352	6.14584	5.75373	5.82391	5.58967	5.94369	5.85165	6.06833	5.72584
IFT74	3.64866	3.97307	4.18889	4.08545	3.93601	3.89754	3.7876	3.95112	4.0653	3.99504	3.91061	4.24231	3.9337	3.99594	3.76177	4.04045	3.87013	3.7978	3.80004	3.81084	3.63782	3.6112	3.57862	3.87945	3.69546	3.84388	3.75925	3.81741	3.90773	3.6941	3.92645	3.86621	3.93196	3.80794	3.708	3.82815	3.68062	3.59067	3.73395	3.69618	3.71343	3.73128	3.69618	3.71505	3.57642	3.73029	3.6833	3.98556	3.57076
ZNF706	9.75107	10.0184	10.2971	10.5903	10.1358	10.0275	9.94061	10.3294	10.368	9.98579	9.97045	10.3669	9.73695	9.78508	9.75986	10.0212	9.9775	10.251	9.78348	9.65692	9.84999	10.0139	9.72256	9.83488	9.62397	10.0364	10.1352	10.0669	10.1138	9.47147	10.0855	9.82157	10.1716	9.69519	9.71038	9.7765	9.68407	9.48372	10.0304	9.70412	10.017	9.7769	9.68613	9.5982	9.75515	9.7979	9.67253	9.85558	9.39247
LTA	6.39094	6.68654	6.53452	6.53626	6.46642	6.17485	6.91871	6.84157	6.42828	6.19072	6.20396	6.6117	6.60713	6.67898	6.48755	6.67727	6.70835	6.29155	6.72472	6.55041	6.59954	6.62158	6.74028	6.75992	6.8319	6.51813	6.35605	6.68609	6.74373	6.53905	6.8332	6.68051	6.48629	6.67282	7.15695	6.82335	6.84055	7.09046	6.79054	6.5827	6.74162	6.64011	6.36434	6.65027	6.82126	6.44498	6.62135	6.79295	6.64892
RAPGEF6	9.58994	9.33303	9.01241	9.33287	9.21113	9.55258	9.9441	9.1931	9.24316	9.22204	8.94994	9.4605	8.92175	8.85578	9.42454	9.40976	9.81421	9.69778	9.2659	9.05901	8.92829	9.40621	9.35237	9.03351	9.55415	9.47954	9.61863	9.72155	9.99488	9.14377	9.57799	9.58303	9.2217	9.45219	9.05788	9.17958	9.4248	8.55151	9.48109	9.36011	9.77214	9.60152	9.34006	9.22495	9.10345	8.68837	8.99532	9.35841	8.84665
NDRG3	8.13976	8.06942	7.86464	8.13043	8.66012	8.22295	7.61332	7.9026	7.32716	8.26782	8.25747	8.2126	8.23428	7.87343	7.74806	8.01357	8.10009	7.68489	8.05155	8.0511	8.14865	7.88227	7.82327	8.35201	8.12368	7.79856	7.9802	8.05905	7.81541	8.30191	8.30623	8.21482	7.76202	8.33847	7.75688	8.35168	7.88951	7.81787	8.03174	8.3893	8.29078	8.29046	8.35392	8.2401	8.18798	8.10082	7.83909	8.13954	7.78604
SNX16	4.00858	4.20614	4.5486	4.49641	4.39808	4.5539	4.50762	4.67483	4.6276	4.40399	4.39378	4.35335	4.27545	4.12257	4.00204	4.29096	4.06413	4.31164	3.70893	3.9702	3.7636	3.62536	3.65062	3.99005	3.82191	4.21568	3.91767	3.62892	3.86273	3.77578	4.14639	3.98021	4.14968	3.99875	3.86122	3.81078	3.77769	3.7635	3.98849	3.86145	4.13477	3.77761	3.97263	3.71551	3.71297	4.03915	3.69758	3.84406	3.87252
MDK	5.81111	5.89548	5.79253	5.69071	5.89081	5.74501	5.82515	5.77706	6.01862	5.85255	5.91466	5.95939	6.11752	6.02137	6.02873	5.941	5.71154	5.82009	5.83312	5.73189	5.81506	5.69103	6.22498	5.84228	5.71001	5.73717	5.63213	5.99329	5.82976	6.14269	5.54035	5.61792	5.586	5.86935	6.47818	5.7694	5.89355	6.78991	6.04051	5.86896	5.87129	5.99953	6.06161	5.98048	6.08355	6.02792	6.20838	5.93005	6.39775
TIAL1	6.21136	6.28776	6.53908	6.61903	6.35029	6.35254	6.34916	6.46248	6.65671	6.58559	6.16097	6.82698	6.21297	5.91071	6.07153	6.52052	6.3488	6.26044	6.34306	6.28559	6.19101	5.77297	5.6464	6.16926	6.0617	6.22146	6.33912	6.45905	6.29381	5.9721	6.39272	5.98351	6.48607	6.15257	6.15468	6.05298	6.08444	5.65461	6.24882	6.0876	6.22052	6.02569	6.28566	6.06841	6.19222	6.04501	6.08141	6.30095	6.05052
HIST1H2BJ	4.96215	5.36557	5.11597	5.19418	5.56447	5.17358	5.17228	5.21871	5.69289	5.0545	5.48517	5.03251	5.20754	5.08723	5.00911	5.81131	5.0512	5.29214	5.65565	5.67959	5.3451	5.54452	5.46614	5.4665	5.09054	4.99665	4.83733	6.06003	5.89599	5.04099	5.64081	5.11746	4.96598	5.38893	5.38565	5.2022	5.42763	5.78437	5.40487	5.04363	5.63251	5.38866	5.0044	5.3131	5.2456	5.36873	5.59611	4.74395	5.53619
JMJD1C	8.3152	8.59794	8.48413	8.43623	8.69932	9.19676	8.20855	8.30284	8.87419	8.60427	8.4849	8.49014	8.23854	8.31376	8.3277	8.52337	8.36224	8.07728	8.40057	9.22355	7.64351	7.43987	7.6967	7.85548	8.8858	8.89962	8.76806	8.2782	7.87321	8.15686	8.42455	7.91614	8.79947	8.89455	7.50789	7.8534	8.50912	7.19881	8.33343	8.24745	8.44744	8.40943	8.48784	8.60144	8.47123	8.6479	8.00502	8.8253	8.28701
GPR107	5.97646	6.25024	5.92518	5.85441	5.97502	5.92861	6.08351	5.91284	5.79559	6.16702	5.97551	5.85433	5.98986	6.4078	6.21656	6.10326	6.04228	6.29843	5.90265	6.07252	5.91941	5.93775	6.09101	6.15683	5.98766	6.03597	6.12529	5.94623	5.93634	6.15822	5.77144	5.86481	5.98393	5.9893	6.00704	6.17772	6.1873	5.95126	5.88106	6.18388	6.11761	6.26736	6.13397	6.15064	6.26495	5.93548	6.01922	5.88319	6.07402
DMXL2	7.80536	8.03887	7.57258	7.56332	7.38873	7.79472	7.89092	7.84138	7.76286	8.00103	7.86657	7.39489	7.47433	7.89553	7.50389	8.08747	7.93366	7.835	8.20392	8.55709	7.92682	7.28745	7.29132	8.01316	8.20438	7.66704	8.26203	7.72704	7.30369	7.99774	7.28256	7.73156	8.05799	8.20195	7.51128	7.76944	8.15811	7.02571	7.62508	7.64617	7.78442	8.02281	8.24734	7.72628	7.73678	8.03677	7.7617	8.01065	7.96654
TAF13	3.66545	3.64044	3.80188	3.57608	3.86586	3.80032	3.73522	3.71531	3.67446	3.73589	3.66186	3.78282	3.76118	3.80269	3.72308	3.59288	3.6802	3.46006	3.74481	3.72935	3.69349	3.73978	3.74376	3.79134	3.78862	3.79983	3.62299	3.58341	3.71826	3.82419	3.73012	3.61927	3.70416	3.65946	3.90883	3.63216	3.7894	3.76657	3.68087	3.98233	3.68509	3.84255	3.69239	3.82695	3.725	3.74044	3.86356	3.75459	3.84933
OGN	3.93738	3.82197	4.18417	3.78978	3.99855	3.80477	3.82347	3.77449	3.99626	3.70193	4.02726	3.86489	3.78133	3.97555	4.09498	3.87695	3.62743	3.95941	3.68515	3.99637	3.82637	3.88648	3.91227	3.77075	3.85106	3.79785	3.91774	3.88592	3.94452	3.80164	3.86902	3.85715	3.71741	3.82062	4.06951	3.7502	3.83826	4.09947	3.93897	3.94624	3.85759	3.89821	3.71885	3.81399	3.89034	3.8294	4.00503	3.90394	4.09078
FZD6	4.54709	4.55701	5.20335	4.34319	4.30806	4.2919	5.00628	5.07523	4.7912	4.46624	4.28665	4.5494	4.19473	4.30045	4.28523	4.67968	4.5749	4.26601	4.64036	4.61592	4.38687	4.24468	4.15965	4.15186	4.45868	4.48276	4.49589	4.37687	4.27741	4.27581	4.5465	4.15202	4.28627	4.22643	4.07936	3.8641	4.27038	4.19489	4.21651	4.51903	4.44314	4.13628	4.1641	4.48172	4.12355	4.35007	4.23496	4.37334	4.04372
CELSR2	5.91518	5.60495	5.37228	5.09275	5.46622	5.35176	5.91066	5.41073	5.29082	5.44703	5.35536	5.44373	5.53381	5.66483	5.88097	5.55805	5.8813	5.78845	5.72357	5.67137	5.85668	6.1109	5.91266	5.89278	5.68311	5.53998	5.59589	6.01587	5.73825	5.84991	5.8666	5.60541	5.85815	5.75736	5.76099	5.97966	5.54976	5.79071	5.60434	5.57712	5.77396	5.47317	5.70225	5.74376	5.8389	5.7181	5.83871	5.73425	5.63655
YIF1B	6.3033	6.04335	6.04444	5.95712	6.13538	6.21871	6.34657	5.9982	6.11497	5.96844	6.26001	6.10464	6.06069	6.00052	6.09394	6.25123	6.12524	6.11718	6.38607	6.11389	6.07238	6.34276	6.65481	6.24745	6.10427	6.20339	6.16029	6.40154	6.04131	6.33593	5.86512	6.00669	6.0049	6.28054	6.67862	6.12655	6.30616	7.07606	6.32044	6.13046	6.19368	6.25321	6.28398	6.40606	6.52066	6.28333	6.4368	6.5286	7.06872
CMAS	5.68091	5.69398	6.31671	6.30334	6.12561	6.03577	6.04603	5.97296	6.1775	6.22056	6.04539	6.3753	5.69721	5.23203	5.61709	5.64349	6.09352	5.75562	5.46398	5.89574	5.874	5.63937	5.37544	5.82288	5.59261	5.78939	5.77949	5.27246	6.1761	5.61359	5.84196	5.89083	6.05669	5.72843	5.35587	5.48373	5.87223	5.35171	5.98702	5.87648	5.59364	5.41532	5.58456	5.28154	5.56475	5.80504	5.40801	5.34862	6.12833
DARS2	6.46645	6.52332	6.48101	6.55396	6.61398	6.5678	6.52354	6.80633	6.4353	6.63427	6.55792	6.80378	6.59501	6.46245	6.58028	6.43304	6.69802	6.62887	6.68612	6.55559	6.76536	6.78927	6.73854	6.91724	6.48422	6.82488	6.7429	6.62558	6.62125	6.6244	6.62704	6.53028	6.6736	6.91094	7.02527	6.46579	6.63598	6.35265	6.45836	6.1645	6.72538	6.51306	6.55425	6.36543	6.34509	6.6901	6.5197	6.02038	6.4386
GTF2H3	8.38921	7.69296	7.76982	7.94887	7.55596	7.93001	7.77769	7.53313	7.43863	7.50147	7.56768	7.98362	7.72694	7.77115	7.7419	7.74251	7.92518	7.48724	8.07167	7.86073	8.10549	8.011	8.07615	7.71229	8.14359	7.97517	8.18658	8.59858	8.2868	7.79414	8.07236	8.18594	8.0661	7.52596	7.61216	7.67559	7.84359	7.44357	7.67493	7.67525	8.02595	7.98391	7.79512	8.21495	7.81039	7.68612	7.98862	8.07658	7.53356
LMCD1	5.4434	5.20351	5.44771	4.87279	5.35777	4.87901	5.07172	5.31516	5.37652	5.14518	4.79093	5.20688	5.24987	5.13621	5.26632	5.27738	5.0752	5.52651	5.083	5.17288	5.17209	5.20903	5.37526	5.04737	5.20088	5.22454	5.27625	5.34507	5.23019	5.30306	4.90455	4.98505	4.6713	4.98697	5.29413	5.12025	5.06354	5.59962	5.361	5.22194	5.17146	5.25327	5.3619	5.28837	5.67675	5.20646	5.30873	5.34106	5.57819
ELOVL4	4.41055	4.29978	4.71306	4.46809	4.53383	4.56195	4.56669	4.85076	4.83392	4.4865	4.36307	4.39194	4.60574	4.52725	4.52146	4.33055	4.68778	4.60633	4.37548	4.33033	4.39515	4.20569	4.36371	4.36447	4.30152	4.56539	4.39858	4.53646	4.41736	4.33451	4.21943	4.20924	4.37631	4.23533	4.44278	4.27585	4.39166	4.36358	4.58985	4.39595	4.18834	4.39074	4.22031	4.28609	4.39821	4.34039	4.37663	4.24051	4.55746
SCN4A	5.43689	5.25002	5.11883	4.96086	5.22165	5.20659	5.51517	5.15384	5.21678	5.26471	5.2402	5.41723	5.40321	5.25845	5.47612	5.25924	5.444	5.28253	5.64906	5.53921	5.41237	5.49085	5.47875	5.77095	5.60366	5.33481	5.36988	5.66954	5.35079	5.43485	5.39205	5.35974	5.41447	5.814	5.81836	5.2901	5.59244	6.05552	5.57971	5.4878	5.66197	5.45462	5.49149	5.74299	5.74584	5.57778	5.59007	5.441	6.1369
MSH3	6.61054	6.98138	7.00926	6.78097	7.01083	7.0093	6.98796	6.93411	6.65677	6.95293	6.68685	6.90849	6.72889	6.84792	6.85275	6.81177	6.67119	6.66443	6.8403	6.91292	6.76851	6.57391	6.61648	6.79772	6.76346	6.6838	6.69284	6.54277	6.83749	6.54154	6.77524	6.49061	6.87461	6.89781	6.54426	6.75791	6.52892	6.46146	6.53405	7.01979	6.79818	6.7932	6.71334	6.8454	6.59721	6.97196	6.65246	6.755	6.67033
RNASE4	4.72057	5.93447	6.35443	5.8166	5.4723	5.86833	5.32686	6.08327	6.02091	6.06646	6.09914	6.01246	5.44175	6.36708	4.75697	4.90493	5.36674	4.98393	5.79402	6.21069	5.09002	4.83155	5.32202	5.38005	4.78975	5.38132	5.68817	4.71589	4.72903	5.19603	5.31352	5.79633	5.31425	5.16807	5.42005	5.20645	5.42935	4.79604	4.9125	5.06187	5.54494	5.82029	5.44711	5.13588	4.83496	5.49357	5.01373	4.73529	5.04296
CST3	11.828	12.4653	12.2951	12.6578	12.4735	12.1234	12.437	12.6826	12.0139	12.6739	12.6124	12.2182	12.5047	12.7639	12.1462	12.8886	12.7588	12.8472	12.507	11.8712	12.5664	11.8687	11.7059	12.244	11.6436	12.0478	12.5596	11.927	11.8175	12.4993	12.2652	11.9528	12.3114	11.8924	12.234	12.9671	11.8027	11.8462	12.3345	12.8044	12.4711	12.7625	12.7108	12.7068	12.2541	12.7622	12.6523	12.9523	11.5537
SMOX	7.65587	7.48568	7.12361	6.93386	6.99868	7.1326	7.90901	7.17043	8.37994	7.2849	7.53166	7.67734	7.44332	7.51842	7.53674	8.092	7.2555	7.35095	7.93651	8.25018	8.01813	8.75261	7.90998	7.69596	7.3875	7.26728	6.9445	7.78866	7.8844	7.8214	7.3226	7.63069	7.09554	7.43699	8.09721	8.01174	7.59648	9.02607	7.92303	7.67719	8.31566	7.98325	7.65803	8.07142	8.10443	7.99666	8.16528	7.51493	8.72225
CLCN7	7.58381	7.44362	7.37942	7.24153	7.33535	7.1364	7.5587	7.18748	7.06745	7.45795	7.296	7.49423	7.4012	7.33852	7.56561	7.57337	7.71308	7.6198	7.66735	7.19411	7.59517	7.53342	7.66428	7.66176	7.32885	7.62651	7.44817	7.97705	7.50839	7.80434	7.36042	7.65918	7.30448	7.46386	7.90104	7.85989	7.60432	8.18826	7.45642	7.51426	7.48457	7.74252	7.5984	7.69988	7.68805	7.65335	7.77768	7.7658	7.66809
TBC1D19	5.30161	5.17463	5.75159	5.61336	5.5341	5.1826	5.41072	5.55194	5.67831	5.3607	5.35654	5.52604	5.3603	5.25612	5.38769	5.10913	5.43592	5.15263	5.10537	5.28776	5.61581	5.33147	5.44047	5.43453	5.16334	5.20297	5.40437	5.22489	5.31849	5.12882	5.3419	5.20734	5.26115	5.16713	5.16731	5.07418	4.91364	4.93237	5.33243	4.88506	4.82604	4.8998	5.1413	4.75621	5.08294	5.19215	5.18843	4.94024	4.97912
POLR2L	7.87728	8.06727	7.9978	8.19914	7.78137	7.77856	7.91461	8.56441	8.22342	8.03329	8.17911	8.15501	8.29478	8.03348	8.0059	8.1622	8.10574	8.11306	8.02943	7.7612	8.21418	7.93047	7.96564	8.06176	7.97695	8.27708	8.25969	8.11462	8.13933	8.19984	8.06685	8.06549	8.18703	7.73281	8.03191	8.1045	7.8599	7.98229	8.13155	8.23188	8.08391	8.05244	7.97074	7.98482	7.95341	7.8281	7.94775	8.00632	7.75125
ANXA6	10.841	10.687	10.4669	10.7192	10.7353	10.427	10.7434	10.7937	10.1699	10.5835	10.2955	10.7692	10.7032	10.3283	10.7102	10.4608	10.7742	10.7409	10.7227	10.1814	11.4836	11.1286	10.7325	11.0421	10.6289	10.7245	10.525	10.9068	10.7309	10.8369	10.9684	10.7965	10.7764	10.4932	10.9417	10.9839	10.5721	10.5391	10.7281	10.8651	10.4837	10.7938	10.3278	10.8256	10.7407	10.7788	10.5681	10.8432	9.55221
MYCN	5.19476	5.31915	5.20664	5.00091	5.06041	5.28088	5.11257	5.13247	5.00381	5.03245	5.17351	5.242	5.2928	5.14673	5.1196	5.22029	5.25875	5.14597	5.44011	5.21376	5.29139	5.27494	5.54633	5.2548	5.31451	5.32494	5.15746	5.45426	5.29896	5.32007	5.17095	5.27247	5.0557	5.16116	5.48078	5.29662	5.43858	5.80073	5.36676	5.21302	5.36939	5.2591	5.23038	5.53059	5.66608	5.43576	5.59972	5.33007	5.77128
APEX2	7.69588	7.57745	7.45919	7.5725	7.47119	7.4146	7.81162	7.89035	7.39361	7.62267	7.82438	7.72264	7.84394	7.76081	7.71051	7.90822	7.67394	7.96192	7.84568	7.48517	7.92052	7.80205	7.75943	7.83087	7.53211	7.65495	7.652	7.54444	7.61677	7.6402	7.72406	7.73512	7.6616	7.61104	7.91608	8.10748	7.69463	8.00247	7.67888	7.8584	7.81044	8.0415	7.87623	7.8372	7.91034	7.79987	7.95104	7.95939	7.7321
ATIC	9.63485	9.70546	9.57075	10.0212	9.86913	9.68012	9.98939	9.80917	9.42119	9.56307	9.62245	9.88765	9.67578	9.8107	10.0412	9.85277	9.8185	10.0052	9.95676	9.62243	10.0866	10.2729	9.85353	10.1452	9.91046	9.75776	9.80392	10.1179	10.1824	9.72801	9.98777	9.92672	9.89151	9.71334	9.7343	9.89817	9.65046	9.39475	9.892	9.77149	10.0493	9.89544	9.43287	9.34954	9.45569	9.63606	9.49352	9.60522	9.08052
SOD2	9.33248	9.74295	9.63105	9.0712	9.2404	9.82527	9.10415	9.21903	9.28194	9.40773	9.75492	9.13829	9.33233	9.41047	9.23713	9.48675	9.02183	8.87061	9.14998	9.86114	8.5753	8.97063	9.39495	8.94772	9.57302	9.83137	9.70058	9.17725	9.14759	9.46376	8.86167	9.40851	9.1723	9.67028	8.84334	9.24313	9.5733	8.45638	8.9407	9.00856	8.9076	8.92694	9.36071	9.25423	8.5299	8.97582	8.45565	9.03645	9.3416
CLEC7A	11.1604	9.88993	9.9371	10.3184	10.2997	10.2919	10.2607	10.3147	10.4557	10.373	10.3382	10.1151	10.1857	10.4787	10.6496	11.0317	10.4391	10.6413	10.5632	10.6411	9.8056	9.64737	10.3533	10.2343	10.6894	10.731	11.1383	10.438	10.0311	10.6193	10.6317	10.6444	10.3813	10.8087	10.0077	10.5033	10.619	10.1101	10.3474	10.9386	10.7867	10.7917	11.3228	11.0923	10.7025	10.725	10.4977	11.0426	10.9212
GRIA4	4.7759	4.42926	4.57867	4.23103	4.58003	4.81384	4.63971	4.4658	4.85207	4.64653	4.74817	4.57519	4.72716	4.4901	4.68337	4.89659	4.82984	4.88489	4.70877	4.73329	4.73008	4.8515	5.06382	4.84807	4.8001	4.9083	4.7701	4.85505	4.70036	4.65899	4.84924	4.68842	4.39182	4.5371	5.24248	4.69998	4.86289	5.2378	4.71319	4.6708	4.57918	4.86295	4.74107	4.79837	4.96772	4.65142	4.92485	5.01433	5.06393
LEPROTL1	9.57509	10.0404	10.2837	10.453	10.2345	10.273	10.0145	10.3145	10.6202	10.0108	10.0136	10.4597	10.0337	9.95777	9.69233	9.57356	9.9209	9.62285	9.63899	9.83988	9.18993	9.47477	9.36881	9.3841	9.62353	9.98106	9.84452	9.50863	9.95371	9.24861	9.78503	9.60921	10.0596	9.53812	8.99935	9.08719	9.50632	8.63701	9.89352	9.65349	9.80306	9.8895	9.52387	9.82927	9.35563	9.67035	9.26512	9.66691	9.29629
DOCK3	5.22933	5.18991	5.35137	5.26338	4.88158	5.14243	5.4093	5.11672	5.21835	4.95032	5.08257	5.36001	5.27179	5.09061	5.33515	4.83371	5.10658	5.15853	5.10421	5.01588	4.97419	5.13474	5.53057	5.13386	5.04594	4.83379	5.06259	5.42507	5.22492	5.21793	4.96314	4.98259	4.82985	4.89305	5.25797	5.21127	5.05666	5.51946	5.42003	5.23405	5.2099	5.21217	5.16291	5.28019	5.39244	5.40009	5.16278	5.50892	5.38593
TSC1	8.79966	8.76814	8.38661	8.27413	8.33088	8.62519	9.02492	8.20613	7.9404	8.64976	8.47592	8.43642	8.55182	8.91564	9.01557	8.8805	9.04841	8.8434	9.01927	8.76333	8.92335	8.92628	8.89373	9.04367	9.02442	8.80944	8.93134	9.03999	8.98983	8.9175	8.99054	8.92099	8.93553	8.93652	9.03138	9.31879	9.10655	8.53748	8.84403	9.01718	8.95413	8.90283	9.02243	8.99127	9.22463	8.93043	8.77723	9.06201	8.71042
TAOK3	8.26389	8.15869	7.87322	8.07979	8.1883	8.40672	8.20384	8.27303	7.94863	8.21271	8.02208	8.0322	8.0017	8.8478	8.30385	8.16248	8.29941	8.1774	8.35769	8.38602	8.53172	8.26666	7.93571	8.4084	8.3274	8.49324	8.15509	8.34066	8.25877	8.44041	8.24433	8.4506	8.56134	8.3881	8.0019	8.47558	8.31978	7.90989	8.23766	8.33884	8.22324	8.30538	8.20973	8.39573	8.1634	8.11605	7.9492	8.29795	7.73129
SPATA20	7.92174	7.5634	7.56152	8.31366	8.21773	6.56796	7.908	7.77639	7.39397	7.71936	8.07406	6.38218	7.70422	8.24009	8.03204	7.49065	8.36612	8.41427	8.51314	7.52179	8.73875	8.73419	7.46822	8.72915	7.47967	7.55795	7.80318	7.10028	8.06197	7.99481	7.19877	8.42691	8.44392	8.44827	8.98247	9.06931	6.92978	7.70291	7.02787	8.39881	7.92672	7.77064	7.08802	7.10248	8.59641	8.37383	8.05962	7.8639	7.56992
SLC3A1	4.92445	4.93383	4.77125	4.92723	5.0099	4.80882	4.86069	5.0205	4.94169	4.73939	4.84277	4.85264	4.81331	5.03254	4.887	4.89718	4.81385	4.94289	5.09939	4.88115	4.9128	4.92787	5.07108	5.03154	5.00273	5.01554	4.9518	5.36288	5.04323	4.8582	4.93966	4.9284	4.97012	4.91597	4.92518	4.87482	4.87208	5.17862	4.88939	5.04516	4.96239	4.88532	4.87456	4.98734	5.0303	4.86852	4.8918	5.1681	5.14207
CD320	8.01652	7.45925	7.61698	7.83259	7.78447	7.61349	7.86372	7.86799	7.66884	7.43363	7.6526	7.75537	7.71469	7.50824	7.67727	7.65999	7.94249	7.84418	7.829	7.38813	8.41116	7.79652	7.64557	8.25284	7.62497	7.76287	7.86724	7.7208	8.27637	7.67292	7.29575	8.10197	7.78833	7.68692	7.90415	8.29559	7.81097	8.40103	7.83637	7.9285	7.62068	7.66054	7.70991	7.80632	8.23694	7.66482	7.76534	8.00439	7.75385
MRPL12	7.69667	8.31394	8.50626	8.57932	8.27266	8.22291	8.12791	8.54343	8.44662	8.27812	8.36598	8.30941	8.33135	8.12531	8.07314	8.07081	8.06844	8.29938	8.08267	7.93605	8.2622	8.23424	8.07353	8.2469	7.89493	7.95997	8.11265	7.98959	8.06671	8.08844	8.09637	8.04063	8.11266	7.92148	7.91168	8.01346	7.94813	8.26768	7.79429	8.09045	7.99673	8.02194	7.99377	7.69141	7.88766	7.90831	8.02923	8.1334	7.70223
SNRPB	10.5834	10.4728	10.4134	10.5388	10.56	10.3709	10.6179	10.5444	10.2372	10.5262	10.6076	10.5515	10.5413	10.4419	10.626	10.5233	10.8148	10.6908	10.5787	10.2225	10.8079	10.8304	10.6111	10.696	10.4908	10.542	10.5796	10.7031	10.7711	10.571	10.6798	10.6472	10.5912	10.5207	10.4021	10.5605	10.3313	10.2791	10.4869	10.8274	10.7153	10.7361	10.6132	10.4398	10.2016	10.5217	10.5822	10.231	10.1234
SHC1	8.94408	9.09875	8.8409	8.9886	9.14428	8.89234	9.32193	8.95556	8.53359	9.25318	9.02467	8.93643	9.10534	9.30007	9.23953	9.29957	9.32838	9.12035	9.18071	8.98259	9.27006	9.0869	9.0519	9.23283	9.06737	8.97314	8.92306	8.89774	9.12217	9.17955	9.22614	9.21792	9.05217	9.12118	9.02751	9.54123	9.08038	8.92464	8.85162	9.23573	9.14288	9.16187	9.10828	9.28274	9.07419	9.19525	9.14508	8.99856	8.7301
ASB9	4.99335	4.92524	4.96548	4.92179	4.92443	4.89862	4.7627	5.00174	5.10424	4.81334	4.86761	4.86598	4.92617	4.95577	5.01103	5.09006	4.9618	4.89747	5.01403	4.93504	4.93374	5.14104	5.31194	4.98327	4.95152	5.08558	5.01288	5.18819	4.94956	5.2704	5.06752	4.94848	5.04021	5.13535	5.07185	4.95152	5.19342	5.2997	5.12758	4.96185	4.99093	5.22455	5.15853	5.13806	5.27902	5.14615	4.88829	5.19637	5.26358
MPL	5.20587	4.81877	4.96736	4.93541	5.0249	4.89157	5.14567	5.03505	5.32299	4.92411	4.88836	4.85786	5.13529	5.05896	5.0367	5.36613	5.13973	5.31941	5.13421	4.90606	5.24763	5.47546	5.55167	5.18583	5.2286	5.05668	5.05874	5.24003	5.12042	5.11541	4.96771	5.20407	4.86721	5.16824	5.40357	4.85833	5.20038	5.87766	5.45506	5.08107	5.19119	5.31782	5.30009	5.13306	5.74791	5.48932	5.4384	5.24195	5.80598
ACTA2	6.51472	6.35634	6.02126	6.33686	6.22774	6.20954	6.47778	6.13882	6.34565	5.88696	6.2824	5.91483	5.96409	6.68103	6.48268	6.41967	6.09444	6.27679	6.15775	6.12958	6.49284	6.16808	5.95859	6.27352	6.48619	6.27533	6.45553	6.29904	6.47239	6.49063	6.11998	6.62429	5.83846	6.4694	6.29648	6.44406	6.59942	6.47364	6.22645	6.2724	6.42093	6.5611	6.68261	6.53111	6.16836	5.98827	5.84069	6.58355	6.3764
LILRB2	9.69278	9.42256	9.15922	9.27749	9.41329	9.69646	9.69296	9.43822	8.90577	9.59982	9.6143	9.24182	9.91344	10.4206	9.81693	9.95542	9.81787	9.65832	9.74267	9.7337	9.33589	9.08309	9.30016	9.66456	10.0723	9.73672	10.1468	9.83938	9.17801	10.3895	10.045	9.95357	9.96042	9.99947	9.26517	10.2292	10.0534	9.32895	10.3131	10.0316	9.92205	9.96712	10.1806	10.5725	10.0424	10.1936	9.69422	10.4724	9.59521
THBS1	5.7709	4.98568	5.10828	4.92611	5.07692	4.94008	6.56444	5.27153	5.51345	5.10383	5.10224	4.8242	5.13765	5.14744	5.28294	5.23751	5.01456	5.26992	5.15013	5.82141	5.14848	5.16047	5.18625	5.38895	5.44974	5.52184	5.16286	5.26461	5.23766	5.23752	5.02469	5.37662	5.19163	5.2378	5.43757	5.73756	5.35835	5.62761	5.18954	5.07715	6.02396	5.035	5.47405	5.37776	6.0989	5.25436	5.44083	5.18232	5.36378
GRIA3	4.99578	5.0131	4.87329	4.61556	4.65344	4.85771	4.74007	4.88317	4.76014	4.63638	4.7917	4.82501	4.86519	4.79711	4.98218	4.91773	4.83319	4.907	4.96814	4.89931	4.72965	4.79814	5.04647	4.80549	4.92544	4.68696	4.95586	4.95116	4.89604	5.12342	4.85985	4.94924	4.83506	4.59557	4.95699	4.84609	4.70137	5.04006	5.03423	4.96658	4.69682	5.06629	4.88673	5.1263	5.12072	4.83429	4.8836	5.01577	5.14257
DSC3	4.75407	4.6292	4.46099	4.54617	4.86323	4.53525	4.73127	4.61417	4.56328	4.61997	4.50146	4.63269	4.64906	4.69347	4.69517	4.68593	4.53966	4.64969	4.61091	4.49206	4.74672	4.6748	4.84425	4.61978	4.64279	4.56199	4.72417	4.78036	4.58478	4.69667	4.61036	4.62191	4.61129	4.68496	4.81791	4.49335	4.57757	4.971	4.69589	4.71837	4.56447	4.75232	4.59166	4.69862	4.70933	4.66477	4.70972	4.5919	4.76893
SCRIB	8.14808	7.83078	7.50664	7.86396	7.84971	7.47951	7.86747	7.66698	7.19212	7.89529	7.48587	7.42291	7.79999	7.84188	7.82462	7.84065	8.17202	7.9855	8.15189	7.75446	8.36236	8.56582	8.12439	8.16377	7.88475	7.88956	8.04567	8.33456	8.11742	8.06674	8.04256	8.19393	8.09967	8.0437	7.88144	8.37744	8.10861	7.9705	8.06772	8.09144	8.26916	8.13408	8.01905	8.23108	8.0146	8.13408	8.11424	8.04526	7.28571
RPS6KB1	6.33816	6.40041	6.61259	6.83421	6.57707	6.52262	6.26296	6.39726	6.19405	6.65296	6.38631	6.62608	6.467	6.25516	6.20609	6.29833	6.28399	6.26854	6.35482	6.242	6.12003	5.92226	5.62946	6.3817	6.26245	6.43456	6.47721	6.21658	6.12555	5.93949	6.57003	6.29722	6.6214	6.52222	5.96413	6.34745	6.28485	5.36109	6.20141	6.0994	6.3443	6.19932	6.19283	6.06955	5.84305	6.26562	6.06972	6.39569	5.85992
ADRA2B	5.94981	6.00558	5.92478	6.11868	6.10539	6.01913	6.01387	6.01484	6.50989	6.07163	6.23388	6.0612	6.34779	6.43086	6.2875	6.37198	5.88626	6.12627	5.84763	6.1472	6.07157	6.13994	6.44314	5.81189	5.89945	5.95036	6.03185	5.87885	5.99965	6.12209	5.83376	6.0191	5.80447	5.94561	6.3505	6.11174	6.27375	7.01915	6.23917	6.27131	6.09723	6.13528	6.15377	6.17996	6.57425	6.09709	6.37792	6.11711	6.86526
AIP	9.72387	9.95319	10.1643	10.142	10.184	9.93541	9.95628	10.402	10.0932	9.9527	10.075	10.2455	10.231	9.76133	10.0787	9.78243	9.98885	9.81269	9.90394	9.53389	9.99641	10.05	9.84303	9.9021	9.84289	9.98843	9.90345	9.97771	10.0727	9.97465	10.1062	10.0076	9.94117	9.83353	9.75435	9.99128	9.70811	9.67917	9.74725	10.0017	9.88826	9.88192	9.72965	9.73103	9.59673	9.66496	9.64088	9.49667	9.43201
TG	5.63328	5.20336	5.10494	4.95715	5.11956	5.20033	5.11491	5.46394	5.15874	5.31178	5.11305	5.31438	5.3047	5.10709	5.46201	4.90531	5.17221	5.24824	5.40822	5.42145	5.46319	5.42388	5.91602	5.30166	5.51641	5.3523	5.48778	5.86315	5.52416	5.51032	5.40845	5.56861	5.17576	5.17307	6.03841	5.213	5.33733	6.29476	5.53116	5.46509	5.49304	5.28722	5.52051	5.77107	5.66612	5.49167	5.68656	5.71642	6.15877
UPB1	6.02683	5.58544	5.66641	5.52708	5.38517	5.55247	5.65475	5.34311	5.69793	5.1871	5.6327	4.99357	5.26982	5.62538	5.91366	5.67593	5.04575	5.20226	5.38761	5.31098	5.56893	5.77541	6.10093	5.53963	5.90814	5.61273	5.48071	5.41493	5.61332	6.04263	5.5124	5.29622	5.2853	5.19438	5.69618	5.82456	5.58745	5.77248	5.52586	5.97474	5.73571	5.77425	5.92609	6.29139	5.84235	5.41627	6.05375	5.67588	5.97509
CEP76	5.1312	5.37098	5.87591	5.76365	5.53437	5.38218	5.48196	5.40002	5.35719	5.56669	5.36265	5.61972	5.01054	4.90066	5.4101	5.44397	5.22418	5.25343	5.11285	5.3342	5.15934	4.99739	4.66728	5.18724	4.93108	5.19946	5.25	4.723	5.17546	4.76368	5.24542	4.98203	5.50067	5.24133	4.58824	4.95347	4.83201	4.20868	5.11428	4.77951	5.11601	4.77588	4.75632	4.75059	4.76229	5.01192	4.71868	4.91231	4.58921
BIN1	9.7887	9.8224	9.78954	10.0143	9.77772	9.56706	10.1661	10.0043	9.62247	9.59896	9.46384	10.1146	9.75346	9.89	10.2635	9.84897	10.0221	9.93439	9.72439	9.3574	10.2324	10.3141	9.83601	9.86416	9.7554	9.79211	9.69241	10.0726	10.1597	9.88041	10.0838	9.904	9.51384	9.56124	9.82455	9.85453	9.5763	9.64702	9.78704	9.99317	9.97824	9.89994	9.58902	9.54297	9.67268	9.70975	9.9711	9.64794	9.10919
OR10H3	5.2412	5.40027	5.28593	4.85305	4.93633	5.22611	5.13962	5.17762	5.40455	5.13511	5.34127	4.99	5.06083	5.2625	5.1732	5.27592	5.3802	5.10323	4.91426	4.98828	5.17643	5.20759	5.6359	5.02333	5.05475	5.15141	5.13853	5.42742	5.10821	5.40145	5.1161	5.06296	5.06627	5.02038	5.38316	4.77302	4.96206	5.58834	5.13555	5.0326	5.12053	5.39057	5.32941	5.25638	5.49499	4.98221	5.32484	5.24555	5.50145
FAM53B	9.59548	9.34022	9.20327	8.89667	9.24877	8.98408	9.40543	9.09274	8.56048	9.39475	9.49191	9.01872	9.43109	9.55561	9.70892	9.28262	9.73434	9.23208	9.65697	9.4835	9.85487	9.7432	9.33766	9.58739	9.28898	9.32507	9.48372	9.74238	9.41727	9.63121	9.38508	9.6134	9.49453	9.52456	9.57079	10.0512	9.64112	9.49993	9.26174	10.0388	9.49301	9.52711	9.73409	9.84075	9.70406	9.64382	9.69323	9.8103	9.32511
REEP1	4.95891	4.63303	4.77004	4.62462	4.70625	4.90205	5.10345	5.00661	4.79182	4.89444	4.67666	4.74346	4.88047	5.4793	5.14837	4.94421	4.88461	5.06658	4.74611	4.81532	4.82056	5.49468	5.01535	5.20051	4.79468	5.36189	5.09426	5.50025	5.13411	4.83839	5.25296	4.69086	4.72428	4.61474	4.86478	4.65184	4.72132	5.10905	5.00851	4.89548	4.53762	5.00675	4.78069	4.84092	4.95324	5.43546	5.45582	4.84746	5.51321
HCFC2	5.36965	5.98063	6.74906	6.5728	6.38304	6.40117	5.56972	6.03988	6.28316	6.11718	6.32005	6.35063	6.22024	5.34111	5.65104	5.74021	5.69278	5.66426	5.66117	5.84976	5.61482	5.46598	5.33234	5.55801	5.43372	5.82088	5.66367	5.21125	5.6262	5.51766	5.69817	5.40843	5.97674	5.70679	5.87789	5.12946	5.42324	5.53736	5.5639	5.37092	5.54634	5.33337	5.42377	5.07231	5.37558	5.35262	5.56609	5.42339	5.29987
CASP8	9.54644	9.53582	9.71912	9.64791	9.70914	9.93213	8.99477	9.42386	9.39117	9.26513	9.80316	9.43433	9.19353	9.26618	9.04212	9.21423	9.35295	8.83595	9.01629	9.64568	9.05838	9.0059	9.13487	9.09426	9.55416	8.94795	9.04582	8.56363	9.04402	9.09219	9.08169	9.42427	9.07515	9.57493	8.75549	8.88983	9.18685	8.52906	8.79484	9.07558	9.32435	9.08782	9.40122	9.06529	8.82689	9.30731	9.33379	8.57532	9.46788
SLC22A18	8.84368	8.5117	8.36935	8.26411	8.71669	8.14697	8.73282	8.97127	8.21322	8.52466	8.42393	8.71282	8.37429	8.91849	8.90392	8.78029	9.16738	8.83429	9.05081	8.88445	8.83845	8.85352	8.6368	8.7835	8.48667	8.66073	8.31865	8.42365	8.44961	8.83696	8.68346	8.96708	8.65853	9.19902	8.95077	9.04766	9.23879	9.42792	8.83621	9.04321	8.98796	9.03114	9.4103	9.65963	9.02385	9.06199	8.0559	8.76861	7.77039
HAMP	5.21545	5.12938	5.15957	4.86383	4.73303	4.92754	5.04056	5.0426	5.33503	4.97378	5.12684	4.63397	4.94759	4.97761	4.85368	5.08097	5.0292	5.18827	5.39614	5.37486	5.45161	5.33141	5.54862	5.13718	5.57224	5.21724	5.14814	5.38572	5.22518	5.72271	5.23201	5.26754	5.0319	5.56252	5.38362	5.05292	5.48802	6.59304	5.40908	5.26354	5.20812	5.22276	5.04822	5.34617	5.96719	5.57604	5.69006	5.49956	5.95909
TBX3	4.34706	4.35572	4.23308	4.2893	4.32384	4.16685	4.24546	4.32467	4.37555	4.06414	4.16714	4.19479	4.43348	4.24607	4.51729	4.12509	4.05011	4.19749	4.35723	4.35187	4.16076	4.34795	4.30728	4.34416	4.22577	4.32808	4.26694	4.24747	4.2677	4.46085	4.10955	4.29362	4.01873	4.09341	4.5465	4.13151	4.12676	4.40967	4.47061	4.2387	4.2172	4.43381	4.39281	4.30086	4.52209	4.25636	4.41313	4.8319	4.43488
SSX5	5.46542	5.60492	5.14058	5.253	5.19433	5.16592	5.18902	5.35964	5.74911	5.196	5.36783	5.26611	5.37087	5.56458	5.3488	5.33898	5.17479	5.63405	5.47732	5.22395	5.44671	5.45688	5.61468	5.4109	5.46934	5.50413	5.48735	5.42833	5.46438	5.45934	5.22163	5.39853	5.25327	4.94684	5.75729	5.63683	5.0962	6.07898	5.37296	5.73142	5.4175	5.46046	5.61562	5.89439	5.72396	5.46986	5.54964	5.69016	5.84779
ATP8B2	7.4824	7.24515	7.09186	7.18862	7.30667	7.29606	7.40572	7.3749	7.15548	7.27962	7.12513	7.72292	7.57353	6.84048	7.08736	7.11461	7.13577	7.10764	7.23428	7.29663	7.4088	7.40894	7.40583	7.34781	7.57209	7.2431	7.20922	7.41646	7.54751	7.36721	7.63395	7.3414	7.16649	7.24142	7.46673	7.2127	7.2505	7.33344	7.31888	7.37441	7.30823	7.44193	7.42854	7.26447	7.59478	7.55747	7.36899	7.19673	7.13245
PEX11B	8.32812	9.12561	9.36491	9.36479	9.08583	9.67507	8.92476	9.33459	9.49004	8.86197	9.05577	9.03441	8.85875	8.82299	8.51364	8.53002	8.87739	8.6648	8.8972	8.92007	9.02985	9.18911	8.66878	9.07062	8.63758	9.0546	8.87966	8.76827	9.07547	8.79698	9.02542	8.70136	9.13097	8.98711	8.804	8.84927	8.80034	8.35677	8.67682	8.42121	8.60815	8.42957	8.40272	8.10129	7.98284	8.04257	8.1566	8.07281	7.97738
MID1IP1	9.62789	10.1083	9.64432	9.81909	9.98957	9.52356	9.68224	10.187	9.80677	9.95196	9.8923	9.66554	10.0954	10.85	9.87909	10.4434	10.1567	10.031	10.2165	10.3088	9.54016	9.65649	9.77067	9.71913	9.93463	10.1478	9.8854	10.08	9.60255	9.94222	9.9086	9.58981	9.8572	10.2388	9.87531	10.9426	10.5731	9.87595	9.59041	10.0614	9.81098	9.75705	10.0741	10.6986	10.6626	10.3128	10.0662	10.8922	9.71634
FCN1	12.7336	13.134	12.9479	12.9286	13.0825	13.1547	13.1411	13.25	12.6401	13.3219	13.3765	12.5914	13.31	13.3237	12.9973	13.032	12.8939	13.3824	13.1381	13.0723	13.2845	12.4123	12.7314	13.1107	12.9521	13.1026	13.1857	12.4561	12.1847	13.4064	12.8811	13.4156	13.3264	13.3889	13.1561	13.5704	13.0093	12.6356	12.8812	13.7481	13.1766	13.388	13.6842	13.4036	13.3331	13.1661	12.9304	13.4698	12.7385
TAL1	7.13412	7.42933	6.56734	6.37169	7.46818	7.10548	8.02608	6.87833	7.13671	7.00975	7.47097	6.61631	6.85841	7.53877	7.57641	8.01074	7.32913	7.98197	8.08121	8.08711	7.92057	7.62288	7.38859	8.33507	7.45997	6.8646	6.67018	7.99808	7.34292	7.37965	7.50749	7.55412	6.67385	7.48845	7.39563	7.57178	7.54916	7.41089	8.04721	6.86287	7.73103	7.8776	7.37722	7.13626	7.66575	7.47223	7.37664	7.03294	8.04234
AASDHPPT	7.65468	7.95518	8.40413	9.06356	8.75849	8.24441	7.87219	8.70357	8.43519	8.27677	8.2281	8.5161	7.99036	7.95221	7.66456	7.82637	7.76854	8.236	7.60288	7.94383	7.59939	7.40961	7.28645	7.66062	7.60404	7.8463	7.87326	7.31562	7.77952	7.24068	7.9646	8.02849	8.39454	7.70375	6.87004	7.44392	7.49691	6.42571	7.93744	7.62487	7.86333	7.61954	7.52035	7.2373	7.11681	7.68772	7.6501	7.57207	7.30591
GFAP	5.61748	5.234	5.29034	5.43175	5.42316	5.28652	5.33164	5.43147	5.6942	5.29049	5.46542	5.32868	5.50278	5.72117	5.66841	5.39377	5.34638	5.49448	5.57646	5.40137	5.61505	5.72372	5.78464	5.54443	5.53323	5.40391	5.59028	5.75323	5.54947	5.7795	5.37208	5.31496	5.16738	5.46519	5.79753	5.44514	5.52146	6.14822	5.74037	5.52398	5.55716	5.78925	5.77033	5.56017	5.75254	5.74979	5.92438	5.61136	6.10138
PLA2G4C	6.10001	5.71197	5.7099	5.68223	6.6563	7.48157	6.06701	5.68782	6.41021	6.52464	6.00998	7.48617	6.84166	7.05847	6.03482	6.32595	6.58742	6.0173	5.66929	6.29992	5.85934	7.15311	6.83828	7.90949	6.11392	5.95944	7.5408	7.56717	7.30786	6.19875	7.45281	6.20336	5.82649	6.43372	7.57045	6.16986	6.2598	6.16771	7.04711	5.93469	7.15387	6.1473	6.41014	6.31673	6.18265	5.48075	6.94857	5.80973	6.40003
STUB1	9.28228	9.29764	9.43423	9.42507	9.31182	9.19131	9.34321	9.57517	9.36552	9.2737	9.21768	9.35941	9.27337	9.31669	9.48172	9.23116	9.50356	9.39111	9.26211	9.09478	9.42109	9.41667	9.39001	9.20122	9.04059	9.29447	9.33612	9.47089	9.37212	9.36238	9.3359	9.31938	9.29413	9.1675	9.21541	9.53706	9.23814	9.15354	9.20091	9.39451	9.17684	9.235	9.16596	9.27458	9.22998	9.18375	9.30104	9.10078	9.02698
PGLYRP1	9.21512	9.44489	9.52744	8.1865	9.26599	9.29172	8.79529	9.94994	9.72776	9.1405	9.55282	8.03765	9.53018	10.4503	9.36784	9.97722	8.6836	9.05813	8.66296	9.0295	8.64286	8.46284	8.48206	8.5952	9.57398	9.03773	9.4357	7.44951	7.46943	9.79436	8.04319	9.22598	9.00068	9.75761	8.59132	10.3363	9.25699	8.63133	8.03475	9.57971	9.4749	8.843	9.90265	9.77584	9.09277	8.77075	8.89777	9.77384	9.21851
CNN2	10.7105	10.7122	10.4992	10.519	10.9458	10.6488	10.1504	10.4683	9.86574	10.8158	10.7833	10.5407	11.2108	10.1182	10.3974	10.7641	10.4263	10.2554	10.5401	10.7273	10.569	10.1084	10.2836	10.7811	10.7831	10.456	10.5314	10.5411	10.5734	11.0266	10.9792	10.9562	10.0701	11.0395	10.8939	10.9793	10.9339	10.8057	10.3228	10.9981	10.7764	10.93	10.9603	11.4873	10.9801	10.8362	10.5406	10.9086	10.7564
CRYZ	5.57116	6.298	7.396	6.8604	5.05751	5.76495	5.08219	6.98078	6.43304	6.1344	6.35529	7.15414	6.38226	5.64381	5.3967	5.86054	5.96109	5.57837	5.73733	6.40193	6.01415	5.77366	5.25868	5.96267	5.32742	6.50909	5.76255	5.83223	6.07676	5.32002	5.89916	5.92816	6.66502	5.53425	5.4015	5.05127	5.70524	5.05868	6.05218	5.64354	5.4588	5.28751	4.9626	5.21475	5.59507	5.97034	5.32194	4.91673	5.4575
VAV3	7.79841	8.2135	8.31579	8.08932	8.05554	8.51234	7.75295	8.14726	8.20986	8.01027	8.12614	7.88932	7.95841	8.26783	7.98701	8.2681	8.05414	7.71529	7.83525	8.18651	7.97552	7.48916	7.33902	7.78824	8.02462	8.33667	8.03659	7.61783	7.53354	7.77218	7.67924	7.71904	8.22062	8.2407	7.17179	7.40964	8.02327	6.89987	7.86648	7.73888	7.82223	7.6205	7.97445	8.31799	7.62686	7.7319	7.66935	7.95737	7.58333
NCAM2	3.93833	3.64217	3.80547	3.84229	3.74047	3.94891	3.94338	3.88738	3.89287	3.96267	3.8616	4.01997	3.8148	3.80573	3.93755	4.09818	3.8769	4.01978	3.70195	3.90148	3.87513	3.88373	3.93744	3.90882	3.88595	3.86148	3.86822	3.82676	3.75709	3.92117	3.73465	3.88196	3.64687	3.91561	4.02693	3.64188	3.89283	4.01411	3.87236	3.90145	3.82469	3.73967	4.03629	4.02025	3.80771	3.83241	3.97519	3.96402	4.02584
SSR1	9.05538	9.22581	9.4123	9.34031	9.43493	9.54958	9.37743	9.44974	9.60621	9.48286	9.33037	9.39263	9.22916	9.47535	9.34718	9.46302	9.48782	9.61985	9.16408	9.56013	9.09657	8.74193	8.71532	9.19821	9.24718	9.36732	9.54036	8.67407	9.15727	9.00187	9.28011	9.0963	9.44369	9.29386	8.94294	9.0629	9.24338	8.59016	9.14849	8.98903	9.36139	9.12362	9.22712	8.99338	8.94098	9.19371	8.93079	9.12107	9.0529
THYN1	8.74746	8.8294	8.98624	9.15473	8.83635	8.99597	8.73043	9.12444	9.0347	8.78984	8.84641	9.10407	8.64974	8.65317	8.62027	8.34752	8.71765	8.50237	8.80157	8.70811	8.95472	9.32916	8.83307	8.97691	8.90374	8.96875	8.95736	9.10994	9.28948	8.94759	9.06499	8.99094	9.06367	8.8846	8.76452	9.1282	8.78786	8.40916	8.77659	8.61091	8.77499	8.5582	8.47683	8.39438	8.41768	8.40972	8.23257	8.57532	7.88475
CYP2E1	4.82485	5.00634	4.925	4.94786	4.94219	4.62499	4.77374	5.21795	4.9037	4.87276	4.98728	5.04359	5.02459	4.9525	4.83811	4.76288	5.24243	5.26382	4.87048	4.95614	4.87835	5.08231	5.34727	4.77878	4.91094	5.0043	4.92551	5.06232	4.92273	4.97193	5.37052	5.53008	4.89847	4.99059	5.47917	5.09848	5.07525	5.35632	4.93488	5.09498	5.08294	5.13405	4.94975	5.15353	5.23311	5.11734	5.04196	5.36395	5.22415
GPR143	5.26646	4.82631	4.74843	4.63493	5.061	4.969	4.87263	4.90135	4.96896	4.86014	4.82632	4.76312	5.01251	5.19853	4.95427	5.02489	4.99289	4.94647	4.96062	5.25462	5.12893	5.2156	5.44935	5.27535	4.99941	5.11968	5.08172	5.31416	5.12037	5.41442	5.20884	5.00828	5.09353	5.20827	5.64818	5.09865	5.32356	6.06596	5.1982	5.22452	5.08081	4.95276	5.05917	5.66224	5.46413	5.0838	5.32739	5.00245	5.33467
TEAD4	5.87093	5.61853	5.53752	5.4997	5.47869	5.64874	5.59421	5.81845	5.52476	5.53074	5.61189	5.68201	5.80549	5.98105	5.90048	5.74833	5.64932	5.75238	5.53078	5.66482	5.60197	5.92344	5.9097	5.63467	5.74945	5.71679	5.70193	5.88505	5.67319	5.95277	5.69702	5.63529	5.54416	5.66571	6.00866	5.69141	5.68285	6.23567	5.7657	5.84403	5.69961	6.02128	5.86056	5.85005	6.0075	5.78769	5.92317	5.86758	6.03169
ASCL3	5.92308	5.5276	5.58004	5.2184	5.34265	5.32332	5.56495	5.5257	5.80463	5.08517	5.4893	5.39667	5.55627	5.60314	5.50335	5.45987	5.49915	5.80977	5.26154	5.4531	5.7073	5.53154	6.19756	5.59199	5.69855	5.44285	5.55678	5.72129	5.40707	5.85921	5.47293	5.5981	5.44384	5.602	6.00067	5.29084	5.63705	6.47738	5.589	5.55199	5.58161	5.90151	5.48882	5.648	5.84803	5.78607	5.99271	5.4624	6.19541
FARP2	6.56823	6.35335	6.33346	6.28402	6.05053	6.0644	6.38936	6.0592	6.03565	6.27635	6.33568	6.26633	6.38913	6.23224	6.66313	6.16875	6.51671	6.43933	6.62331	6.09125	6.53861	6.46949	6.6519	6.9743	6.44409	6.33029	6.45901	6.8282	6.46483	6.4588	6.47166	6.21144	6.57362	6.49883	6.35881	6.31393	6.33344	6.49856	6.51875	6.3939	6.06499	6.34845	6.27887	6.49449	6.21171	6.24124	6.57881	6.05981	6.23067
PON3	5.46808	5.20189	5.12609	4.98757	4.94665	5.01445	5.22411	5.12951	5.38887	5.05726	5.2628	5.31272	5.59462	5.01116	5.48695	5.00071	5.19796	5.09105	5.30665	5.25985	5.50313	5.75527	5.82717	5.438	5.45741	5.41463	5.38647	5.58302	5.53533	5.42732	5.08928	5.10808	5.1379	5.37545	6.32212	5.15609	5.60005	6.32718	5.35289	5.04757	5.31813	5.38143	5.42485	5.47264	5.7629	5.37858	5.78682	5.56682	6.25332
IL19	5.89632	5.52421	5.37798	5.69266	5.50495	5.71562	5.58774	5.79228	5.6878	5.50826	5.61062	5.62647	6.01126	5.70586	6.02332	5.48294	5.49877	6.05395	5.58159	5.52893	5.67534	5.95517	5.90622	5.48305	5.70496	5.90836	5.6901	5.89774	5.73532	5.77281	5.58549	5.81165	5.7377	5.64619	5.89681	5.37318	5.67543	6.31035	5.64341	5.79038	5.72078	5.90593	5.9592	5.81985	5.92346	5.88382	5.90509	5.77858	6.06621
EWSR1	9.13005	8.78435	8.70396	8.72334	8.83291	8.77065	8.86856	8.87082	8.37168	8.87196	8.94942	8.97392	9.1328	8.75849	8.87496	8.66192	8.86653	8.65719	8.88067	8.79618	8.9668	8.87174	8.712	8.92732	8.90199	8.57414	8.80354	8.72592	8.95478	9.07798	9.01431	8.95253	8.92258	8.97537	8.72489	8.9876	8.78087	8.37367	8.84423	9.40595	9.129	9.12913	9.10894	9.18273	8.79806	9.06246	8.95757	8.9241	8.64536
GPX4	11.3567	11.4062	11.4451	11.5727	11.2394	11.3812	11.5311	11.776	11.8326	11.3476	11.3494	11.4904	11.3345	11.3471	11.5032	11.7859	11.515	11.6086	11.1386	10.8602	11.3859	11.2635	11.3387	11.4202	10.9846	11.1104	11.2316	11.5176	11.4019	11.294	11.1204	11.4783	11.4379	11.2224	11.2816	11.3871	11.4748	10.715	11.844	11.2429	11.4875	11.2237	11.0848	11.1641	11.2122	11.1819	11.4124	11.0964	10.9888
SYNGR2	10.7197	10.5608	10.6998	10.5596	10.5215	10.3978	10.5543	11.038	10.58	10.4855	10.7086	10.5038	10.667	10.589	10.4793	10.4988	10.5725	10.648	10.512	10.1551	10.3413	10.3467	10.1635	10.5002	10.3985	10.5982	10.6566	10.1819	10.4349	10.6244	10.5523	10.6201	10.6571	10.5384	10.3593	10.6018	10.3574	10.3038	10.3005	10.8466	10.7022	10.7341	10.6256	10.5758	10.1645	10.4624	10.541	10.4008	10.0966
CDC25C	4.75134	4.47958	4.78916	4.89296	4.64295	4.85501	4.55613	4.83662	5.01939	4.77959	4.59764	4.87364	5.01219	4.45422	4.8602	4.79906	4.46612	4.80158	4.68356	4.79512	4.69951	4.74725	4.78206	4.7939	4.78611	4.61609	4.74247	4.60471	4.79704	4.72503	4.73031	4.53228	4.47006	4.77304	5.06375	4.80948	4.8883	5.0024	4.78399	4.74405	4.51369	4.70556	4.87466	4.65246	5.0827	4.69175	4.82442	4.57752	4.96342
BRD3	9.55088	9.27858	8.87451	9.07415	9.25973	9.37914	9.70747	8.97317	8.71837	9.40431	9.18598	9.06496	9.22618	9.74013	9.67484	9.81745	9.92124	9.65958	9.81608	9.72251	9.90741	9.95225	9.65506	9.91039	9.70417	9.70582	9.49934	9.65198	9.62895	9.9448	9.63892	9.85789	9.61998	9.77598	9.95864	10.2045	9.90358	9.79389	9.46845	9.87868	9.9336	9.62408	9.65069	9.78916	9.81872	9.86123	9.73506	9.8665	9.61696
P4HA1	6.69545	7.70739	8.11731	7.96168	7.64216	7.69591	7.20523	7.88864	8.07504	7.88949	7.79673	7.91882	7.65095	7.30875	6.84536	7.21722	7.49923	7.41784	7.22725	7.65349	6.80367	6.33218	6.87926	6.89085	7.21978	7.78315	7.54286	6.4706	7.31945	7.23705	7.474	7.02597	7.84825	7.58295	6.96594	6.54437	7.28805	6.49185	7.10072	6.42896	6.87383	6.80106	7.01907	6.5676	6.94546	6.68582	6.75396	7.09411	7.02817
ALAD	7.10119	7.37423	7.27726	6.93926	7.07261	7.13724	7.38528	7.06645	7.32894	7.24162	7.18158	6.99628	7.07084	6.81518	7.21847	7.15307	7.25734	6.97686	7.31318	7.21931	7.54179	7.38663	7.40185	7.30787	7.34531	6.96001	6.93987	7.13059	7.25845	7.15667	7.28396	7.1787	7.19059	7.38523	7.36526	7.19648	7.46597	7.52655	7.55488	7.25838	7.24135	7.19991	7.14584	6.94543	7.23066	7.1675	7.23241	6.86463	7.55783
FTL	14.1402	14.2947	14.2173	14.2197	14.1074	14.1862	14.2002	14.2557	14.2989	14.2408	14.2159	14.0853	14.0633	14.1774	14.1222	14.1738	14.192	14.1718	14.1916	14.1531	14.1715	14.177	14.2713	14.1641	14.1038	14.042	14.1228	14.0916	14.0566	14.0457	14.0301	14.1113	13.978	14.131	14.137	14.1971	14.1801	14.2746	14.2379	14.2582	14.3003	14.2207	14.2801	14.2347	14.2739	14.1719	14.3102	14.2361	14.2472
LGR5	4.59488	4.05903	4.32854	4.21885	4.27622	4.24825	4.38906	4.18145	4.37747	4.13465	4.12276	4.37708	4.31367	4.4388	4.50523	4.45281	4.30879	4.42016	4.05184	4.33914	4.40533	4.43478	4.33191	4.14259	4.28313	4.22908	4.45303	4.49416	4.3487	4.64058	4.48077	4.33236	4.16204	4.18959	4.35301	4.25446	4.22417	4.381	4.32623	4.34305	4.3274	4.48737	4.21736	4.36005	4.41817	4.29575	4.39731	4.34451	4.37391
RPL3L	5.78936	5.19131	5.0174	5.12981	5.25858	5.16104	5.16649	5.08547	5.53714	5.43125	5.1208	5.23466	5.26492	5.69433	5.65028	5.06792	5.39351	5.20658	5.4002	5.43789	5.50619	5.77799	5.98803	5.59625	5.33101	5.17448	5.53474	6.04496	6.27328	5.34525	5.38914	5.13814	4.87819	5.63015	5.83073	5.38592	5.40076	6.42994	6.7135	5.54292	5.86627	5.73468	5.77961	5.37404	6.05285	5.41335	5.73151	5.26573	6.36595
ERCC8	5.64692	5.56909	5.83662	5.7862	5.89382	5.75521	5.65707	5.79772	5.92044	5.60369	5.92624	5.86797	5.63702	5.66752	5.6485	5.71154	5.84009	5.74262	5.67594	5.51232	5.47321	5.65763	5.69259	5.6837	5.40408	5.55524	5.91011	5.53469	5.78226	5.21705	5.50166	5.65006	5.53972	5.59314	5.81244	5.6225	5.55388	5.73261	5.60944	5.61555	5.57976	5.81493	5.63243	5.49956	5.59831	5.60697	5.53587	5.53704	5.6949
DGKZ	9.9387	9.69142	9.56651	9.61776	9.49872	9.41789	9.74528	9.55539	9.14128	9.72302	9.47853	9.56254	9.92874	9.70241	9.81504	9.83501	9.91546	9.35019	9.94165	9.50449	10.063	9.90807	9.65806	9.81063	9.71573	9.63524	9.74186	10.0169	9.9881	10.0878	10.077	10.1659	9.88897	9.82749	9.91081	10.5135	9.81807	9.60914	9.64532	9.86159	9.81525	9.88676	9.81726	10.3114	9.81498	9.84303	9.74568	10.3914	9.00626
TROAP	6.47378	5.62185	5.29715	5.5563	5.72771	6.08347	5.77215	5.61608	5.94415	5.79229	5.8245	5.83036	6.06746	5.96687	5.89581	5.85107	5.86113	6.00764	6.05164	6.16248	6.20664	6.19118	6.31247	6.12721	5.9747	5.99421	5.95637	6.03244	6.16177	6.27022	5.84977	6.00106	5.56372	5.95416	6.31688	6.01064	6.23881	6.35763	6.01135	6.04781	5.80472	6.10584	6.27979	6.14692	6.24078	6.04727	6.14421	6.02553	6.44271
PFKFB4	7.16116	7.06392	6.99041	6.52527	7.25603	7.18846	7.06714	7.09796	7.07374	7.23919	7.10495	6.50019	7.44248	7.31837	7.10873	7.28012	6.9909	6.83244	6.97646	7.31995	6.66652	6.45824	6.88531	6.94286	7.15947	6.87559	6.86482	6.73178	6.55252	7.42608	7.00439	7.31053	6.74214	7.38563	6.92459	7.44415	7.19302	7.01559	6.98828	7.20547	7.05472	7.19933	7.57631	7.80126	7.17202	7.16711	7.21634	7.46647	7.56914
CDC34	10.6967	11.0466	10.9824	10.5769	10.2306	10.6125	11.6175	10.9156	11.9908	11.2503	11.305	10.6781	10.7036	10.313	10.7499	11.5086	10.0877	10.8389	11.3832	11.4221	11.3107	11.2508	11.0527	11.1068	11.0044	10.2685	10.5783	10.4207	11.7143	10.9571	10.7398	10.5598	10.8659	10.822	11.7637	11.1939	11.1151	11.723	12.0886	11.3461	11.432	10.4513	10.609	10.3048	11.3043	10.791	11.5922	11.0127	11.8487
ITPA	9.61698	9.4871	9.59562	9.95635	9.70012	9.38124	9.6069	9.8077	9.71896	9.67941	9.58992	9.85941	9.52047	9.01271	9.27136	9.41602	9.64486	9.53869	9.48276	9.21747	9.72751	9.87865	9.64335	9.55601	9.46705	9.3932	9.47529	9.64845	9.74423	9.61041	9.70371	9.5152	9.58152	9.48816	9.53138	9.52737	9.37481	9.25619	9.68376	9.51861	9.65892	9.4974	9.56325	9.42351	9.26566	9.51485	9.49912	9.50747	9.05826
RRAGB	4.72811	5.46293	5.74931	5.32922	5.16769	5.16787	5.41953	5.18307	5.39181	5.18541	5.34754	5.56875	5.18169	4.88013	5.15815	4.96705	5.02331	5.09298	4.94798	5.0834	5.0194	5.01648	4.96084	5.09808	5.16768	5.00451	5.00524	5.03152	5.17691	5.04294	5.23166	4.81743	5.05308	5.16735	4.86934	4.79861	5.19204	5.07788	4.91773	4.92814	4.86303	4.73443	4.82121	4.75406	4.94958	4.81429	5.06855	5.04525	5.22483
OCRL	6.17258	5.95018	6.05398	5.9671	6.19056	6.05575	6.32667	6.03567	5.99957	6.16303	6.01232	6.03954	5.95013	6.13406	6.10147	6.25024	6.18035	6.48708	6.12444	6.11384	6.12721	6.19784	6.35216	6.07657	6.22897	6.14041	6.22278	6.2309	6.34013	6.18928	6.25496	6.02002	6.13029	6.06495	6.0791	6.24909	6.10577	6.13775	6.28629	6.42549	6.22839	6.47757	6.28105	6.19201	6.19663	6.39675	6.27865	6.15973	6.24869
KCNQ1	7.55126	7.40227	7.65316	7.26635	7.65167	7.34841	7.70404	7.60757	7.52951	7.53532	7.56653	7.45896	7.89517	7.83889	7.82714	7.87943	7.59938	7.59836	7.88638	7.6902	7.55739	7.68395	7.8094	7.66903	7.77079	7.38236	7.60353	7.38616	7.40686	7.979	7.68775	7.65632	7.32315	7.86446	8.15631	7.98695	7.88009	8.25892	7.61198	7.9263	7.72283	8.05558	8.10147	8.3149	7.9388	7.94338	7.96868	8.02692	8.07101
METRN	5.8985	5.95144	6.34928	6.5473	6.19155	5.97033	6.2065	6.60277	6.46727	6.01867	6.28991	6.3844	6.55222	5.99742	6.21365	6.27251	6.0152	5.89337	5.93567	5.70708	5.91613	6.23724	6.04913	5.97087	5.94585	5.79049	5.7402	6.0503	6.0959	5.97357	5.94343	6.16409	6.08686	5.89587	6.2625	6.16584	5.61547	6.71979	6.04718	6.02716	5.85653	5.78277	6.08418	6.10703	6.31046	5.93443	6.19353	6.29315	6.46548
RASSF7	8.50285	8.48005	8.64139	8.59242	8.52075	8.28422	8.37084	8.67179	8.71286	8.36879	8.37322	8.5785	8.60565	8.40775	8.43818	8.51096	8.43029	8.34819	8.52033	8.25892	8.5911	8.6408	8.66319	8.49287	8.4141	8.31302	8.34285	8.62657	8.57219	8.54591	8.56565	8.46471	8.37678	8.40816	8.71144	8.66795	8.43861	9.05245	8.3505	8.45057	8.40793	8.48058	8.48011	8.60989	8.71209	8.53231	8.61971	8.54278	8.6231
GABRE	4.92327	4.95955	4.9926	4.40056	4.68439	4.50801	4.95325	4.81309	5.13075	4.71261	4.83259	4.73887	4.97271	5.01173	4.93807	4.74582	4.83626	5.13272	4.75455	4.6523	4.83882	5.23888	5.04166	4.88557	5.00644	4.86286	4.84176	5.14941	4.82463	4.98068	4.8917	4.68764	4.70196	4.78075	5.16965	4.77688	4.89954	5.36075	4.99972	4.85292	4.73619	4.97732	5.05199	4.89884	4.98919	4.90625	5.09249	4.80763	5.15946
PTPRE	11.2136	10.8138	10.6302	10.6281	10.6971	10.842	11.1521	10.5829	10.5658	10.6865	10.692	10.1629	10.6795	11.4253	11.0043	11.4756	11.221	11.0899	11.1358	11.2715	10.911	10.6291	10.4807	10.9151	11.0155	11.1053	11.4964	10.4905	10.5511	11.2601	10.8302	11.0129	10.983	11.2788	10.4885	10.946	11.2694	10.2561	11.0146	11.2916	11.2141	11.1835	11.4453	11.6203	11.2963	11.1816	11.0623	11.2405	11.0198
PPA2	6.64311	8.54777	9.14457	8.93869	8.40664	8.9075	7.42492	8.8972	9.16198	8.37744	8.59347	8.85045	8.20727	7.38273	7.81176	7.38005	7.62217	7.48712	8.03184	8.15109	7.78872	7.4649	7.69095	7.69023	8.20565	7.99237	7.69037	6.91709	7.83479	7.68484	7.97005	7.57306	8.06243	7.87707	7.88686	7.1449	7.52836	6.75382	7.44454	7.30523	7.29672	6.91508	7.17496	6.29102	7.18977	6.61564	6.23562	7.06003	6.4795
RPGR	5.79163	6.25039	6.32276	6.31563	6.16018	6.72336	5.89144	6.18834	6.37122	6.25897	6.64595	6.39436	6.48542	5.85358	5.90107	5.92893	5.85463	5.60536	6.2301	7.29128	5.61718	5.4538	5.55839	5.77841	6.64963	6.54759	6.42943	6.2878	5.86877	6.46583	6.13243	5.78099	6.65059	6.99096	6.151	5.90412	6.44065	5.6441	6.03129	6.13749	5.97966	5.66983	6.47625	6.52122	6.45492	6.02253	5.9014	6.51908	6.20073
F2RL1	7.35303	8.33494	8.46	6.95654	8.52992	7.9052	6.84274	7.13107	7.46984	8.0909	8.56251	7.10115	8.13774	7.54628	7.05156	8.11435	7.33689	7.20968	7.4457	8.78709	6.21671	6.5095	7.01504	7.50322	7.14077	7.139	6.74824	6.11706	6.70107	7.17593	7.98377	7.34399	6.59213	7.55845	6.7265	7.01939	7.50033	6.31739	6.90573	7.59369	8.12931	6.86654	8.27148	6.87019	6.97913	6.43993	7.63898	7.61046	8.12279
CD99	11.8207	11.127	11.1585	10.9959	11.0365	10.9629	11.2738	11.0506	10.901	11.165	11.1645	10.8499	11.1102	11.2233	11.4338	10.9845	11.734	11.3932	11.538	11.0153	11.7969	11.9046	11.4243	11.6355	10.7684	11.2784	11.1961	11.4787	11.6161	11.4372	11.4093	11.5495	11.309	11.2517	11.4743	11.675	11.1419	11.699	11.4508	11.3895	11.5657	11.2065	11.3365	11.131	11.662	11.7781	11.6122	11.2327	11.1047
CAMP	8.91959	9.64916	10.5764	8.58637	8.57469	9.56554	7.55413	9.00401	10.2736	11.3965	10.3761	8.38762	9.80613	8.60275	7.78144	7.26734	7.41484	8.02141	8.05164	9.20547	7.85361	7.61323	7.39909	8.19114	9.16163	8.61649	7.94839	7.28189	7.21601	10.297	7.77624	8.09708	8.66682	9.43712	8.88407	9.0332	9.30466	8.58614	7.44976	8.74627	8.5246	7.8666	8.89233	8.30682	8.61215	7.70637	7.66197	8.15597	9.01731
COL4A4	4.85785	4.84086	4.88949	4.67394	4.43594	4.49778	4.86942	4.68867	5.01557	4.45481	4.42343	5.20019	4.67129	4.49085	4.93286	5.09124	4.7039	4.71943	4.50618	4.60053	4.55722	4.80567	5.24677	4.63135	4.58976	4.45423	4.61254	4.87432	4.59932	4.8425	4.51357	4.35684	4.56844	4.61342	4.79872	4.42424	4.73166	4.76337	4.92533	4.81915	4.74398	4.74564	4.67281	4.68363	4.88567	4.90608	5.07724	5.06378	5.07865
MGMT	7.56107	7.90712	8.01018	7.92546	8.26063	7.58346	8.00545	8.47581	7.99739	7.52784	7.81453	8.18144	7.70302	7.46755	7.61204	7.89471	8.13016	7.68851	7.34	7.5647	7.75508	8.05459	7.67216	8.32841	7.77497	7.96143	7.64339	7.75338	8.14017	7.69341	7.923	8.02924	8.03374	7.52736	7.68009	7.62118	7.70934	7.41479	7.74272	7.5782	7.92268	7.69023	7.31949	7.75084	7.3345	7.67398	7.4364	7.54856	7.23598
BANF1	9.86026	10.4701	10.4091	10.7125	10.5975	10.2957	10.2629	10.7062	10.3888	10.2655	10.3957	10.8397	10.5626	10.1151	10.2382	10.2966	10.3853	10.219	10.2995	9.86652	10.6099	10.4132	10.1309	10.6006	10.3139	10.4751	10.4488	10.2772	10.4506	10.1412	10.6496	10.4008	10.5194	10.1536	10.3027	10.5914	10.2359	10.291	10.054	10.0289	10.1579	10.1213	9.93282	10.2156	10.0298	10.2752	10.1234	10.3188	9.32039
TTTY1	5.16557	4.75641	4.70665	4.77721	4.84176	4.86009	4.79253	5.07308	4.87627	4.98386	5.12806	4.69471	5.01995	5.52596	4.78904	4.68724	4.90235	5.25092	4.96287	5.11831	5.06776	5.12542	5.06373	5.10301	4.88424	5.06307	5.12751	5.21556	5.06089	5.16822	4.84097	5.07083	4.75329	5.08599	5.10289	4.73612	4.90556	5.41495	5.05556	5.26138	5.05838	5.21709	4.91336	5.08372	5.14304	5.11728	5.21391	4.87404	5.37441
PPM1F	10.0214	10.1986	10.1995	9.84911	10.1673	10.0554	9.73148	10.0195	9.52866	9.61335	10.0967	9.80164	10.1651	10.22	10.1884	10.0448	9.82068	9.93048	10.0093	10.1697	9.79312	9.62949	9.50336	10.0491	10.145	9.92056	10.2732	9.92744	9.82929	10.4963	9.79921	10.1446	9.75468	10.3099	9.63922	10.4069	10.3347	9.78599	9.43593	10.4777	9.82397	10.0402	10.4947	10.2232	10.1002	10.1435	10.1647	10.5434	9.57842
VPS33A	6.11354	6.24829	6.15341	6.13431	6.44237	6.29137	6.20901	6.0227	6.03818	6.5244	6.41468	6.45268	6.37491	6.21062	6.27878	6.26391	6.40516	6.00107	6.06371	6.21432	6.23522	6.03249	6.1277	6.27394	6.07322	6.10575	6.11339	6.17211	6.07372	6.22564	6.31898	6.0501	5.81755	6.29656	6.36487	6.33524	6.02046	6.2911	6.22629	6.25719	6.24942	6.20587	6.39323	6.36234	6.22077	6.39058	6.08274	6.15076	6.48633
DIP2A	9.11196	8.14285	7.87159	8.0124	7.68892	7.94295	8.06637	7.65393	7.53275	8.03749	7.78549	7.95529	7.83868	7.93844	8.37414	8.24663	8.52764	8.20647	8.34333	8.07381	8.39195	8.69475	8.557	8.03912	8.18024	8.35682	8.71487	9.24155	8.6547	8.17091	8.46784	8.5207	8.16448	8.13253	7.65528	8.25775	8.10137	7.74906	7.88103	8.30144	8.29813	8.52627	8.34374	8.61529	8.1124	8.18268	8.29116	8.48349	7.7056
CA8	4.69387	4.64976	4.44598	4.58117	4.93593	5.04884	4.67501	4.87199	5.02226	4.43139	5.09398	4.5084	4.54723	4.9726	5.00873	4.52569	4.92694	4.77265	4.83745	4.94788	4.95346	5.06822	5.17936	4.85178	4.72869	4.87785	4.64958	4.86539	4.85164	4.90488	4.82021	4.58723	4.72755	4.60123	5.11107	4.7293	4.79308	5.17082	5.00038	4.87981	5.02684	4.95977	4.60878	4.93538	4.91493	4.88655	5.13384	4.80817	5.25906
HLA-G	12.1115	11.4798	11.3471	11.5018	11.5454	11.4945	11.5183	11.5869	11.5184	11.7123	11.5637	11.5417	11.7203	11.6709	11.6554	11.6541	11.7764	11.5848	11.4638	11.5465	11.5626	11.5596	11.4981	11.5065	11.6364	11.3908	11.4235	11.5005	11.4824	11.9494	11.8193	11.5973	11.6051	11.5963	11.5187	11.6441	11.5939	11.3756	11.6013	11.7917	11.7021	11.8035	11.7891	12.0278	11.5057	11.6894	11.6467	11.4956	11.6086
ZAP70	10.0661	9.37222	9.67533	9.85393	9.62572	9.55039	10.0045	9.75418	9.29536	9.43563	9.38478	9.84652	9.69195	9.20047	10.0245	9.44793	10.4385	9.53165	9.55486	9.18941	10.3578	10.3683	9.77018	9.83922	9.6283	9.63375	9.74601	10.069	10.2176	9.84747	10.1579	10.168	10.1105	9.48592	9.67786	10.3403	9.3941	9.61857	9.79742	9.67599	9.74208	9.68743	9.59722	9.72685	9.71949	9.52125	9.67751	9.66242	8.49752
GLUL	11.5686	11.6416	11.5893	10.6639	11.1821	11.4539	11.785	11.3133	11.6878	11.3835	11.6605	11.3115	11.3923	11.3755	11.3926	11.6003	11.3385	11.3184	11.8069	11.8747	11.6228	11.6274	11.8764	11.683	11.7821	11.3019	11.4121	11.3487	12.0347	11.7237	11.3428	11.759	11.2439	11.8815	12.0177	11.7597	11.8218	12.0342	11.7446	11.6088	11.8633	11.2808	11.7775	11.2786	11.5948	11.5893	11.6632	11.105	12.3311
MRPL28	8.44636	8.81115	8.83724	8.71235	8.69707	8.70131	8.30167	8.69037	8.59218	8.53123	8.81533	8.65657	8.8093	8.32619	8.48577	8.22346	8.1999	8.26985	8.55194	8.5522	8.7005	8.69771	8.50576	8.70658	8.4806	8.48784	8.53603	8.54116	8.40431	8.77164	8.50821	8.61431	8.27023	8.65176	8.42333	8.60304	8.49395	8.56573	8.35632	8.68098	8.43561	8.40758	8.48238	8.5183	8.15482	8.28213	8.3547	8.49353	8.20484
BAX	8.15893	8.2007	8.12444	8.33618	8.18251	7.74988	8.01219	8.67825	8.35801	8.2622	8.38517	8.09859	8.26401	8.3761	8.01811	8.12038	8.18542	8.1426	8.31355	8.12004	8.42278	7.9785	7.56708	8.25168	7.9514	8.13683	8.15978	7.87047	8.05283	7.95673	8.16933	8.15341	8.24074	7.96073	7.78439	8.41867	7.85533	7.73264	8.02703	8.66805	8.23653	8.19994	8.27646	8.38111	7.74095	7.97155	7.92033	8.04393	7.11855
SORBS3	7.09368	6.80885	6.67715	6.63033	6.97328	6.80148	7.13933	6.66679	6.71386	6.95686	6.70496	6.81911	7.22317	7.02564	7.07311	6.91697	7.12739	6.79352	7.23551	6.80616	7.37517	7.1931	7.47317	7.26421	7.06626	6.71883	6.64437	6.98753	7.34519	7.21733	7.25651	7.18943	6.88267	7.03538	7.55649	7.59055	6.84276	7.82576	7.07069	7.04882	7.14106	7.22737	7.06157	7.05371	7.28542	7.22422	7.30725	7.20142	7.23081
RGS10	6.75475	7.34638	7.36787	7.52949	7.28862	7.35614	7.32448	7.60125	7.9942	7.25929	7.24785	7.45741	7.34108	6.58318	6.65308	7.04096	6.87839	7.03766	7.40094	7.38728	7.44689	7.33566	7.48323	7.34003	7.28964	7.01694	6.8777	7.16459	7.47866	7.08272	7.42407	7.12533	7.24287	7.20848	7.24283	7.02134	7.18548	7.13304	7.6567	6.98041	7.20461	7.05783	6.88831	6.56742	7.00226	7.24599	6.92116	6.82764	7.62344
NPY	5.39118	5.0792	5.05136	4.88898	5.01407	5.14818	5.10098	4.96942	5.08337	5.04721	5.18895	4.9867	4.96821	5.38197	5.11416	4.95449	5.24209	5.30357	5.00536	5.13288	5.26668	5.11092	5.35507	5.11219	5.26426	4.96905	5.25037	5.30578	5.31912	5.49064	5.3235	5.1508	5.16615	5.14641	4.97909	5.07617	5.20272	5.63123	5.12733	5.22553	5.28701	5.20179	5.26958	5.30176	5.58951	5.29988	5.47819	5.24415	5.0467
RPL17	8.33961	9.13533	9.45158	9.42948	8.61566	9.05917	8.3653	9.0772	9.01198	9.12146	9.19066	9.61416	9.10005	8.04616	8.33339	8.06026	8.49567	8.3411	9.05671	8.82702	8.82046	8.64923	8.71374	8.84644	8.77753	8.69937	8.87031	8.94927	8.99201	8.70922	9.14101	8.63261	9.34416	8.90961	8.80459	8.48603	8.68769	7.78078	8.45699	8.24649	8.59724	8.42718	8.22047	8.18526	8.44775	8.20942	8.46111	8.23446	7.92253
GALC	7.27585	7.37955	7.73971	7.47304	7.53718	7.3428	7.59604	7.6688	7.5008	7.82179	7.69041	7.5054	7.11754	7.39705	7.55462	7.58657	7.73881	7.59201	7.26651	8.1749	7.27247	6.89873	6.87937	7.26405	7.32419	7.38811	7.26533	6.70517	7.176	7.17971	7.35045	7.39232	7.50283	7.61112	6.96133	7.05202	7.15408	6.76967	7.08622	7.32622	7.59023	7.3458	7.43869	7.14726	7.20825	7.25057	7.22077	7.12573	6.99959
NDRG1	10.0764	10.0096	9.59287	9.41077	9.83832	9.63565	9.94973	9.63478	9.03239	9.75477	9.80023	9.60789	10.1162	10.0553	10.0746	9.96398	10.0533	9.84575	10.0853	9.76255	10.0998	9.86955	9.95662	9.88158	9.8659	9.82392	10.0464	10.2355	9.88235	10.1717	9.75913	9.80603	9.71445	9.92509	9.76688	10.2078	10.117	9.77312	9.6841	10.0998	10.0886	9.92935	10.1326	10.1247	10.0609	10.1658	9.98156	10.0322	9.83034
HERC4	5.36887	5.96267	5.44169	5.97573	5.89504	5.6448	5.83082	5.61404	5.5189	6.10686	5.68015	5.76374	5.5883	5.54431	5.5337	6.09711	5.91049	5.68496	5.08387	5.37916	5.13357	4.75789	5.01205	5.16162	5.30373	4.99346	4.76634	4.71574	4.92758	4.99496	5.37266	5.35966	5.19374	5.17067	4.79123	5.03784	4.93852	4.28527	5.53199	5.64179	5.17977	5.33664	5.54817	5.22635	4.94206	5.72368	5.35491	5.44528	5.04212
AZIN1	8.24806	8.61403	8.76927	8.73154	8.4531	8.66285	8.74954	8.54534	8.54727	8.43131	8.37936	8.64694	7.93301	8.82472	8.49897	8.44188	8.8685	8.64239	8.27784	8.9757	8.22676	8.21791	8.17629	8.35044	8.31338	8.94855	8.85724	8.14735	8.52247	8.0085	8.33239	8.36618	8.78564	8.53731	7.77119	8.09689	8.50654	7.49115	8.57354	8.21337	8.69882	8.23587	8.49485	8.20983	8.17433	8.35336	8.20132	8.7496	8.46279
FAS	7.32065	7.67602	8.17467	8.13438	8.17251	8.17748	7.0076	7.84252	9.21066	7.44303	7.85608	7.94122	7.49378	7.37275	6.63704	6.9434	7.035	6.69937	6.71932	7.91953	6.57613	6.09756	6.30615	6.47758	7.45107	7.81906	7.30395	6.11805	7.14974	7.20308	6.94313	7.23037	7.15372	7.88959	6.76483	6.22179	7.34573	6.05057	6.96682	6.49419	6.81733	6.73574	7.18339	6.8715	6.55225	6.55662	6.25574	6.97372	7.34611
NR1H4	5.06549	5.22347	5.04423	4.97845	5.0693	5.09873	4.84858	5.16334	5.19693	4.94693	5.28011	5.28772	5.18202	4.99436	5.23392	5.00262	4.93792	4.8639	4.90514	5.02729	5.0613	5.06895	5.10607	4.83613	5.00457	5.0378	5.16431	5.00604	4.93671	5.1353	4.83785	4.92445	5.00487	4.99776	5.01227	4.82535	5.08876	5.27736	4.88171	5.30293	5.06281	5.17434	5.08894	5.00561	5.18866	5.09613	4.97365	5.10543	5.34186
PPP2R2B	5.90988	5.31196	5.38196	5.78108	5.40739	5.20511	5.21945	5.50937	5.36451	5.66748	5.49159	5.35768	5.31262	5.52108	5.75584	5.28707	5.82754	5.46495	5.41356	5.24704	6.05812	6.04875	5.68745	5.60305	5.28107	5.40123	5.48403	5.50274	5.72353	5.57254	5.53529	5.78538	5.75928	5.50305	5.39109	5.50536	5.44941	5.98028	5.62709	5.47168	5.47636	5.41026	5.38049	5.64747	5.92861	5.85386	5.76042	5.65753	5.60891
KCNC4	6.05269	5.73603	5.77085	5.47011	5.71204	5.5059	5.68068	5.87558	5.80289	5.83706	5.80016	5.77372	5.8593	5.7915	5.89157	5.50579	5.72769	5.83726	5.73376	5.622	5.65809	5.8305	5.82174	5.70505	5.78725	5.65806	5.82817	6.04375	5.78346	5.79498	5.84054	5.91572	5.72646	5.78556	6.15045	5.54438	5.60099	6.33546	5.9081	6.00465	5.75308	5.65097	5.84999	5.91373	6.11538	5.61577	5.9818	6.02183	6.32503
PRMT5	8.93077	8.85279	8.76844	8.57057	8.71927	8.60035	9.17467	8.91836	8.58633	8.72702	8.72963	8.77805	8.69299	8.67229	9.23179	9.12346	8.81008	8.93651	8.70818	8.69192	8.77937	8.68663	8.49892	9.09421	8.9634	8.7952	8.92889	8.51099	8.79295	9.15875	8.49215	8.58622	8.78192	8.97712	8.83714	9.03646	8.78981	8.32732	8.31107	8.47598	8.76077	9.0619	8.86781	8.73399	8.70416	8.42864	8.45605	8.23103	8.62626
FOLR2	6.93788	7.14963	7.07433	7.26046	7.21951	7.05527	7.24981	7.42924	7.06201	7.22583	7.37394	6.97292	7.36998	7.50289	7.37213	7.35091	7.13838	7.29887	7.44491	7.0843	7.20821	7.17556	7.46193	7.22002	7.15935	7.13557	7.43333	7.06879	6.82548	7.21481	6.99521	7.04799	6.80091	6.89286	7.8102	7.36952	7.20199	8.20351	7.29809	7.24778	7.28773	7.49033	7.63788	7.52535	7.48725	7.49943	7.41813	7.35157	7.82602
MBNL1	9.27957	9.45983	9.64162	9.88911	9.51765	9.73789	9.29897	9.46748	10.0451	9.36017	9.08119	9.27211	8.66599	9.00108	9.05229	9.18394	9.56265	9.20286	8.52978	8.93576	8.20544	8.14316	8.0392	8.16769	8.54856	9.16329	9.03742	8.35988	8.98182	7.41559	8.91063	8.57683	9.22903	8.45572	7.6237	7.82533	8.14036	7.68279	9.11425	8.51401	9.3549	8.96608	8.79184	8.58778	8.51886	9.30848	8.88335	8.83166	8.87552
SFRP4	4.79203	4.58898	4.51462	4.38582	4.45961	4.52536	4.61353	4.41099	4.55409	4.4708	4.46919	4.49791	4.54466	4.61633	4.92109	4.53086	4.64424	4.72168	4.53384	4.47025	4.46107	4.6742	4.73052	4.5611	4.6545	4.56799	4.61563	4.77566	4.58993	4.59085	4.54312	4.6434	4.47929	4.48911	4.68428	4.56835	4.47383	4.67833	4.60248	4.66954	4.45105	4.64412	4.59177	4.78094	4.82064	4.51488	4.60108	4.71098	4.57563
BBS4	6.25717	6.27936	6.73292	6.49978	6.28187	6.26	6.37977	6.50992	6.33832	6.30664	6.2429	6.5927	6.46698	5.83036	5.98275	5.93171	6.18065	6.10542	5.74324	5.85762	5.87348	5.93708	5.77997	5.82803	6.12837	6.10284	5.92293	6.17165	6.02028	6.03364	6.39853	6.56763	6.57228	6.07436	5.95203	6.21318	6.18709	5.78951	6.53772	6.33719	6.08116	6.302	6.42673	6.171	5.89804	6.21617	6.12908	6.32515	5.85686
TCEAL4	6.07307	6.67317	7.1837	6.81659	6.56763	6.98944	5.72502	6.74625	6.38143	6.86147	6.71573	7.15713	6.75806	5.89577	5.77166	5.69383	5.89135	5.01244	6.87763	6.76805	6.93079	6.38656	6.70854	6.72019	6.74927	6.87029	6.72169	6.89436	6.95442	6.56509	6.83134	6.34985	7.20234	6.95296	6.07504	6.91805	6.23914	5.77167	6.49515	6.06367	6.1963	6.6235	6.32215	5.97968	6.19145	6.28822	5.71891	5.90858	5.24745
SOX9	4.48151	4.18463	4.41202	4.22269	4.19633	4.30272	4.20008	4.42583	4.37441	4.1776	4.0799	4.16118	4.36099	4.46227	4.52129	4.28092	4.26563	4.21122	4.12606	4.22849	4.34067	4.34465	4.57105	4.31194	4.47361	4.19389	4.32259	4.29751	4.26834	4.29793	4.29051	4.22246	4.15689	4.24798	4.48339	4.29118	4.1466	4.58202	4.44203	4.23076	4.30084	4.43004	4.35689	4.42964	4.40358	4.22171	4.30608	4.36777	4.55482
MAK	7.01979	7.27227	7.35632	6.4892	7.24648	7.66965	7.32902	7.24951	6.76929	6.5994	7.268	6.82722	7.22139	7.3322	7.7042	7.62157	7.23559	7.24816	6.85484	8.28227	5.9886	6.03902	6.89156	6.94965	7.84435	7.60096	7.5748	7.04465	6.59922	7.40733	6.4587	7.40341	7.30788	7.775	6.12229	6.35201	6.9337	6.28739	7.22043	6.83903	5.98137	6.72787	8.28075	6.79018	6.9995	7.14506	6.55885	7.24698	6.86616
CRYAB	5.6896	5.14834	5.26481	5.22683	5.16922	5.34245	5.37523	5.5789	5.59076	5.37764	5.30112	5.33701	5.31954	5.46616	6.08768	5.44925	5.33035	5.38729	5.37905	5.36886	5.66691	5.62062	5.81875	5.49978	5.6658	5.61661	5.72539	5.79623	5.59028	5.97094	5.55943	5.43591	5.51978	5.32188	5.78378	5.32823	5.56516	6.04644	5.62554	5.43778	5.46973	5.6578	5.56941	5.617	5.60023	5.65283	5.68289	5.71708	6.06857
AKAP4	5.22892	5.02909	5.17978	4.99916	5.28044	4.94889	5.07998	4.94768	5.09719	5.10221	5.14087	5.28935	5.09371	5.18446	5.38319	5.33847	5.02729	5.13208	5.42562	5.1128	5.12144	5.19047	5.71227	5.2241	5.3016	5.11159	5.24597	5.32873	5.24225	5.24978	5.03784	5.08068	5.01881	5.02893	5.37223	5.27321	5.18754	5.77177	5.27676	5.35215	5.04515	5.12168	5.09446	5.2412	5.65444	5.13458	5.44443	5.17977	5.69201
CDC37L1	5.22977	5.53661	6.62751	6.22497	5.96024	5.85884	5.52383	5.99111	6.29181	5.98809	6.05091	6.2674	5.74127	5.30265	5.30657	5.70225	5.56809	5.47698	5.71901	6.24518	5.17062	5.31474	5.24508	5.49139	5.5291	6.19631	5.86165	5.20334	5.78861	5.41007	5.98152	5.33741	6.21324	5.90218	5.19746	5.39372	5.53554	5.30065	5.53131	5.26451	5.4646	5.54156	5.3198	5.26139	5.31922	5.54687	5.34954	5.4543	5.24196
MEF2A	7.30417	6.85748	6.96001	7.32031	6.96981	7.41449	7.4382	7.0902	7.04629	6.67449	7.04977	6.9253	7.13326	6.99421	7.03959	7.33719	7.22337	7.34913	7.28238	7.39203	6.95259	6.67676	6.69151	6.84007	7.05396	7.75631	7.86286	7.30911	7.06841	6.96986	7.09525	7.28705	7.1663	7.13702	5.8514	6.56261	6.95447	5.99277	6.93387	6.86628	7.21927	7.15608	7.01924	7.10006	6.68393	6.82577	6.6045	7.34456	6.63016
WBP2	10.5799	10.5252	10.2194	9.70403	10.1971	10.2893	10.7186	10.4351	10.4819	10.4296	10.4749	10.1035	10.703	10.7112	10.6325	10.9554	10.2747	10.4174	10.8203	10.582	10.6035	10.6733	10.8821	10.5866	10.7302	10.2232	10.317	10.7631	10.8789	10.756	10.4751	10.6284	9.99802	10.5638	10.7862	11.4309	10.7982	10.9686	10.9027	10.8449	10.5017	10.6114	10.7264	11.0693	10.8712	10.8443	10.8985	10.9723	11.0788
SLC12A8	4.76479	4.60387	4.64393	4.68346	4.70982	4.97666	4.85508	4.75321	4.57961	4.78737	4.892	4.82335	4.85334	4.67017	4.94012	4.93626	4.73184	4.69842	4.42695	4.64542	4.92698	4.64221	5.00558	4.69879	4.79973	4.70224	4.52026	4.73081	4.56646	5.01293	4.4716	4.8902	4.25258	4.54324	4.63425	4.78742	4.61528	5.31582	4.9138	4.94629	4.87727	4.95773	4.66676	5.12146	5.13227	4.68369	4.87648	5.13854	5.17573
FASTK	8.82526	8.67628	8.89932	8.85399	8.70103	8.62038	8.98822	8.93047	8.87288	8.65636	8.74074	8.77455	8.9577	8.49175	8.72545	8.66319	8.86331	8.76784	8.86928	8.5756	8.898	9.03059	8.81814	8.90108	8.74686	8.68507	8.80276	9.02946	8.91881	9.08957	8.99497	8.82793	8.92276	8.77975	8.98516	8.98807	8.76619	9.05052	8.78377	8.90981	8.84369	8.98719	8.78223	8.92725	8.87078	8.75058	8.76443	8.77431	8.67006
HNF4A	5.59772	5.45175	5.47175	5.38375	5.2576	5.47815	5.45469	5.51233	5.55235	5.43446	5.19655	5.34924	5.635	5.53081	5.51541	5.32886	5.36533	5.59453	5.38049	5.38199	5.5512	5.50931	5.76488	5.3894	5.60815	5.51608	5.48918	5.79368	5.36122	5.72034	5.40442	5.48002	5.19137	5.46821	5.71065	5.32841	5.49263	6.20779	5.73592	5.59798	5.54035	5.67038	5.66624	5.68432	5.84225	5.66281	5.8216	5.71254	5.96019
PPP2CB	6.77761	7.46873	7.37125	7.45078	7.15846	7.14682	7.29527	7.14546	7.24762	7.14016	7.0219	7.07986	6.93543	7.21878	7.09316	7.17667	7.27342	7.11945	7.16959	7.07352	6.91215	6.95775	6.62237	6.9551	7.23807	7.32769	7.11456	6.75947	7.1313	6.81516	7.08401	7.03165	7.03533	7.00517	6.78705	7.06891	6.94919	6.77365	7.15155	7.14938	7.04211	6.93049	6.92105	7.1649	7.25352	7.15928	6.88699	6.9993	6.85569
COL19A1	4.95311	4.55214	4.86834	4.63211	4.8073	4.66514	4.72486	4.88156	4.80927	4.67192	4.99683	4.67634	4.85342	4.77309	4.63601	4.58347	4.65849	4.97103	4.97877	4.76372	4.77608	4.82978	5.18043	4.94588	5.10787	4.77752	4.79549	4.96361	4.78016	5.03241	4.99066	4.65303	4.7429	4.60205	5.38826	4.80001	4.8037	5.38677	4.82433	4.71049	4.76116	4.86988	4.75756	4.74866	5.17469	4.69489	5.02864	4.56586	5.22013
SNCG	6.05554	6.03737	5.73186	5.74727	5.89256	5.88251	5.8838	5.63596	6.26927	5.91566	5.88907	5.83968	6.27398	6.04863	5.99944	6.03459	5.66194	6.08974	6.00045	5.92345	6.04996	6.05635	6.65201	6.15908	6.33767	5.89347	5.8918	6.21639	6.10744	6.06089	5.88824	6.0004	5.61218	5.97268	6.79392	5.96891	6.46557	7.38695	6.25257	5.95232	6.04973	6.1743	6.22708	5.98145	6.83406	6.27831	6.54107	6.3835	7.07579
UPK3B	6.12751	5.82936	5.71571	5.88255	5.57875	5.57564	5.62951	5.85808	5.43057	6.05437	5.92228	5.57791	5.93132	5.48163	5.89121	5.57308	5.6958	5.51066	6.06506	5.94995	5.72785	5.84296	6.07621	5.62347	5.94792	5.87471	6.07331	6.32935	5.91836	6.40126	6.06319	5.67411	5.80573	5.89197	6.18758	5.92839	5.98522	6.19834	5.62137	5.93156	5.76548	5.72277	5.85122	6.30715	5.76779	5.92669	5.9172	6.31794	6.14375
VAX2	5.18304	4.84924	4.72994	4.76399	5.16464	5.1349	4.95277	4.91159	4.9094	4.97126	4.85178	4.90012	5.00132	4.90374	5.29648	4.92618	4.97588	4.93939	5.17899	4.83433	4.95448	4.96258	5.19319	4.89074	5.03233	4.98471	4.75646	5.17096	5.02138	5.25021	4.90858	4.94708	4.96466	4.7606	5.19377	4.79768	4.98762	5.60848	5.09927	5.11218	4.81681	5.14975	5.17852	5.02475	5.34459	5.1112	5.35666	4.94933	5.31845
RAB9A	8.15446	8.42793	8.84507	8.77441	8.67837	8.52267	8.34919	8.39792	8.40432	8.54671	8.47234	8.46387	8.20516	8.62191	8.5695	8.3716	8.56252	8.38874	7.99898	8.09679	8.38833	8.13657	7.57078	8.05584	7.97643	8.46704	8.29199	7.8013	8.16215	7.94664	8.22714	8.17489	8.57613	7.93126	7.27926	8.32179	7.8883	7.46701	8.31313	8.25144	8.24036	7.93474	8.09586	8.2121	7.96423	8.27123	7.84504	8.09207	7.5356
TNFRSF25	8.59005	8.42619	8.31738	8.39036	8.32249	8.11598	8.73424	8.64136	8.03973	8.27921	7.86226	8.44352	8.27844	7.89019	8.56431	8.40235	8.87755	8.40743	8.64316	8.19109	8.18926	8.51539	8.32022	8.45673	8.53816	8.6483	8.77404	9.22123	8.72284	8.2461	8.50749	8.67051	8.76346	8.26483	8.94757	8.44149	8.41396	7.61965	8.25482	8.47951	8.64992	8.88079	8.57067	8.32607	8.39815	8.58767	8.18576	8.82743	7.69454
LGALS8	7.88429	7.93652	7.90075	8.18307	8.11199	8.21441	8.10046	7.90745	7.78681	7.9017	7.52367	7.97813	7.9201	7.95124	7.95043	7.85119	8.14443	7.75118	8.09334	8.05821	7.95462	7.69439	7.70331	8.17912	8.04075	8.09052	8.11481	7.70567	7.93732	7.78416	7.9913	8.11962	8.21989	8.16033	7.78459	7.84116	7.98596	7.26989	8.00447	7.64163	8.26409	8.04797	7.83714	7.51868	7.58441	7.80122	7.29587	7.42897	7.32193
PSME3	8.45574	8.8053	8.79802	8.40478	8.97641	8.76675	8.56881	8.40766	8.37268	8.89422	8.91616	8.61653	8.77893	8.80549	8.82569	8.71824	8.69609	8.63212	8.33923	8.96446	8.48521	8.24226	8.34125	8.68335	8.68933	8.28	8.26453	7.60059	8.40894	8.77192	8.71674	8.7306	8.31792	8.89531	8.53136	8.74495	8.63976	7.91363	8.26025	8.78248	8.58939	8.75648	8.6239	8.66558	8.1923	8.58903	8.63391	7.93531	8.67056
TPSG1	6.61605	6.58129	6.55022	6.47758	6.63321	6.692	6.78606	6.72408	7.0508	6.70176	6.6784	6.73783	6.88901	6.57619	7.05206	7.10105	6.4847	6.78868	6.72225	6.68059	6.69198	7.00502	7.39152	6.81803	6.69932	6.6932	6.67524	6.86289	6.80906	6.92194	6.61834	6.47536	6.3003	6.74755	7.0567	6.58532	6.59706	7.57855	6.88014	6.62971	6.72293	6.84762	6.8579	6.75731	7.17611	6.76193	7.16891	6.77331	7.26896
HHEX	9.08095	9.33969	9.52542	9.46347	9.41746	9.20323	9.33051	9.05109	9.20581	8.89701	9.18121	8.77454	8.77654	9.58213	9.0821	9.62468	9.2323	9.28885	8.86443	9.20352	9.00875	8.7056	8.71708	9.06337	8.94194	9.13427	9.31938	8.85569	8.38077	8.97194	9.01382	9.01361	9.05608	9.21747	8.6865	9.21553	9.07772	8.27826	8.97065	9.28415	8.94177	9.18621	9.21917	9.32595	8.78537	9.11259	8.88444	9.0119	9.03951
NXPH3	6.62551	6.27604	6.14202	6.09651	6.14494	6.43719	6.17864	6.01208	6.27671	6.18132	6.09577	6.30807	6.40377	6.25225	6.21761	6.36873	6.09949	6.60717	6.63816	6.45073	6.33436	6.58055	6.91762	6.3973	6.55415	6.34774	6.48743	6.75301	6.46225	6.46889	6.51773	6.17077	6.15044	6.41658	6.80692	6.35932	6.40285	7.42602	6.28508	6.24634	6.35396	6.54057	6.48315	6.45297	6.90217	6.52314	6.7238	6.59388	7.03739
ZNF277	6.9474	6.7936	7.16246	7.3244	6.8878	6.92247	7.23179	7.11144	7.25415	7.00577	6.72819	7.05744	6.86266	7.21281	7.24478	7.18438	7.27097	7.30212	7.18966	6.96709	7.08178	7.13363	6.96175	7.13568	6.662	7.15412	7.34968	7.02745	7.35235	6.6215	6.9868	6.9694	7.2966	6.93296	6.75664	6.47275	6.86213	6.5392	7.00113	6.81999	7.0985	6.84822	7.00058	6.74097	6.80586	6.90813	6.72838	6.89537	6.61113
KCNA5	5.07199	4.84128	4.7305	4.88388	4.99124	5.00809	5.02126	5.21733	4.99193	4.65728	4.77388	4.69461	5.00568	5.02199	5.15063	5.30943	5.09064	5.03704	4.7142	4.99061	5.24579	4.99034	5.24961	4.72771	5.01375	4.97811	5.16366	5.41384	5.00603	5.21333	5.0881	4.94845	4.94172	4.89516	4.70923	4.94076	4.84746	5.08276	4.86814	4.86068	4.96807	4.96517	5.16645	4.98023	4.92184	5.01502	5.16976	5.0856	5.28455
DAZL	4.88508	4.70078	4.94614	4.68478	4.57907	4.54477	4.66115	4.728	4.75445	4.63722	4.52217	4.70995	4.77826	4.87607	4.6172	4.75162	4.79218	4.57115	4.61979	4.6953	4.64804	4.6821	5.01382	4.6814	4.67566	4.66711	4.80023	4.82674	4.50331	4.79287	4.68082	4.50274	4.71042	4.66021	4.83598	4.77235	4.67325	4.76763	4.71083	4.7103	4.70169	4.75401	4.7707	4.94681	4.92966	4.72866	4.83964	4.75441	5.00568
IFITM3	14.1636	13.5719	13.5664	13.6602	13.7917	13.5029	13.6377	13.7043	13.8121	13.6072	13.918	13.6616	13.6356	14.0951	13.7153	14.1054	13.7627	14.0297	13.3975	13.7142	13.6627	13.4699	13.7837	13.6786	13.9761	13.7265	13.944	13.6471	13.4003	14.0663	13.9258	13.743	13.6099	14.0422	13.8355	13.6341	13.7969	13.6393	13.6476	13.7749	13.6818	13.9121	13.8554	14.4278	13.6594	13.6666	13.7224	13.9603	13.6295
PEX10	6.12204	6.20477	6.12603	6.36403	6.37065	6.40185	6.45314	6.41946	6.35744	6.44368	6.37956	6.24449	6.39192	5.81057	6.20385	5.8258	6.12154	6.22133	6.50135	6.28981	6.44521	6.44561	6.55387	6.47364	6.23663	6.19608	6.19477	6.05204	6.46077	6.19348	6.36817	6.14185	6.10708	6.40571	6.6627	6.63875	6.43202	7.05878	6.26055	6.20606	6.37338	6.28404	6.35502	6.1704	6.51406	6.37117	6.50413	6.1877	6.64594
C1R	5.71915	5.84342	5.862	5.52528	5.45365	5.56023	5.64471	5.82993	5.543	5.62342	5.63114	5.39947	5.68351	5.05475	5.96075	5.91877	5.65636	5.22457	5.8108	5.75183	5.55101	5.55135	6.00531	6.06726	5.7238	5.28318	5.86506	5.84879	5.45697	5.85767	5.57372	5.60976	5.7245	5.81929	6.06605	5.72545	5.6978	6.14286	5.71813	5.86839	5.86124	5.77945	5.74783	5.94672	5.84638	5.71098	5.91925	5.95194	6.32734
ACHE	5.91886	5.72207	5.54608	5.56855	5.68037	5.78543	5.71995	5.69908	5.64859	5.52349	5.62449	5.53044	5.95369	5.67161	5.77463	5.72172	5.50877	5.64132	5.88554	5.6653	5.75717	5.78807	6.09191	5.87418	5.71043	5.78543	5.71093	6.08418	5.76818	6.03338	5.77568	5.70194	5.78829	5.6479	6.4192	5.69287	5.74395	6.81746	5.96118	6.04307	5.88507	5.68218	5.99337	5.92036	6.29736	5.9422	6.01689	5.98281	6.62773
E2F6	6.63503	6.84556	7.15559	7.20343	6.80459	6.85011	6.70648	7.03131	6.84102	6.87948	6.79363	6.73797	6.52413	6.7668	6.85013	6.70317	6.8649	6.67934	6.78336	6.64834	6.64402	6.434	6.37848	6.61037	6.51798	6.69999	6.72193	6.43029	6.63912	6.41802	6.55746	6.60239	6.92399	6.6144	6.16544	6.29854	6.55424	5.84274	6.44364	6.41784	6.73942	6.71474	6.29535	6.41101	6.36031	6.32978	6.43407	6.40999	5.8509
ACOX2	5.14112	4.96991	5.04611	5.05535	5.04811	4.89635	5.0025	5.01153	5.26824	4.80243	5.07723	4.97486	4.91105	4.90152	4.92892	5.13117	4.90639	5.15715	5.08799	5.18558	5.07447	5.08611	5.19616	5.27668	5.07714	5.06793	5.34775	5.23933	5.12327	5.23238	5.11028	4.78327	4.99948	4.91489	5.0162	5.31422	5.06987	5.44904	5.06433	5.04979	5.09242	5.20739	5.36445	5.03473	5.28176	5.05888	5.11304	5.15738	5.2909
USP10	8.50277	8.56699	8.75996	8.34659	8.78817	8.81747	8.32417	8.42336	8.60421	8.00996	8.72236	8.7924	8.82837	8.58907	8.70917	8.14801	8.41281	8.41911	8.01092	8.36448	8.02344	7.94041	8.04469	8.36159	8.71414	7.9357	7.91416	7.66251	7.93723	8.09225	8.3699	8.91897	8.16869	8.59556	8.29363	8.4395	8.38896	8.031	8.4583	8.58603	8.54427	8.70919	8.6352	8.49382	8.11166	8.69925	8.54787	8.39788	8.77074
TOX	5.53278	4.88191	5.16598	5.61564	5.38854	5.11623	5.29463	5.50295	5.20258	5.36831	4.85233	5.50023	5.32196	5.58221	5.71182	5.52926	5.63059	5.65903	5.39313	5.04763	5.82148	5.87857	5.2354	5.41864	5.35491	5.39667	5.28747	5.48379	5.67887	5.30424	5.52536	5.6392	5.66169	5.43397	4.83218	5.7156	5.33091	5.55898	5.60109	5.25641	5.36953	5.16545	5.47429	5.17884	5.43732	5.49725	5.6801	5.39447	5.30545
SDHA	9.64148	9.71454	9.64949	9.74346	9.85635	9.47165	9.79899	9.62277	9.27238	9.90545	9.65685	9.81142	9.91753	9.66655	9.80587	9.72385	9.76583	9.69591	9.61599	9.37087	9.81938	9.84545	9.71944	9.81582	9.70397	9.54441	9.5288	9.84022	9.65339	9.69824	9.81887	9.74793	9.84203	9.55516	9.48802	9.66106	9.56487	9.36952	9.61359	9.94112	9.93998	9.81884	9.57088	9.67158	9.62001	9.81158	9.66512	9.48806	9.224
DPAGT1	8.04658	7.72268	7.46909	7.55809	7.75419	7.52675	8.31103	7.44454	7.11161	7.83808	7.50169	7.60557	7.69858	7.95546	8.32662	7.98152	8.20046	8.18097	8.37127	7.7086	8.5628	8.17154	8.04261	8.564	8.05811	7.93395	8.0654	7.8498	8.09422	8.27198	8.1117	8.22603	8.20191	8.21316	8.38906	8.52532	8.24391	8.1481	7.87179	8.11323	8.22073	8.1344	8.14811	7.90803	8.00432	8.22623	7.87613	7.92273	7.49447
CDC42BPA	5.38367	5.17744	4.95204	5.07128	5.02692	5.21866	5.38171	4.96323	5.22068	5.15165	5.20427	5.51976	5.31147	5.32755	5.16374	5.33899	5.18172	5.08698	5.21804	5.15233	5.28756	5.31617	5.50988	5.27677	5.38793	5.35608	5.24048	5.63138	5.29997	5.41742	5.17738	5.42436	5.04869	5.21779	5.75136	5.26754	5.40774	6.0377	5.59418	5.40443	5.33642	5.28987	5.45729	5.38484	5.7599	5.32959	5.44025	5.29201	5.69874
DIAPH3	3.81416	3.89389	3.84143	3.69008	4.017	3.69324	3.86577	3.85282	3.74407	3.63056	3.86365	3.77742	4.02608	4.11167	4.09439	3.69131	3.80087	3.77865	3.77862	4.0443	3.72469	3.85079	3.69206	3.99198	3.73794	3.81281	3.83632	3.83921	3.75948	3.80914	3.75552	3.70625	3.91728	3.82771	3.91508	3.91257	3.82355	3.77962	3.61151	3.67532	3.77057	3.84659	3.8443	3.74085	3.89997	3.84983	3.97059	3.92015	3.91615
RNF7	7.03564	7.4861	8.18178	7.91638	7.49236	7.64798	7.2517	7.78324	7.95744	7.56536	7.74451	7.9158	7.31729	7.36846	7.17034	7.22187	7.15535	7.14064	7.48191	7.28048	7.32262	7.14335	7.05734	7.3252	7.08222	7.41299	7.40547	7.29906	7.36626	7.21257	7.39457	7.33781	7.52695	7.18337	7.03992	7.39815	7.19444	6.29646	7.18835	7.18728	7.25074	6.95689	7.08	6.76887	6.6825	6.95305	6.86111	7.37714	6.69757
CCND1	4.99509	5.14108	4.78352	5.41587	5.07663	4.87555	4.96366	5.10722	5.00141	4.91803	5.09692	5.07042	5.08036	5.03786	5.11134	5.05294	4.82558	4.99999	5.04887	4.89818	5.02823	5.12454	5.25843	5.13388	4.94623	4.78848	4.9721	5.12306	4.93008	5.00779	4.95583	5.01401	5.11999	4.99189	5.32599	5.06307	4.94563	5.76246	5.07221	5.04148	4.98815	4.93247	5.02157	4.92689	5.48878	5.09319	4.98404	4.92801	5.39191
SFN	6.69567	6.09053	5.91547	5.92386	6.20472	5.90926	6.14471	6.13466	6.0434	6.04091	6.2945	5.8854	6.1967	6.39885	6.20205	6.33468	6.19394	6.35785	6.16044	6.22912	6.37163	6.37346	6.5584	6.21786	6.3246	6.16816	6.33799	6.36489	6.26446	6.63677	5.95254	6.31951	5.8823	6.08443	6.50367	6.09116	6.25252	6.85692	6.19991	6.19407	6.21542	6.14227	6.44031	6.35976	6.54221	6.34626	6.58787	6.40868	6.55971
WT1	4.76485	4.61772	4.65277	4.38367	4.45673	4.65055	4.7814	4.822	4.87385	4.47677	4.74032	4.77328	4.90118	4.97156	4.72035	4.68371	4.60489	4.7252	4.79224	4.6068	4.6837	4.62896	4.88085	4.66802	4.66591	4.64319	4.68813	4.88068	4.77498	4.87572	4.62438	4.53434	4.5104	4.67077	4.8273	4.65852	4.61865	5.00731	4.83349	4.88503	4.61751	4.69084	4.68433	4.92107	4.84984	4.7103	4.75288	4.76837	4.88145
LRMP	9.59109	10.2111	10.5462	10.2995	10.3889	10.6736	9.21325	10.2501	10.4906	10.1308	10.5639	10.3088	10.2525	9.69067	9.42519	9.52292	9.47681	9.24702	9.91629	10.478	9.40252	9.219	9.36844	9.68797	10.2398	10.1677	10.0091	10.0144	9.45175	10.0576	9.92201	9.68781	10.0705	10.3944	9.34349	9.50081	10.0031	8.73286	9.41731	9.82352	9.55456	9.61334	9.86723	10.0139	9.73458	9.70851	9.59432	9.85397	9.84446
ADORA1	5.60884	5.75784	5.68955	5.68604	5.73394	5.60878	5.63705	5.61596	5.68184	5.54499	5.44505	5.56037	5.83737	5.63794	5.80798	5.72187	5.82501	5.68537	6.00094	5.62263	5.84771	5.67949	5.9304	5.67066	5.81158	5.66988	5.85637	5.81891	5.73395	5.87882	5.60922	5.73051	5.48483	5.64418	5.99638	5.60054	6.02608	6.45628	5.82964	5.85237	5.78458	5.77946	5.72638	5.74753	6.29921	5.94414	5.97451	5.88172	6.12846
FCGRT	10.8435	11.0497	10.8885	10.8139	11.0459	10.7924	10.9573	11.1655	10.9725	10.9408	11.2473	10.7357	11.2375	11.2657	11.1106	11.1717	11.1081	10.831	11.1128	11.2379	10.749	10.7346	10.891	10.8692	11.0239	11.1779	11.1981	10.613	10.6101	11.345	10.7822	11.072	11.1078	11.2797	10.8835	11.4028	11.1477	11.0075	10.5621	11.495	11.1916	11.0925	11.3016	11.5669	10.9573	11.1221	11.1646	11.2301	10.8472
SIRT1	6.94666	7.19592	7.50795	7.68124	7.45542	7.79705	7.33854	7.46396	7.98753	7.47733	7.09984	7.37866	6.67506	7.62618	7.0339	7.20165	7.75963	7.35281	7.44879	7.90429	6.71232	6.38659	6.3421	7.16828	7.1756	7.78407	7.51153	6.9857	7.00661	6.47121	7.40117	6.64609	7.81048	7.21021	6.45148	6.61958	7.21577	5.84378	6.94024	6.81979	7.15019	6.97227	6.95241	6.94403	6.75815	7.13828	6.70185	7.38444	6.5568
FURIN	9.49008	9.00377	8.64342	8.38757	8.75632	8.77893	9.28385	8.90892	9.19958	9.13599	9.07312	8.70023	9.42117	9.23235	9.22177	9.51015	9.29706	9.10755	9.55085	9.34409	9.23203	9.40882	9.5417	9.33906	9.34493	9.08913	9.27775	9.25634	9.16242	9.70032	9.15893	9.31267	9.14823	9.25267	10.2076	9.73905	9.65207	10.2699	9.86571	9.58086	9.48409	9.28182	9.6563	9.92737	9.86757	9.6727	10.0696	10.1541	10.2623
RAB3D	7.01592	7.34094	7.13946	6.663	7.48759	7.67182	6.95568	7.16795	7.09374	7.5078	7.61958	7.19923	7.97188	7.4982	6.87536	7.4813	6.96227	7.19511	7.01401	7.60505	6.8086	6.81717	7.02868	7.23191	7.30006	7.17226	6.94514	6.57631	6.7876	7.51778	6.80279	7.18676	6.61801	7.49806	7.01672	7.19097	6.89886	7.20001	6.49062	7.49812	6.86134	7.15872	7.62208	7.5269	6.42509	7.38924	7.17884	6.84129	7.32451
TAGLN	7.23462	7.39003	7.67749	6.91762	7.51495	7.03654	7.12694	7.7263	6.97764	7.33112	7.88789	7.36596	6.83262	6.68209	7.28774	7.57809	7.23663	6.73515	7.54229	7.04017	7.44815	7.40686	6.92658	7.94314	7.15789	7.52128	7.51908	7.18375	7.15544	7.88773	7.39362	7.40032	8.26664	7.76902	7.90454	8.01255	7.03765	6.89174	5.95708	6.99036	6.72971	6.39492	7.53021	7.65284	7.06953	7.24051	7.49893	7.68989	6.97594
HPX	6.99148	6.43952	6.51546	6.34213	6.38164	6.62627	6.69631	6.45088	6.67515	6.50182	6.55816	6.66622	6.92015	6.71773	6.75641	6.74035	6.80199	6.64308	6.65432	6.64711	6.78496	6.88704	7.00192	6.70241	6.74272	6.61088	6.83831	6.98413	6.74049	6.92522	6.72908	6.63287	6.39485	6.82867	7.17293	6.78595	6.82269	7.2749	6.54208	6.60921	6.69864	6.82607	6.81315	6.91448	6.99438	6.87156	7.01726	6.70406	7.21901
IL21	5.1209	4.82758	4.90605	4.81939	5.07661	4.89222	4.66883	5.00679	5.12081	4.74183	4.92667	4.96416	4.92524	4.99158	5.22218	4.73928	4.7547	4.98192	4.96874	5.08502	4.90352	5.19528	5.24972	4.94902	5.06798	5.11032	5.04849	5.09707	5.07718	5.44671	4.95083	4.72967	4.8586	4.77086	5.24135	5.02877	4.96278	5.42895	4.92658	4.94964	4.9147	5.25367	4.96088	4.91929	5.36514	5.07003	5.20836	5.24519	5.33812
NFYA	7.02616	7.23328	7.27906	7.10015	7.42073	7.24888	6.84179	7.14424	7.10089	7.21004	7.47117	7.23466	7.37865	7.41962	7.10067	6.77003	6.839	6.98618	6.8101	7.22728	6.72093	6.63427	6.78856	6.98857	6.93639	6.67305	6.62848	6.21281	6.68224	6.74726	6.79328	6.74381	6.80452	7.35738	6.55372	6.80508	6.69576	6.61387	6.6927	6.83836	6.95822	6.96046	6.8662	7.07332	6.59643	6.63469	6.72184	6.52291	6.86841
FHIT	6.92483	8.33051	8.06383	7.6111	7.53539	8.41689	8.47886	6.92595	7.59879	7.14798	7.62853	8.05161	7.88035	7.28166	7.57198	6.68129	7.26762	6.96802	7.91793	6.81874	7.32922	7.08339	7.88797	8.3064	8.17573	7.85016	8.38528	7.57513	8.79176	7.12856	7.36449	7.77572	8.29891	6.88417	8.00228	7.39123	7.2411	7.28412	7.61491	7.5892	8.28421	8.34299	7.19032	7.48471	7.09112	7.14478	7.37454	7.29398	6.98445
FCGR2A	11.7441	11.3623	11.3404	11.2176	11.4571	11.8269	11.3251	11.417	11.2968	11.3895	11.4319	11.1488	11.4515	11.5372	11.5574	11.3532	11.3901	11.2478	11.1487	11.7428	10.8909	10.9428	11.2661	11.2206	11.713	11.5698	11.7374	11.0349	11.2207	11.8395	11.2499	11.5603	11.2476	11.745	11.2291	11.4919	11.6324	11.2983	11.3738	11.697	11.3097	11.5879	11.8029	11.8631	11.5496	11.4583	11.3117	11.5227	11.5988
TREML2	9.3858	9.31194	9.26697	8.90546	9.0351	8.81146	8.90258	9.14514	9.09065	9.14413	9.34955	8.52211	9.38594	9.48341	9.54906	9.68633	9.09	8.91935	8.9304	9.49608	8.47403	8.84351	8.84199	8.58947	9.10904	9.13382	9.09624	8.85922	8.71709	9.39958	8.41472	9.4538	8.7392	9.70939	9.12059	9.27047	9.53948	9.25967	8.9812	9.74576	9.26457	9.30611	9.75761	9.63577	9.40922	9.12995	9.27776	9.62722	9.84307
NFS1	7.67386	7.49881	7.48278	7.67681	7.58845	7.61496	7.82767	7.71206	7.3194	7.59375	7.64836	7.65357	7.52838	7.76168	7.62982	7.57643	7.91232	7.80213	7.75743	7.67891	7.8398	8.08122	7.90508	7.85486	7.71529	7.58257	7.82784	7.9841	8.02442	7.80363	7.82435	7.91579	7.82117	7.75605	7.60797	8.08883	7.71567	7.40764	7.67897	7.78802	7.96732	7.83226	7.60305	7.66639	7.61896	7.60115	7.61381	7.82897	7.13736
PIGA	5.40829	5.84819	6.43716	6.17382	5.70866	5.62284	5.70091	5.69023	5.92584	5.47774	5.71757	5.79223	5.26803	5.58276	5.62652	5.56974	5.58618	5.38312	5.39446	5.66161	5.02776	5.19874	4.63171	5.07426	5.3307	5.88679	5.71842	5.35163	5.49882	5.09404	5.58887	5.26699	5.97824	5.45732	4.86342	5.0955	5.13568	4.68947	5.56428	5.27675	5.66649	5.34793	5.42708	5.29972	5.30932	5.34616	5.1168	5.67705	4.9721
XK	6.53309	8.1424	8.2018	5.87295	5.93476	6.74512	8.43649	7.43575	9.36871	6.28834	7.17006	6.73592	5.29837	5.99978	6.18425	8.2716	6.12654	6.80052	6.30607	6.37798	6.12566	6.15512	6.57236	6.69843	6.57823	6.64035	5.94346	5.94626	7.5422	5.46367	5.92418	6.97156	6.53761	5.53569	6.95075	5.66013	7.21702	6.77628	8.61045	6.26444	7.56453	5.38833	6.09727	5.75114	5.91723	5.02131	6.77491	6.28438	9.24012
CYP19A1	4.9074	4.65055	4.84302	4.68104	4.82448	4.79065	4.70891	4.73881	4.90496	4.63711	4.73917	4.88919	4.74428	4.53082	5.01032	4.68991	4.54954	4.75005	4.5482	4.96284	4.89539	4.81253	5.10945	4.93807	4.80071	4.78406	4.76687	4.94212	4.75842	4.92122	4.69987	4.72055	4.59761	4.7389	5.15295	4.93024	4.80153	5.09403	4.76142	4.75416	4.83174	4.98955	4.77473	4.9879	4.8313	4.99702	4.80021	4.73079	5.13582
PHF2	6.97472	6.71819	6.53444	6.49499	6.75216	6.40443	6.69717	6.52584	6.48791	6.58804	6.6862	6.49129	6.70088	7.04489	6.95205	6.76374	6.91371	6.89123	7.05596	7.04202	6.97189	7.08318	7.01492	6.91594	7.00523	6.89852	7.01868	7.00232	6.79611	7.17474	6.96897	6.97061	6.92811	6.99168	6.92399	6.97002	7.11286	6.84197	6.91185	7.10043	6.97516	7.10856	7.11957	7.21926	7.05189	7.00484	7.08688	7.30508	7.02547
ST6GAL1	6.73194	6.72715	6.46169	6.86953	7.12891	7.2975	7.13102	6.8624	6.45347	7.48786	6.88175	7.52134	7.07153	6.2432	6.96706	6.80719	7.51693	6.87003	6.95042	6.54939	6.91868	6.88112	6.709	6.92837	7.20404	6.28716	6.42222	5.79235	6.95094	6.44796	7.65427	6.96711	6.58246	7.17756	6.85461	6.82068	6.28464	6.20775	6.43076	6.56325	7.1968	7.18671	6.65097	6.04578	5.9792	6.88384	6.63807	5.35454	6.3651
SNRPN	9.6464	9.93086	10.1574	10.3224	10.2491	10.139	10.1268	10.2918	10.2251	9.8552	9.88873	10.5387	10.2255	9.69135	10.1245	9.81887	9.88665	9.9303	9.71618	9.64722	9.77474	10.2097	9.80452	9.84933	10.0097	10.0579	10.0133	10.0212	10.4159	9.76507	10.1972	10.0593	10.043	9.81037	9.81691	9.61001	9.47262	9.43477	9.91763	9.75769	9.98483	9.9085	9.52112	9.36995	9.21102	9.49084	9.44384	9.22354	9.33785
GABRD	5.41753	5.06987	5.32439	5.1955	5.13552	5.20939	5.16398	5.20457	5.10187	5.00457	5.28147	4.91029	5.21195	4.97397	5.23023	5.20949	4.98305	5.1358	5.12396	5.18118	5.43042	5.19137	5.6786	5.28294	5.18966	5.23123	5.36724	5.29808	5.10898	5.37724	5.0612	5.32729	5.10774	5.03608	5.44773	5.33153	5.18051	5.71418	5.56122	5.18114	5.09158	5.44886	5.28976	5.30105	5.62962	5.19605	5.40555	5.43405	5.57723
GPM6B	4.56537	4.64962	4.40425	4.59642	4.53129	4.2475	4.69886	4.5336	4.46988	4.3533	4.5451	4.48973	4.67539	4.74929	4.69315	4.55904	4.65776	4.9303	4.68971	4.57219	4.57122	4.64256	4.73674	4.59866	4.56597	4.89599	4.93786	5.86616	4.8043	4.64195	4.79343	4.47814	4.51615	4.38204	4.59914	4.62535	4.68141	4.55058	4.61442	4.58803	4.41793	4.67797	4.92501	4.58654	4.61366	4.82427	4.41797	4.63039	4.67434
KTN1	7.13141	7.27643	7.66283	7.95655	7.55988	7.61906	6.94985	7.11196	7.06629	7.66027	7.33354	7.88095	7.56769	6.95555	7.03916	7.03	7.48434	7.41169	7.82548	7.39831	7.28698	6.81757	6.88284	7.27165	7.6761	8.20718	7.49363	7.75487	7.61663	7.31395	7.822	7.41722	8.42733	6.88368	7.20185	7.16667	7.43776	6.24326	7.48079	7.03221	7.28706	7.307	7.08388	7.1382	7.36855	7.38485	7.05094	7.74993	6.6158
GAD1	4.55618	4.43847	4.46962	4.38292	4.43765	4.66563	4.35658	4.5601	4.34733	4.40041	4.50142	4.46005	4.53122	4.59392	4.60881	4.30447	4.21717	4.32223	4.49648	4.43667	4.57992	4.63212	4.78178	4.57097	4.43194	4.57632	4.32234	4.71338	4.3856	4.54784	4.65148	4.67588	4.3697	4.42683	4.82607	5.66213	4.60788	5.11614	4.60752	4.49497	4.60496	4.44198	5.42778	4.65896	4.82067	4.47717	4.52719	4.57672	4.9363
FANCF	7.01807	7.11834	7.3246	7.38809	7.24143	7.02133	7.33316	7.05823	7.36517	6.83613	7.03733	7.39258	6.78887	7.21066	7.20297	7.25584	7.54498	7.33761	7.18265	6.99731	7.1826	7.18229	6.88423	7.22624	7.0079	7.19137	7.2064	7.29881	7.09278	6.42539	7.24234	6.84129	7.39877	6.99877	6.80846	7.09082	7.05889	6.4755	7.22437	7.00592	7.46855	7.13746	6.88195	6.59792	6.92585	7.15472	6.9031	7.15001	6.45927
MAX	9.6454	9.53569	9.4249	9.14065	9.73243	9.49434	9.28808	9.34206	9.37758	9.47846	9.55713	9.38067	9.56173	8.99398	9.23721	9.10743	9.51471	9.33865	9.35754	9.64933	9.50564	9.26213	9.38668	9.76325	9.56516	9.26461	9.12341	8.6754	9.4795	9.75418	9.70703	9.54379	9.0817	9.72999	9.56036	9.16045	9.12296	9.1823	9.33264	9.56955	9.97572	9.84776	9.61124	9.54666	9.21665	9.61158	9.67539	8.68498	9.9485
ZNF250	5.5068	5.46739	5.68829	5.93545	5.68407	5.73788	5.85285	5.84669	5.66106	5.69301	5.45142	5.73258	5.59649	5.81876	5.32039	5.72523	5.68642	5.73026	5.49693	5.57458	5.57151	5.80063	5.80916	5.65369	5.71368	5.40744	5.70688	5.57363	5.87246	5.67836	5.46002	5.28905	5.55787	5.77866	5.48838	5.62666	5.70093	5.90096	5.69376	5.35972	5.3629	5.31818	5.31888	5.15447	5.9885	5.68263	5.79197	5.13366	5.70138
NCOA1	10.5161	10.2855	9.63962	9.61633	10.0964	10.2287	10.5909	9.8211	9.83057	10.2757	9.88991	9.44416	10.158	11.0622	10.9655	10.8334	10.7571	10.6509	10.4546	10.7764	10.313	10.3267	10.247	10.526	10.5785	10.5631	10.3086	10.2375	10.0876	10.7455	10.1832	10.414	10.1066	10.8525	10.1329	10.7465	10.7264	10.23	10.0227	10.6512	10.3667	10.2292	10.5927	10.7615	10.4357	10.5747	10.3826	10.4373	10.4763
NASP	7.709	7.77692	7.95524	8.14723	7.91485	7.87546	7.60395	7.94296	7.60915	7.89486	7.72567	8.22163	7.89568	7.49268	7.56879	7.63824	7.70212	7.41172	8.03706	7.89703	7.95558	7.99933	7.79374	8.09495	8.06375	8.14092	8.0579	8.03775	8.01422	7.95563	8.13542	8.08546	8.23249	8.01872	8.02612	7.87631	7.91788	7.58919	8.02475	7.76911	7.83321	7.86653	7.83277	7.72293	7.97096	7.79271	7.71598	7.61291	7.56799
POMC	5.32258	6.02293	6.19646	6.06392	5.60813	6.01342	5.29262	6.30352	5.9952	5.5818	5.72288	5.7285	6.1967	5.49756	5.38236	6.01236	5.6692	5.88874	5.5729	5.30981	5.7603	5.30772	5.48886	5.6543	5.61531	5.58644	5.46016	5.93524	5.47567	5.5223	5.56651	5.60459	5.50364	5.41049	5.61941	5.58955	5.56146	6.37294	5.55977	5.74782	5.60469	5.51025	5.39377	5.87214	5.76338	5.43355	5.61561	5.62361	5.86405
EHMT1	5.76108	5.87675	5.6424	5.5587	6.03293	5.90632	5.91378	5.82903	5.46784	6.26489	5.94971	6.08093	6.44777	5.6682	6.02615	5.89429	6.12241	5.81755	6.14626	6.01155	6.22498	5.808	5.7133	6.05586	6.14066	5.55366	5.72463	5.907	5.98591	5.89297	5.89999	5.98616	6.03656	6.19715	6.16115	6.04117	5.74312	6.50301	5.82379	5.80447	6.03098	6.12752	5.93507	5.82529	5.93044	5.94341	6.22123	5.93131	6.15868
SMPD3	6.60806	7.22628	6.73411	6.61906	6.80628	6.92581	6.50923	6.13507	6.22583	6.64905	6.67251	6.19134	6.24918	6.50164	6.65277	6.947	7.21004	7.2939	6.54103	7.09491	7.84298	8.40538	7.25182	7.45899	6.77367	7.69905	6.87892	7.45135	6.91585	7.99873	6.69195	7.51677	6.1582	6.51207	7.54979	7.42203	7.50309	7.45105	6.92954	7.7679	7.07631	6.5345	6.84918	6.69721	6.55916	6.81785	7.72747	7.43193	6.51015
CALB1	4.18357	3.87981	4.01259	4.06338	3.98837	4.06702	4.03693	4.20088	4.05168	4.04974	4.05789	4.04984	4.07774	4.04481	4.22251	4.00283	4.05398	4.01343	3.94026	4.10847	4.08082	4.10367	4.27172	4.06258	4.07163	4.11249	4.15145	4.32063	4.02572	4.29091	3.97221	4.15215	4.09871	4.12981	4.19684	4.00318	4.19216	4.20574	4.14317	3.96676	4.00838	4.10794	4.13843	4.10058	4.18961	4.08982	4.1717	4.11438	4.19725
CUL4A	7.84719	7.5693	7.43209	7.69853	7.76382	7.60506	7.86685	7.59499	7.3609	7.8234	7.58481	7.58748	7.33184	7.57903	7.88734	7.67597	7.92343	7.75745	7.83465	7.72537	7.99081	7.79643	7.447	7.67757	7.92936	7.90872	7.87923	7.7852	8.05415	7.24513	8.02323	7.95815	8.19386	7.65456	7.59438	7.55315	7.84843	7.01273	7.9867	7.79629	8.08981	7.70792	7.7216	7.63665	7.75702	8.04683	7.7656	7.80145	7.65065
TMEM59	9.96463	10.9242	11.491	11.1393	11.0804	11.2431	10.0246	11.111	11.2485	10.9857	11.1567	11.062	10.8013	10.3594	10.1402	10.0952	10.2038	10.1	10.3209	11.0213	10.1205	9.99314	10.1271	10.1541	10.4587	10.8648	10.6116	10.0264	10.2188	10.4677	10.4509	10.2823	10.672	10.684	10.0896	9.90123	10.4712	9.72456	10.1901	10.2045	10.1868	9.87233	10.2029	10.1575	9.93872	9.91337	9.75142	10.0434	10.0762
ZBP1	7.55196	7.36602	7.37464	7.28999	7.04901	6.8222	6.68527	6.93278	6.67351	7.01068	7.04316	6.76776	6.89512	6.92596	6.40276	7.24518	7.0336	6.5076	6.45795	6.89892	6.89697	6.5591	6.90442	6.45435	6.62282	6.38031	6.29002	6.76296	6.34409	6.38998	6.85535	7.21218	6.31779	6.78919	6.48744	7.05794	6.57426	6.59	6.5174	7.02079	6.58998	6.97197	6.83094	8.16775	6.49588	6.64543	6.7168	7.19945	7.00683
EPAS1	5.36551	5.59533	5.55161	5.23171	5.7131	5.68316	5.58345	5.73421	5.70872	5.59489	5.83345	5.38649	5.59873	5.74289	5.67363	5.84456	5.99235	5.62411	5.72862	5.85465	5.77875	6.07004	5.93508	5.77072	5.763	5.66873	5.38717	5.7915	5.29754	5.99529	5.65984	5.48539	5.51162	5.80767	6.01559	5.84343	5.82541	5.85625	5.80493	5.84481	5.78371	5.70861	5.7998	5.88389	5.95753	5.88849	6.23369	5.77661	5.79492
VPS13D	7.6191	7.44398	7.09772	7.24898	7.3414	7.36873	7.81757	7.11127	6.7806	7.60724	7.2404	7.42328	7.41071	7.59674	7.73998	7.61678	7.78066	7.52953	7.61641	7.35243	7.56095	7.76928	7.57448	7.70001	7.64346	7.40521	7.39212	7.39775	7.52302	7.72366	7.58813	7.71551	7.47973	7.56262	7.5413	7.57706	7.65703	6.80323	7.41376	7.66568	7.5324	7.64136	7.6439	7.61591	7.31749	7.65514	7.46543	7.30875	7.15784
MFAP4	5.86165	5.4218	5.55367	5.31527	5.543	5.49621	5.33081	5.45003	5.59427	5.27026	5.73528	5.46108	5.72136	5.48725	5.64191	5.33622	5.19456	5.63965	5.44557	5.61047	5.70469	5.69227	5.62536	5.36512	5.58472	5.52925	5.64812	5.82153	5.7598	5.67826	5.64	5.49061	5.46877	5.51612	5.8408	5.4188	5.53141	6.24392	5.71292	5.61118	5.5758	5.74431	5.63586	5.67084	5.72653	5.7838	5.99713	5.83136	6.13667
LHX5	5.33394	5.41645	5.50975	5.42804	5.46311	5.35944	5.41202	5.57378	5.58089	5.40741	5.4443	5.41499	5.44396	5.42221	5.46045	5.39242	5.25168	5.49483	5.348	5.35361	5.46806	5.48933	5.56944	5.43221	5.50139	5.16974	5.30094	5.56305	5.44061	5.62438	5.30369	5.65071	5.28173	5.29508	5.70889	5.51454	5.46061	6.17225	5.45869	5.3356	5.25324	5.56145	5.57598	5.51682	6.11246	5.58672	5.64544	5.65081	5.90283
TKT	12.1496	12.0303	12.0082	12.1059	12.3808	12.3763	12.1854	12.0788	11.7565	12.1465	12.3197	11.8967	12.0672	12.2972	11.9897	12.4308	12.1046	11.8832	12.1548	12.272	12.0512	11.7977	11.7041	12.2437	12.308	11.9205	12.1866	11.5178	11.6965	12.613	11.9519	12.3198	11.9158	12.3122	11.8345	12.5011	12.3375	11.4496	11.9229	12.5387	12.4502	12.3499	12.5776	12.6806	12.0873	12.1539	12.2351	12.2744	12.1404
TK2	7.08008	7.63907	7.50915	7.23311	7.20224	7.43462	7.62524	7.44567	7.18636	7.3268	7.62565	7.19246	7.34122	7.99776	7.52946	7.5851	7.21958	7.64032	7.56908	7.38936	7.52698	7.4303	7.47946	7.76262	7.09799	7.24992	7.42206	7.04061	7.21668	7.45035	7.28151	7.34076	7.43485	7.45642	7.52264	7.81641	7.62564	7.1624	7.55061	7.3975	7.4546	7.34028	7.58094	7.32153	7.3168	7.53211	7.48971	7.51868	7.18847
FGF12	4.65613	4.84777	4.82751	4.77127	4.92339	4.71354	4.80891	4.83427	4.81354	4.8204	4.74584	4.68406	4.95071	4.94387	5.03589	4.66607	4.79218	4.91181	4.70502	4.85808	4.7281	4.81731	4.75338	4.81633	4.8165	4.80761	4.83048	4.87273	4.8678	4.87978	4.79841	4.8456	4.76516	4.72148	5.15125	4.80744	4.93284	5.42454	4.88284	5.03637	4.90203	4.9797	4.81457	4.99597	5.23227	4.85408	5.02219	5.13769	4.87538
GRB10	6.43581	5.92325	6.04978	5.97048	6.24225	6.64832	6.20522	5.96602	6.10461	5.99186	6.31034	5.78255	6.30461	6.3093	6.40289	6.65602	6.17509	6.23386	5.71194	6.17777	6.14542	6.1852	6.16906	5.99363	6.09518	6.20858	6.17803	5.89121	5.73307	6.59779	5.76752	6.61059	5.91257	6.14367	6.32292	6.24506	6.15625	5.80454	6.22169	6.23124	6.18006	6.09415	6.68133	6.98074	6.74059	6.71629	6.3215	6.28428	6.52456
ATP9B	6.95485	6.7106	6.80897	6.80975	6.8766	6.87488	7.04717	6.56073	6.62328	6.75125	6.53951	6.80035	6.66638	6.86962	6.73427	6.87296	7.12545	6.65582	7.09099	7.01961	7.02301	7.11913	7.06187	7.01183	6.85126	6.85456	7.15257	7.11694	7.06073	6.9883	6.97779	7.35307	6.88603	6.89018	6.89826	7.07808	6.82052	7.05801	7.05818	6.69736	7.07839	7.02022	6.8549	6.63127	6.84625	6.91709	6.83207	6.88739	6.76272
MPG	7.88038	8.26376	8.57868	8.42545	8.32228	8.27174	8.0855	8.74536	8.60618	8.21987	8.31051	8.47571	8.25003	8.13488	8.02851	8.19274	8.19956	8.14867	7.94984	7.90024	7.84862	7.98741	7.96037	8.02114	7.58019	7.96397	7.93371	7.94327	7.99893	7.94817	8.03314	8.04273	8.15651	7.90628	8.12798	8.12788	8.00114	8.06981	7.88804	8.13207	7.93686	7.9524	7.89782	8.10027	7.91889	7.90899	8.06921	7.98032	7.98716
PRCC	8.10144	7.90535	7.35203	7.77119	7.77057	7.88939	7.94392	7.74631	7.55991	7.966	7.85798	7.48271	7.75605	8.18734	7.94761	8.00544	8.15964	8.06187	8.33233	8.14203	8.34855	8.30365	7.88254	8.29313	8.11542	8.08714	8.08503	8.14218	8.19739	8.15381	8.24463	8.24469	8.07908	8.31824	7.76715	8.89954	8.29506	7.99415	8.02495	8.23184	8.20604	8.01142	8.01901	8.18329	8.27825	8.11823	8.04646	8.31137	7.48688
EIF2S2	7.99962	8.2504	8.62243	8.48004	8.40243	8.48252	7.94221	8.38773	8.35609	8.41452	8.4474	8.5311	8.39515	8.03591	8.01737	7.83693	8.06057	8.14724	8.39542	8.50899	8.29931	8.19873	8.14645	8.19832	8.25292	8.71842	8.49311	8.42949	8.51917	8.36847	8.43268	8.19496	8.55494	8.27124	8.3566	8.10805	8.30215	8.16106	8.08829	8.05327	8.12339	7.90338	7.95132	8.01022	8.06637	8.08572	7.9422	8.01378	8.01935
AKR1D1	3.67823	3.46459	3.72203	3.74188	3.64914	3.5716	3.84103	3.6203	3.74805	3.73584	3.69551	3.96827	3.63161	3.75992	3.83592	3.7084	3.68167	3.87208	3.69083	3.59437	3.68586	3.66367	3.70952	3.64859	3.69024	3.47083	3.72868	3.68952	3.69441	3.6963	3.61753	3.76703	3.66448	3.65057	3.79556	3.63208	3.73482	3.85258	3.66088	3.71979	3.63815	3.80013	3.81848	3.74544	3.98171	3.84017	3.87491	3.67767	3.96828
SLC2A11	5.2946	5.16331	5.18865	4.98676	5.23956	5.20371	5.50418	5.13027	5.50585	5.36756	5.09167	5.30327	5.19811	5.3241	5.15489	5.20962	5.17943	5.17897	5.37555	5.00015	5.19946	5.65794	5.38254	5.62217	5.29718	5.12953	5.24214	5.23394	5.51834	5.23167	5.35663	5.15494	5.17267	5.26358	5.51784	4.99332	5.28419	5.47147	5.32775	5.36383	5.41085	5.1222	5.0705	5.27166	5.28521	5.21626	5.31847	5.26812	5.2815
BACH2	8.08833	8.54019	8.20139	8.45282	7.92115	8.33399	8.95396	8.0963	8.33349	8.53914	8.38868	8.77048	8.35978	8.19048	8.46545	8.53424	8.196	8.50117	8.75554	8.43882	8.41537	9.15186	8.30296	8.93103	8.78805	8.85866	8.77112	9.18922	9.0152	7.96572	9.36371	8.57366	9.03199	9.01289	8.65112	8.15103	8.5336	6.93435	8.96269	8.47967	9.10675	9.00829	7.89933	8.14742	8.19886	8.14043	8.09624	8.64237	7.583
DHTKD1	7.64609	7.38274	7.06855	6.89965	7.39769	7.6312	7.49975	7.07348	6.6412	7.24894	7.19141	6.98405	7.11883	7.16541	7.41104	7.80765	7.50262	7.22792	7.54855	7.72197	7.2513	7.67212	7.42297	7.61934	7.38804	7.41393	7.42641	7.2499	7.35074	7.64978	7.29824	7.79866	7.09776	7.64109	6.92645	7.94241	7.5798	7.0083	7.43196	7.76804	7.47536	7.6139	7.66949	7.957	7.28574	6.96812	7.07889	7.47137	7.24076
ACOX1	6.6128	7.20413	7.10405	6.8196	7.21806	7.24008	7.04757	7.00069	7.26248	7.0058	7.20471	6.58068	7.04163	7.26047	7.16947	7.20808	6.85468	7.07535	6.93718	7.32872	6.67843	6.51911	6.92865	6.85499	7.11647	6.96475	6.76167	6.40296	6.49986	6.77136	6.49529	6.66561	6.68711	6.8394	6.54086	6.86538	7.22702	6.79821	6.61813	7.01559	6.73372	6.65481	7.22497	6.92468	7.27234	7.25481	6.77426	7.10648	7.37751
LTBP4	6.58381	6.13576	6.13415	6.08443	6.20831	6.09976	6.28762	6.46127	6.12066	6.36241	6.17286	6.51361	6.32195	6.04562	6.18019	6.06755	6.29115	6.37174	6.31375	5.99036	6.81266	6.5888	6.59797	6.33553	6.52724	6.20002	6.2736	6.28845	6.31622	6.64669	6.29329	6.513	6.04566	6.46432	6.4926	6.91212	6.24929	6.77233	6.12017	6.38369	6.43164	6.43469	6.38349	6.41452	6.54253	6.52268	6.77751	6.44757	6.54691
FASTKD3	6.90115	7.04047	7.38758	7.46839	7.04544	7.23121	7.43631	7.1816	7.27837	6.9621	6.94701	7.08577	6.36767	7.18487	7.19885	6.96627	7.23685	7.44437	6.80119	6.84217	6.84824	6.92152	6.33632	6.70887	6.87971	7.10311	7.13225	6.97942	7.02016	6.41606	7.01212	6.93931	7.38193	6.67661	6.25051	6.76367	6.80086	5.97223	6.96153	6.66277	7.05889	6.76901	6.74167	6.38964	6.60973	6.82385	6.57014	6.963	6.14929
SLC17A3	4.86266	4.70597	4.59269	4.58652	4.36296	4.41309	4.53329	4.67448	4.6715	4.44496	4.63627	4.83559	4.45448	4.54741	4.55611	4.2573	4.444	4.62705	4.58931	4.71601	4.74268	4.74921	5.12049	4.45123	4.7637	4.69032	4.58057	4.99252	4.68449	5.07082	4.67971	4.3932	4.494	4.768	5.07712	4.74102	4.80611	5.20966	4.80562	4.50004	4.51099	4.69707	4.67983	4.7834	4.8652	4.92429	4.82372	4.95632	5.02904
MAZ	8.08849	7.96337	7.97053	8.08833	7.98964	7.80517	7.93869	8.37257	8.04864	8.16692	7.87141	8.16567	8.58369	8.10538	8.09477	8.48167	8.20328	8.03494	8.39527	8.0035	8.37188	8.26302	8.12979	8.52181	8.21315	8.19486	8.07729	8.24996	8.2431	8.41191	8.43588	8.3204	8.18834	8.3022	8.57268	9.40844	8.28225	8.7532	7.89339	8.03982	7.90294	8.17664	8.13625	8.27914	8.24818	8.26057	8.4179	8.91042	8.02903
SLC6A5	5.01042	5.12063	5.09353	5.05066	4.74106	4.71537	4.99972	5.00193	5.01375	4.66329	4.86248	4.89608	4.97345	4.7954	5.09462	4.79056	4.86278	5.01979	5.01617	4.72698	4.80864	5.17085	5.00059	4.9142	4.7936	5.03527	4.94372	5.17338	4.94531	5.22061	4.91746	4.92875	5.17057	4.88145	5.29599	5.08606	4.79126	5.48731	5.03285	5.00566	4.99467	4.94207	5.02374	5.07054	5.19704	4.94713	4.89506	5.27248	5.14804
SLC12A9	9.41754	9.25513	9.24893	8.91315	9.08235	9.16877	9.28206	9.15808	8.99564	9.13998	8.99739	8.95004	9.60024	9.33564	9.52726	9.64785	9.15399	9.0915	9.26883	9.31452	8.88551	9.01165	9.205	9.20695	9.40342	9.44906	9.52625	9.52663	9.12016	9.7962	9.28494	9.40158	9.2082	9.64516	9.47082	9.52853	9.58061	9.45414	9.28938	9.5465	9.1598	9.45214	9.82379	9.79963	9.49229	9.39058	9.4649	9.61896	9.47694
SLC19A1	8.04586	8.07239	7.78635	7.38636	8.00234	7.73638	8.01242	7.7879	7.82229	8.02726	8.00469	7.74155	8.40176	8.22126	8.13556	8.63941	7.85531	7.76643	7.88597	8.24483	7.3447	7.46227	7.91003	8.04486	7.77266	8.02354	8.03433	7.57701	7.58044	8.55177	7.63861	8.04484	7.58923	8.35844	7.98116	8.32226	8.09218	8.13911	7.69932	8.33986	7.56562	8.25203	8.59379	8.86027	7.85669	8.07785	8.19191	8.11277	8.2437
CREG1	8.48254	9.32903	9.5548	9.52658	9.05653	9.14327	9.19561	9.2442	10.2199	9.3941	9.6351	8.78587	8.62073	9.18825	7.98467	9.16186	9.26566	8.82288	9.34126	9.02165	8.76145	8.21883	8.82074	8.85193	8.99145	8.90878	9.17313	7.97109	9.73662	8.58163	8.56815	8.77239	9.07082	8.68186	9.2518	8.80052	9.03398	9.15949	9.36094	8.39792	9.01415	8.45199	8.57862	8.28332	8.5023	8.4076	8.69936	8.53642	9.62978
CRB1	4.97889	4.97753	4.83641	4.72128	4.79607	5.1327	4.90245	5.01942	5.21702	4.81936	5.02762	5.36715	5.03	4.84183	5.10015	5.09577	4.78858	5.07193	4.93547	5.06144	4.98989	5.02425	5.26085	4.86929	5.45654	4.89865	4.83057	5.28183	4.98123	5.0817	4.94157	4.9367	4.46705	4.98737	4.96222	4.68567	4.95083	5.33887	4.9983	5.05959	5.11482	5.00665	5.31217	5.09779	5.08824	5.0667	5.27632	4.84118	5.22112
PER2	6.14424	5.95104	5.76693	5.83362	5.96629	5.94959	6.33401	5.80808	5.9696	6.09777	5.91155	5.87694	5.96935	6.15841	6.16632	6.14403	6.15433	6.26723	6.19684	6.33865	6.10306	6.27602	6.26335	6.44271	6.15841	5.90319	6.0216	6.09141	6.24317	6.01991	6.08139	6.17735	6.11417	6.25999	6.06606	6.08159	6.41474	6.06716	6.26739	6.22142	6.49488	6.3373	6.38425	6.11948	6.12606	6.36656	6.36376	6.22283	6.03389
RHBDF2	9.38407	9.02989	8.99013	9.0335	8.77706	8.56323	9.30456	9.04405	8.5557	9.09456	9.09375	8.89944	9.16231	9.2759	9.27088	9.63045	9.43962	9.38617	9.21867	8.97097	9.57723	9.32383	9.23279	9.41736	9.18954	9.05528	9.2479	9.68995	9.08725	9.24005	9.42431	9.58083	9.33523	9.22674	9.24057	9.7272	9.10974	8.88532	9.45087	9.42579	9.24361	9.53705	9.32163	9.9366	9.2309	9.50304	9.42285	9.91925	8.74698
TAS2R10	4.34166	4.45708	4.94015	4.83525	4.91617	4.48514	4.90468	4.92015	5.10605	4.60738	4.63909	4.74071	4.8301	5.08289	4.78696	4.64622	4.76699	4.97968	5.09084	4.74303	5.05775	4.73732	4.82839	4.55786	4.71715	4.3339	4.70215	4.48592	4.81369	4.45064	4.86701	4.75207	4.86357	4.56816	4.52978	4.45275	4.62823	4.5828	5.14716	4.71114	4.64783	4.66127	4.63206	4.49551	4.69818	4.61667	4.78267	4.5448	4.5523
GMPR2	9.33408	9.77153	10.0541	9.72503	9.87678	10.1487	9.2005	10.0769	9.91827	9.8412	9.85916	9.74102	9.98409	9.36629	9.32027	9.09997	9.23795	9.08574	9.4922	9.93224	9.38563	9.16851	9.44581	9.51691	9.53537	9.84124	9.66141	9.36502	9.38011	9.5695	9.48612	9.60532	9.53056	9.98061	9.25001	9.32216	9.57168	8.88545	9.19768	9.48349	9.36416	9.2692	9.74761	9.72021	9.00491	9.04956	9.12974	9.35705	9.21502
MAPKAPK3	9.58651	10.3144	10.2354	9.89818	10.291	9.86247	10.1697	10.6866	10.0375	10.0908	10.2959	9.89534	10.3335	10.4697	9.925	10.2574	10.1475	10.204	10.2187	9.92631	9.88818	9.62823	9.71431	9.73975	10.1809	9.75896	9.76884	9.20681	9.56757	10.2143	9.78927	10.095	9.98387	10.088	9.94085	10.2342	9.8721	9.86206	9.62807	10.3671	9.96739	10.0408	10.2483	10.2126	9.62427	9.94029	10.151	10.1536	9.79046
YRDC	7.30588	7.26013	7.36507	7.08384	7.1122	7.13705	7.19191	7.20388	7.27267	6.92051	6.8756	7.24291	6.81838	7.34514	7.23821	7.08936	7.44962	6.9977	7.08168	7.03759	6.9631	7.02766	6.64946	6.92374	6.80811	7.17584	7.20849	7.30001	7.13328	6.73261	7.0436	6.89137	7.37721	6.99601	6.60584	7.06642	7.12513	6.59468	6.97433	6.8147	7.26536	7.11325	7.00134	7.04952	6.70151	6.57071	6.91909	6.68058	6.55508
DBN1	7.09779	6.75053	6.61189	6.70452	6.79705	6.97321	7.08281	6.59443	6.75291	6.47437	6.75729	6.47089	6.86191	6.86351	6.98273	6.8264	6.95793	6.57973	6.95208	7.13262	7.00889	7.58476	7.16668	7.17219	6.86148	6.60124	7.01357	7.0997	7.04935	7.25824	7.03083	7.30431	6.62181	7.23323	7.06442	7.64553	7.18371	7.23518	6.95167	7.21775	7.23325	7.30367	7.16702	7.68059	7.10449	7.04152	7.0991	7.31289	7.23629
CHMP5	6.83363	6.88758	7.63517	7.25725	6.98308	7.4645	6.24272	6.60082	7.14914	6.93983	7.33513	7.52282	6.84887	6.17472	6.10837	6.24938	6.39463	6.20744	6.47109	7.02998	6.25716	5.93903	6.00824	6.23934	6.77781	7.03296	6.9704	6.93548	6.28741	6.2822	6.87071	6.31401	6.82858	6.62294	5.81034	5.69515	6.49962	5.44747	6.27761	6.19882	6.4243	6.60875	6.44538	7.04657	6.02544	6.49444	6.11299	6.35511	6.32864
ACADL	4.51764	4.15391	4.17855	3.97418	4.06907	4.21046	4.19277	4.09774	4.15936	4.15992	4.1972	4.14839	4.03387	4.34132	4.22543	4.41536	4.06773	4.16123	4.22534	4.10245	4.19967	4.18245	4.16156	4.18681	4.35292	4.26825	4.2404	4.41001	4.08273	4.35704	4.25165	4.14343	4.12917	4.1237	4.28963	4.13075	4.27546	4.34036	4.19597	4.26883	4.18855	4.3303	4.19921	4.39991	4.43051	4.14154	4.44042	4.32111	4.33059
HSPG2	6.08626	6.0431	5.89652	5.84927	5.98768	5.95805	5.95597	5.97853	6.06852	5.98797	6.01155	6.22191	6.30447	6.09098	5.96952	6.18574	5.87638	6.02365	6.28437	6.074	6.18362	6.25871	6.45562	6.20709	6.25476	6.09674	6.14761	6.4105	6.01356	6.33128	5.91765	5.92152	5.90652	6.18214	6.67391	6.28029	6.3089	7.27298	6.41332	6.1278	6.15269	6.34436	6.31332	6.39854	6.66954	6.32625	6.47265	6.30412	6.8058
NEIL3	5.08913	4.71029	4.85809	4.8051	4.73717	4.76345	4.68217	4.69259	4.74746	4.83608	4.66183	4.95428	4.86523	5.01681	4.97107	5.00801	4.82982	4.88378	4.70367	4.71918	4.87497	5.11071	5.40838	4.62692	4.88373	4.77823	4.90643	5.03353	4.8884	4.96308	4.83261	4.81862	4.8327	4.87858	5.23296	4.85306	4.91367	5.08019	4.9416	4.88451	4.86031	4.96195	4.94486	4.93533	5.18827	5.04561	4.99532	5.12429	5.12381
TRPC6	4.24494	4.41894	4.15287	4.17545	4.17684	4.31796	4.12476	4.31762	4.22916	3.97554	4.06754	4.17853	4.30975	4.56245	4.43544	4.257	4.2355	4.47137	4.2654	4.18993	4.21927	4.18041	4.13162	4.21932	4.2725	4.23406	4.22584	4.23294	4.31096	4.30008	4.25163	4.23571	4.16633	4.24539	4.34384	4.12249	4.10101	4.48107	4.29802	4.21305	4.14433	4.19554	4.17889	4.42929	4.32725	4.19572	4.19528	4.39135	4.26637
TNXB	5.79289	5.7162	5.50436	5.6782	5.68716	5.55977	5.69514	5.71983	5.81605	5.51478	5.62216	5.8574	5.71635	5.76241	5.78393	5.72217	5.44736	5.8136	5.79489	5.60051	5.80437	5.68706	5.97082	5.73996	5.70878	5.72416	5.71557	5.95769	5.77815	5.78516	5.69008	5.78048	5.57957	5.78434	5.91628	5.62565	5.72973	6.40783	5.87661	5.8845	5.73448	5.8623	5.86893	5.97226	6.22351	5.80958	5.93124	5.79889	6.3052
APOL2	8.34621	7.91556	7.73789	8.03949	7.70353	7.80837	7.8308	7.78039	7.66135	7.8154	7.82197	7.69581	7.8609	7.95617	8.06374	8.07552	7.97031	7.70165	7.9958	7.99379	8.23429	7.96713	8.03573	7.96607	8.2013	8.17354	8.12459	8.25143	8.19525	8.1917	8.04818	8.21732	8.02353	8.14656	8.28965	8.31728	8.11036	8.18013	8.03667	8.12075	8.16123	8.32084	8.04533	8.51098	8.24351	8.01498	8.00682	8.04947	8.30129
OSBP2	7.70359	8.2113	8.01244	7.35045	7.2196	7.51193	8.61462	7.75706	8.65995	7.89702	8.46089	7.53442	7.98676	7.55384	7.86842	8.77408	7.12002	7.80906	8.24055	8.39309	8.58433	8.86769	8.44879	8.48828	8.38678	6.96394	7.5763	7.43948	8.84249	8.10138	8.23729	7.77076	7.98865	7.87476	9.04266	8.10436	8.07942	9.37051	9.22199	8.30275	8.77204	8.11762	8.18355	7.90407	8.27725	8.31485	9.15003	8.24923	9.12355
CITED1	5.60777	5.58993	5.45101	5.5853	5.54023	5.72914	5.43353	5.8351	5.83864	5.4786	5.69457	5.73956	5.62905	5.43627	5.49969	5.49832	5.47736	5.56584	5.75946	5.69078	5.61541	5.83377	5.97137	5.72615	5.58831	5.65227	5.55174	5.64829	5.53157	5.90906	5.53174	5.29433	5.45455	5.57073	6.30665	5.60805	5.703	6.20384	5.8568	5.62785	5.58644	5.61177	5.75358	5.76459	6.00208	5.74907	6.27281	5.65504	6.37955
RPL32	13.1433	14.0803	14.1302	14.2579	13.9809	14.0766	12.8285	14.2718	14.1965	14.0585	14.1476	14.3612	14.2457	12.9208	13.0722	12.7667	13.1832	13.1941	14.0843	13.9036	13.7904	13.8093	13.8947	13.896	13.8862	13.9721	13.6758	13.8821	14.0456	13.779	14.1232	13.7224	14.0982	13.9537	13.8182	13.2665	13.6666	13.3284	13.7489	13.3783	13.7099	13.4982	13.3167	13.0941	13.6548	13.232	13.26	13.4447	13.2364
FKBP6	5.70952	5.42227	5.75087	5.38431	5.44392	5.71061	5.75615	5.36341	5.7292	5.4716	5.82374	5.67938	5.92354	5.65523	5.8755	5.6702	5.51254	5.48491	5.83587	5.55145	5.85768	5.65404	6.03638	5.96926	5.90052	5.59459	5.6676	5.82217	5.70567	5.96079	5.76219	5.46621	5.65361	5.80754	6.28464	5.74184	5.77299	6.50355	5.82399	5.76475	5.74556	5.87486	5.85162	5.6539	6.21421	5.87387	6.01116	5.83047	6.37844
MVD	6.49249	6.13069	6.07234	6.26238	6.13291	6.05076	5.98659	6.58891	6.33859	6.31962	6.43168	6.02438	6.55464	6.22811	6.39215	6.18344	6.37958	6.0851	6.69764	6.08139	6.52701	6.45663	6.37891	6.40695	6.20469	6.19166	6.29554	6.20078	6.43965	6.63893	6.38866	6.53861	6.42688	6.41129	6.79339	6.69025	6.32467	7.10636	6.46425	6.39853	6.64346	6.43768	6.27425	6.5148	6.58062	6.56202	6.55861	6.78998	6.81146
GART	5.56185	5.65519	5.58619	5.85152	5.80966	5.67193	5.92372	5.67272	5.65098	5.83463	6.17528	5.78987	5.88099	5.63844	5.76885	5.66826	5.55546	5.87359	5.43079	5.44815	5.63457	6.00468	5.43357	5.70337	5.69386	5.78031	5.63938	5.65686	5.68796	5.73177	5.75912	5.95412	5.71096	5.57379	5.39039	5.55209	5.45895	5.39351	5.52931	5.52594	5.78097	5.79282	5.63182	5.28029	5.30709	5.85784	5.51164	5.55885	5.45995
FUT7	7.9235	7.95843	7.99897	7.74964	8.01351	7.95043	7.77639	7.95152	7.96901	7.59254	7.98249	7.5966	8.37059	7.88415	7.83082	7.81062	7.57468	7.79628	7.9803	8.11243	7.5843	7.49256	7.83116	7.8837	7.86309	7.75459	7.83	7.64963	7.73529	8.05638	7.74491	7.96251	7.60988	8.02193	8.2288	8.22791	8.1711	8.25886	7.79783	8.1472	7.94157	7.98624	8.17168	8.1999	7.9849	8.01456	7.6984	8.1235	8.4152
CEACAM21	7.11475	7.61474	7.88738	7.90297	7.85322	7.01372	7.81593	8.0931	7.07782	7.17446	7.86594	5.96325	7.50677	6.97814	7.25325	7.05407	7.13162	7.13066	7.6676	7.62716	7.18959	7.65196	7.45793	7.77919	7.68687	6.98128	7.03365	5.59786	6.15543	7.87493	7.00642	7.09954	7.2421	7.78436	7.06269	7.22341	6.95525	7.59762	5.83062	7.56758	7.6346	7.70519	7.45007	7.17784	7.18392	7.35064	7.45432	7.53437	6.59762
GH2	4.92347	4.66101	4.71007	4.57464	4.71716	4.64095	4.76844	4.51154	4.94999	4.57347	4.84761	4.80134	4.64391	4.86916	4.83565	4.70275	4.73226	4.83651	4.7661	4.59706	4.69726	4.79026	4.90958	4.69645	4.86693	4.59005	4.65388	4.75974	4.67027	4.93399	4.75315	4.59688	4.60969	4.77808	5.0343	4.68523	4.8518	5.19314	4.67159	4.70696	4.7712	4.81302	4.82034	4.81727	4.84188	4.76997	4.82929	4.83879	5.08458
SNX27	9.21214	9.0897	8.573	8.8007	9.02472	9.00521	9.45799	8.85984	8.72973	9.19017	8.9757	8.61777	9.11546	10.1339	9.34126	9.89464	9.35961	9.47825	9.42089	9.16341	8.99953	8.86775	9.17224	9.29415	9.20642	8.97314	8.9206	8.45083	8.47867	9.14788	8.7745	9.2298	9.04956	9.01774	9.02572	9.45934	9.57674	8.71946	9.07462	9.36046	9.0499	9.35442	9.63076	9.72958	9.27882	9.54259	9.27552	9.4961	9.26988
GNRH2	6.54331	6.1467	6.40365	5.9981	6.14336	5.98711	6.2351	6.08347	6.35398	6.22365	6.06523	6.33539	6.11476	6.61107	6.31968	6.52693	6.21058	6.35176	6.19328	6.29473	6.44674	6.43417	6.64188	6.3011	6.32166	6.39026	6.31283	6.45753	6.2736	6.528	6.52063	6.24278	6.006	6.45863	6.88701	6.29931	6.4956	7.24669	6.54488	6.20339	6.32825	6.34596	6.41436	6.45591	6.78823	6.63961	6.86823	6.62364	6.87023
ELMO1	9.02315	8.97082	8.47912	8.61557	9.06531	9.06508	9.39062	8.96428	8.61406	9.06506	8.95139	8.81488	9.03593	9.23294	9.12195	9.41311	9.61776	9.4865	9.6123	9.82539	9.44097	9.8957	9.31856	9.54792	9.48879	9.36474	9.29074	9.1329	9.08324	9.59086	9.387	9.42162	9.01668	9.72019	9.60716	9.77275	9.83401	9.85738	9.22429	9.4606	9.48541	9.43112	9.37556	9.62331	9.57748	9.2636	9.54714	9.54248	9.35393
RAPGEF1	6.61322	6.24364	6.27406	6.00514	6.64992	6.32044	6.16065	6.22288	6.23333	6.66625	6.43286	6.74658	6.91021	6.34829	6.38349	6.19379	6.59917	6.66625	6.40521	6.44789	6.63617	6.26962	6.58909	6.45288	6.48198	5.97687	5.94801	5.77596	6.28636	6.86662	6.81502	6.82043	5.78718	6.40622	6.2967	6.53463	5.84376	6.46216	6.1655	6.77258	6.25412	6.30323	6.53276	6.44909	6.24641	6.47636	6.68082	5.94994	6.33235
BANP	9.60633	10.0489	9.78262	9.71335	9.83627	9.69164	9.65751	9.7737	9.54857	9.85674	9.9444	9.78381	10.1413	9.89017	10.0628	10.1186	10.063	9.85925	9.63911	9.99821	9.62082	9.72501	9.53994	9.7879	9.79814	9.82439	9.82698	9.44997	9.59693	10.2513	9.72267	10.1541	9.7876	9.91277	9.55076	9.66626	9.94198	9.27735	9.4853	10.2149	9.89566	9.73269	10.1671	9.98099	9.68336	9.89503	9.77198	9.39717	9.80536
SLC2A1	6.28371	5.99803	5.90981	5.89395	5.8429	5.97234	6.24043	6.14973	6.16023	6.00402	5.94358	5.98744	5.81939	5.91189	6.23092	6.0624	6.02089	6.02674	6.38942	6.08041	6.39228	6.42923	6.42214	6.47822	6.09137	5.91251	6.18915	6.3128	6.86889	6.08275	6.15903	6.07731	5.9291	6.26131	6.83294	6.1494	6.42752	6.93662	6.82125	6.19217	6.25677	6.14333	6.00976	5.96124	6.65565	6.25938	6.38002	5.99323	6.80255
CD59	8.53104	8.84162	9.30877	8.67536	8.79167	8.97322	8.22885	8.85788	9.02812	8.67214	9.07457	8.88791	8.61029	8.00604	8.48092	8.37266	8.15453	7.97466	8.00999	9.10989	7.83566	8.22257	8.18388	8.17236	8.3769	8.78665	8.91626	8.14533	8.41191	8.96468	8.17448	8.47944	8.52073	8.86121	8.37773	8.2664	8.24784	7.75193	8.46905	8.60207	8.4289	7.78132	8.37592	8.04539	7.60524	7.72117	8.00854	8.0348	8.54401
GADD45GIP1	5.95231	6.6343	6.84309	7.02708	6.75205	6.79851	6.06183	7.03775	7.00272	6.51558	6.8091	7.04964	6.78346	6.17437	6.32661	6.08542	5.97916	6.30609	5.88961	6.12502	6.17604	6.18246	6.01092	6.11463	6.0555	6.19867	5.99009	6.05041	6.19073	6.04235	6.21432	6.21278	6.21708	6.06816	5.81077	5.94984	6.03011	6.39423	6.11819	6.01691	5.99164	5.88141	5.93857	5.90433	5.80029	5.81101	5.91317	5.78585	5.89562
ATP2B1	8.57385	8.37761	8.33097	7.96396	8.05281	8.41836	7.93654	8.03654	8.4853	8.10082	7.88341	8.14816	7.30074	8.11757	7.99879	7.92037	8.21515	7.87096	8.01646	8.30661	7.34192	7.44867	7.23187	7.65472	8.23977	8.4835	8.45847	8.28453	7.89456	7.76177	8.12541	7.58759	8.30949	8.15004	6.96254	7.6401	8.14593	6.29606	7.81552	7.72704	7.8282	7.82293	8.09115	7.8301	7.66088	7.80241	7.56441	8.01576	7.30051
TASP1	5.74649	5.74196	6.13208	6.41658	6.15749	6.05212	5.79341	5.95376	6.21955	5.88574	6.03079	6.23065	5.62095	5.0249	5.71156	5.43737	5.89825	5.49315	5.83894	6.08229	5.97971	6.11534	5.65046	5.75009	5.77157	5.92681	6.00871	6.21237	6.19245	5.66521	6.20336	5.75999	6.33917	5.79842	5.9214	5.81306	5.72828	5.10006	6.08509	5.55967	6.12404	5.70094	5.81816	5.41913	5.74417	6.03179	5.76067	6.18424	5.47407
IARS2	8.6768	8.93684	8.77855	8.99382	9.04987	8.71761	9.25079	8.55348	8.33453	8.94165	8.84874	9.11146	8.50868	8.91972	8.97726	8.89944	9.0526	9.06013	9.22602	8.83878	9.21025	9.09468	8.90287	9.23499	8.87289	8.95757	8.94229	8.9985	9.21345	8.8	9.12542	8.95576	8.99354	9.06494	8.73516	8.93703	8.86835	8.04684	8.90003	8.58864	9.02406	8.67364	8.58475	8.18891	9.00373	9.08482	8.74659	8.75099	8.30912
PARK7	10.1595	11.0413	11.3331	11.3897	11.0556	11.2848	9.92722	11.2723	11.26	10.939	11.2925	11.1442	10.9427	10.0925	9.86007	9.52747	9.87045	9.58171	10.9938	11.0645	11.2316	11.1271	10.6726	11.028	10.7098	11.0648	10.8128	11.0801	11.0014	10.8977	11.1595	10.8403	11.0725	10.9354	10.5693	10.8386	10.5995	10.4873	10.6906	10.4886	10.6401	10.2325	10.1873	9.96154	10.408	10.0972	10.1396	10.3291	10.1406
PDK2	7.17416	7.26385	7.12196	7.0055	7.00722	7.00664	7.42974	7.23407	7.11458	7.35911	7.38155	7.06275	7.55331	7.20638	7.38605	7.45019	7.29762	7.13516	7.8978	7.25398	7.64464	7.64528	7.50637	7.47006	7.31122	6.84331	7.11217	7.10491	7.3317	7.43611	7.2607	7.26756	7.12639	7.37064	7.74546	7.76657	7.37141	8.27485	7.35511	7.6051	7.61307	7.37162	7.28435	7.23459	7.51574	7.54431	7.70311	7.25804	8.15905
SORBS1	5.24385	5.57582	5.48491	5.442	5.53772	5.46734	5.38209	5.69601	5.77187	5.41972	5.59764	5.5459	5.60304	5.70953	5.67813	5.57396	5.29904	5.78517	5.48094	5.33787	5.4372	5.64231	5.73002	5.49261	5.46632	5.46005	5.46447	5.67808	5.61764	5.42123	5.31926	5.70525	5.4924	5.33599	6.1598	5.48856	5.48507	6.17169	5.56015	5.64973	5.29424	5.59028	5.36201	5.42059	5.9851	5.71049	5.98591	5.82719	5.90812
CDK2	6.55945	6.38595	6.41256	6.22964	6.42281	6.13762	6.43988	6.3886	6.05578	6.37226	6.37767	6.26319	6.36521	6.18966	6.38846	6.39272	6.74494	6.48074	6.46692	6.48796	6.81818	6.46196	6.52032	6.75945	6.49059	6.46514	6.46716	6.14908	6.5575	6.30833	6.77989	6.4273	6.69155	6.77503	6.58674	6.63222	6.3325	6.59574	6.39104	6.10934	6.58118	6.41003	6.28169	6.29695	6.26008	6.10031	6.48116	5.92267	6.70993
CYP3A43	5.25036	5.16494	4.92702	4.90571	5.04494	5.15803	4.94986	5.00977	5.32781	5.07422	5.21954	5.15347	5.1069	5.11945	5.2066	5.15434	5.03793	5.13825	5.10973	5.05093	5.31439	5.28943	5.49942	5.24256	5.10929	4.94453	5.24238	5.2649	5.21767	5.17185	5.15599	5.05514	4.80968	5.02058	5.3471	5.06046	5.16828	5.49461	5.11277	4.96451	5.0408	5.2152	5.23056	5.03119	5.22695	5.21307	5.48099	5.04004	5.46878
SNAP29	7.53162	8.10335	8.27107	8.68762	8.44555	8.20918	7.65764	8.30283	8.65928	8.05806	8.52672	8.18681	7.95941	8.06084	7.68826	7.85687	7.65738	7.55611	7.8224	7.93192	7.77174	8.30028	7.68253	7.81849	7.57696	7.97582	7.83999	7.99912	8.13717	7.84057	8.23875	8.04169	7.94048	7.95717	7.69864	7.95318	8.05434	7.52081	7.8909	7.93807	7.80374	7.5438	8.05709	7.79952	7.75354	7.70687	8.14089	7.89935	7.71186
BCL7A	6.55241	6.73866	6.67339	6.75358	6.25227	6.06891	6.70354	6.28004	6.21745	6.65748	6.42973	7.05303	6.8041	6.35655	6.50578	7.03132	6.38649	6.7	6.55328	6.60336	6.90697	7.01616	6.86414	6.97513	6.65179	6.49545	6.60689	7.38591	6.72074	6.4713	7.12872	6.57398	6.79586	6.70138	7.12082	6.88316	6.88314	6.62131	6.72951	6.61233	6.55901	6.43715	6.3957	6.63582	6.73643	6.41697	6.60104	6.81102	6.76869
PLXNA3	6.32131	5.84808	5.88104	5.98967	5.89671	5.68963	6.21794	5.80801	5.62967	5.97108	5.85157	6.04687	5.89896	5.78824	6.65583	5.59153	6.38982	6.51858	6.41578	5.94074	6.57123	6.39959	6.54483	6.48478	6.28066	6.04679	6.4451	6.75859	6.51342	6.301	6.48775	6.18923	6.48688	6.2408	6.71221	6.57489	6.32752	6.44048	5.91924	6.33696	6.03356	6.00608	6.20296	6.22982	6.30766	6.15955	6.47923	6.25259	6.24666
ST8SIA5	5.03784	5.04694	5.13755	4.90527	5.03954	5.15345	5.14533	5.072	5.36253	5.00936	5.11037	5.01859	5.02953	5.17324	5.11541	5.05239	4.98302	5.06538	5.35161	5.04796	5.07417	5.17973	5.37143	5.1749	5.03518	5.08041	5.21946	5.37307	5.24693	5.08399	4.99433	4.98758	4.85051	5.0796	5.47976	5.12085	5.23989	5.84794	5.0914	5.09157	5.16076	5.13131	5.37615	5.2364	5.43665	5.13887	5.41481	5.11186	5.73387
SORCS3	4.27734	4.38598	4.32077	4.08958	4.18188	4.01429	4.37585	4.14099	4.22121	4.26297	4.16763	4.79152	4.32518	4.41922	4.45815	4.07111	4.27093	4.34045	4.11614	4.0228	4.20016	4.35791	4.31134	4.30338	4.22526	4.28156	4.25965	4.52275	4.3162	4.32799	4.0327	4.29153	4.32495	4.18247	4.20798	4.15135	4.13086	4.47446	4.25002	4.37151	4.56999	4.36106	4.20365	4.10218	4.44942	4.18617	4.32831	4.40661	4.35083
PTPRR	4.2385	4.20033	4.02625	4.00302	4.08714	4.01942	4.09763	4.12262	3.87777	4.04869	4.03595	4.01834	4.11303	4.17423	4.29273	4.24883	4.10681	3.97966	4.25535	4.1588	4.13394	4.16329	4.17987	4.03716	4.1229	4.07309	4.2154	4.20463	4.19345	4.116	4.14637	4.20215	4.00139	4.22407	4.22379	4.17532	4.10575	4.29997	4.23543	4.04029	4.07103	4.17576	4.12041	4.20519	4.21395	4.11257	4.19292	4.00418	4.20326
ZNF263	8.25646	8.47767	8.76437	8.6829	8.5485	8.51403	8.6343	8.50597	8.3602	8.32699	8.40165	8.56023	8.28013	8.43394	8.4101	8.49199	8.53394	8.40756	8.45342	8.22131	8.36262	8.49807	8.21571	8.43431	8.30245	8.42441	8.46212	8.49182	8.49006	8.32683	8.49273	8.3786	8.57599	8.37313	8.18615	8.45417	8.30591	7.73581	8.32519	8.17478	8.44955	8.30772	8.16762	8.19076	8.0676	7.95362	8.06411	8.16064	7.63939
HBS1L	6.28288	6.09783	6.28217	6.77229	6.66	6.90072	7.15804	6.87865	6.95081	6.19179	6.23643	7.26071	6.47442	7.05811	6.33502	6.96265	6.59987	6.16931	6.76299	7.15333	6.37599	6.34607	6.09367	6.03483	6.58111	7.03862	7.1618	6.87211	6.54637	5.84425	6.87654	6.14854	7.84781	6.3809	5.74569	6.34499	6.2962	5.39193	7.06336	6.37239	6.4177	6.53564	6.83406	6.32727	6.15256	6.74845	6.08472	7.28004	6.39431
PSCA	5.29432	5.11928	4.95458	4.87816	5.07906	5.19864	4.90983	5.23094	5.20226	4.87276	5.20491	5.04429	4.98907	5.2218	5.34208	4.86693	4.90754	4.94972	4.95048	5.05056	5.08851	5.23894	5.32559	4.94656	5.15127	5.14937	5.17229	5.38502	5.24129	5.25297	5.01827	5.13262	4.84475	5.06052	5.56658	5.08533	5.06659	5.77631	5.22167	5.06683	4.98638	5.14506	5.28654	5.14292	5.4989	5.21226	5.4372	5.31168	5.5241
NR5A2	4.51504	4.35303	4.35171	4.37686	4.43329	4.42031	4.397	4.53788	4.44504	4.37622	4.45378	4.3331	4.51763	4.60322	4.41774	4.38095	4.466	4.54725	4.32443	4.41097	4.50494	4.6228	4.51375	4.47893	4.50048	4.51652	4.46619	4.61185	4.39202	4.64509	4.32463	4.46874	4.3152	4.40575	4.49782	4.1115	4.29468	4.52267	4.37706	4.53553	4.42024	4.70544	4.39551	4.5623	4.40451	4.26679	4.52453	4.41574	4.37728
PHLDA2	4.59453	4.7853	4.92233	4.98916	4.94162	4.60782	4.97699	5.06838	5.0643	4.85285	4.99949	5.00805	4.85306	4.86605	4.75854	5.27758	5.01489	4.95765	5.11797	4.64603	5.0748	4.72777	5.10253	4.94443	4.7669	4.78093	4.73119	4.94951	4.69796	4.85193	4.94857	4.72943	4.81784	4.73937	4.99667	4.72566	4.81166	5.17243	5.02016	4.87749	4.78271	4.87303	4.87884	4.95047	4.71112	4.93823	4.73879	4.82891	4.94091
MEN1	9.08774	8.81866	8.62928	8.82645	8.75156	8.52607	9.40028	8.61413	8.13884	8.98004	8.54349	8.83522	8.8121	8.83356	9.28008	9.20085	9.26846	9.0664	9.31212	8.45842	9.36292	9.48651	9.27534	9.4277	9.12387	8.83259	8.94463	9.26356	9.30665	9.10035	9.47443	9.35459	9.27432	9.23664	9.61563	9.90247	9.15682	9.215	9.30277	9.25538	9.45613	9.29689	9.06428	9.12253	9.61177	9.32876	9.21419	9.53765	8.67092
CHRND	5.79546	5.53935	5.42041	5.4852	5.59811	5.58351	5.49392	5.47337	5.77836	5.46073	5.72305	5.60177	5.73006	5.64356	5.70963	5.60653	5.33417	5.68999	5.37264	5.68382	5.6589	5.75906	6.36315	5.48878	5.76534	5.40065	5.70358	5.92807	5.60254	5.62298	5.49486	5.54126	5.44595	5.34831	6.26147	5.39348	5.8371	7.00645	5.94191	5.91169	5.46277	5.98087	5.73896	5.8022	6.32752	5.92807	6.23211	5.74047	6.69573
ADCY3	6.969	6.97032	6.8739	6.61322	6.80265	6.62149	7.24423	6.50945	6.64321	6.72629	6.78294	6.80381	6.90328	6.72894	7.03722	7.06624	7.09127	7.03085	7.10355	6.89014	7.03257	7.22035	7.17315	7.22365	6.89773	6.82777	6.95238	7.38942	7.09191	7.05256	7.07882	7.01821	6.69877	7.03418	7.4875	7.14651	6.89193	6.7135	7.14357	6.80874	6.99928	7.08232	7.11693	6.88251	7.13845	6.99151	6.92013	7.01581	7.01296
TCN2	6.62291	7.06566	6.78064	6.91064	6.81743	6.74735	6.97006	6.60291	6.46288	6.59166	7.33948	6.40558	6.63331	7.09699	6.85496	6.85791	6.99493	6.94439	7.16451	6.65516	6.87662	6.62598	7.06109	6.97611	6.54871	6.49608	6.92142	6.43645	6.36576	6.75792	6.60646	6.56138	6.65514	7.09387	7.55718	7.34145	6.67478	7.63604	6.63405	6.82093	6.46721	6.84105	6.99376	6.99189	7.21785	6.90087	6.56475	7.14816	6.91131
CDH20	4.46146	4.4247	4.44918	4.69428	4.51353	4.55832	4.50376	4.57948	4.5982	4.58697	4.48376	4.57075	4.48863	4.94456	4.44053	4.52162	4.50606	4.83124	4.47012	4.39932	4.52092	4.70633	4.62144	4.39858	4.48773	4.6578	4.62274	4.67128	4.55843	4.49238	4.50821	4.6481	4.60016	4.37204	4.50694	4.51483	4.5115	5.02746	4.58889	4.85851	4.64504	4.85949	4.51755	4.79009	5.00533	4.57625	4.6169	4.7715	4.60323
MEOX2	3.59986	3.62658	3.68885	3.63877	3.54794	3.52049	3.62323	3.83264	3.61849	3.59173	3.72515	3.60381	3.6615	3.68837	3.70241	3.64924	3.53764	3.67041	3.66664	3.69446	3.44952	3.62443	3.54782	3.68774	3.48032	3.71283	3.61432	3.69697	3.59675	3.5464	3.59147	3.5645	3.64198	3.5745	3.61739	3.58917	3.58672	3.55401	3.57743	3.60249	3.55867	3.67077	3.62013	3.52774	3.56888	3.56479	3.64322	3.66916	3.64608
ST8SIA4	7.70798	7.75708	7.77914	8.16274	8.60332	8.45967	7.70217	8.09994	7.9221	8.03988	7.92746	8.20089	8.13039	7.76014	8.1265	8.78911	7.96099	7.52458	7.46367	8.34365	6.94717	6.491	7.16404	7.51546	7.91749	8.06469	7.61801	6.72789	7.44322	8.00187	7.84072	7.427	7.68965	8.16251	6.42475	7.38702	7.67082	6.07175	7.43503	7.56271	7.49285	8.03461	8.2854	8.29389	6.88326	7.35642	7.704	7.48048	7.63667
STAMBP	8.23066	8.36826	8.4064	8.58128	8.40225	8.68068	8.27607	8.41812	8.4998	8.61414	8.33496	8.20477	8.09177	8.45944	8.4333	8.30928	8.54031	8.16037	7.92457	8.53288	8.37335	8.28929	7.8901	8.31873	8.36202	8.61802	8.45579	8.38808	8.30275	8.05071	8.53236	8.37718	8.39997	8.53731	7.71553	8.52646	8.48092	7.72887	8.04908	8.33216	8.28866	8.05518	8.20455	8.14542	8.04917	7.96403	7.84994	8.14186	7.94848
OR7C2	6.18992	5.82835	5.61538	5.74546	5.70224	5.61378	5.6794	5.71455	5.97056	5.68298	5.64968	5.66039	5.85086	5.78861	6.03262	5.50283	5.877	5.94936	5.62805	5.76811	5.95482	6.12249	6.11373	5.9065	5.90628	5.84413	5.88467	5.99546	5.81319	5.81664	5.69694	5.58571	5.5732	5.82566	6.37671	5.61268	5.86559	6.82481	6.07095	5.7927	5.86371	6.19187	5.95753	6.00725	6.26845	5.94333	6.1709	5.91827	6.66146
FBL	10.3434	10.7471	11.0765	11.1515	10.8316	10.8965	10.9384	11.2151	11.0193	10.6151	10.6532	11.296	10.7925	10.6287	10.9041	10.4383	10.9096	10.8259	10.9579	10.5969	10.9459	11.1568	10.6214	11.023	10.7907	11.0594	10.9628	11.0881	11.3305	10.7138	10.908	10.9368	11.2266	10.751	10.6765	10.6334	10.4723	10.3159	10.8139	10.5724	10.9239	10.6276	10.3207	10.0689	10.1926	10.4268	10.2991	10.2483	9.706
HMGA1	8.11067	8.12742	7.76147	7.99971	7.89543	7.81345	7.99864	8.02317	7.98766	8.16668	7.82024	8.10992	8.28195	8.01405	8.09393	8.21155	8.09946	8.1076	8.39524	8.05457	8.20982	8.30803	8.39209	8.2161	8.15988	8.02074	8.11028	8.22014	8.32415	8.3345	8.21248	8.26082	7.93158	8.02417	8.65247	8.5709	8.26059	8.93792	8.13705	8.26708	8.17022	8.09635	8.15341	8.17823	8.56617	8.38306	8.44562	8.52646	8.16975
ATP6V1B2	11.102	12.0118	11.7506	11.4635	12.0787	12.0468	11.6205	11.6594	11.8309	11.9355	12.0595	11.2827	11.9156	12.126	11.5558	11.5325	11.558	11.4203	11.7122	12.2735	11.5174	11.1434	11.2878	11.7397	11.8243	11.7922	11.5589	10.8371	11.0816	11.8964	11.2879	11.6181	11.5225	12.025	11.294	11.6105	11.8773	11.3331	11.2198	11.6962	11.5575	11.4257	11.7354	11.7441	11.5146	11.6059	11.3892	11.3117	11.7856
UFM1	7.71288	7.21383	7.47814	7.2047	7.18983	7.38343	7.08067	7.31607	7.52072	7.19833	7.27153	7.3867	7.02126	6.84655	6.92278	6.89931	7.54999	7.19683	7.50446	7.44435	7.39258	7.33787	7.18701	7.0637	7.41961	7.72596	7.7799	7.64901	7.52483	7.09302	7.68501	7.29514	7.82607	7.47733	6.94977	7.10999	7.4021	6.78607	7.36821	7.28896	7.47834	7.32986	7.16599	7.11791	7.30087	7.44936	7.20798	7.47373	6.93783
ATP2B4	9.86753	8.75349	8.30619	8.72113	8.61323	8.88011	9.18831	8.67999	8.41512	9.26981	8.52842	8.58007	8.79424	9.24231	9.49087	9.26388	9.98738	9.17983	9.35825	9.05573	9.71149	9.66277	9.51354	9.24345	9.06238	9.16122	9.42409	9.42523	9.47055	9.47336	9.22985	9.56478	9.35573	9.39109	9.10917	9.35401	9.31434	9.31535	9.41151	9.09329	9.20919	9.04012	9.57472	9.04345	9.35596	9.48573	9.28844	8.86016	8.8402
RFX2	6.85788	6.82849	6.68622	6.54347	6.74627	6.95993	7.0292	6.91647	6.88256	6.69727	7.23985	6.86609	7.45543	7.01735	7.2888	7.11924	7.15112	6.95866	6.79954	6.96899	6.48054	6.81485	7.01511	6.7468	6.92166	6.97702	6.86899	6.58183	6.9121	7.38851	6.87103	6.95628	6.54388	7.5361	6.99873	7.05969	6.91711	7.36202	7.03377	6.93122	6.53371	6.82802	7.52513	6.79869	6.98159	6.9625	7.09398	6.7735	7.15856
CDK5R2	5.11508	4.86641	5.0378	4.61603	4.83758	4.92615	4.95791	4.69735	4.70294	4.82005	4.71517	4.89679	4.85265	5.21317	5.06771	4.9579	4.75046	4.76158	5.001	4.94953	5.00521	5.02505	5.07791	5.05079	5.04499	5.04047	5.05251	5.27003	4.934	5.3278	5.07312	4.90914	4.76046	5.01455	5.33692	4.81965	4.96892	5.18958	5.05053	5.08895	4.99135	5.13637	4.93274	4.79986	5.209	4.9846	5.06038	5.01021	5.51854
MOCS3	5.79759	5.73748	5.7122	5.86618	6.19366	6.11485	5.86945	5.91967	5.72827	6.03264	6.09069	6.0185	6.00212	5.74707	5.28959	5.8256	5.84213	5.79296	6.14104	5.7543	5.77848	5.94923	6.17826	6.08906	6.00175	5.67935	5.8284	5.68056	5.85956	5.98266	6.00512	5.91293	5.65892	6.05554	6.01913	5.89648	5.65353	6.43219	5.69164	5.98605	5.99545	5.86469	6.04122	5.84235	6.03384	6.0353	5.96913	5.82891	6.26437
ZNF701	6.97728	6.80767	7.09738	6.51446	6.59569	6.8019	6.45044	6.28086	6.49328	6.60149	6.71332	6.77625	6.45365	6.7523	6.90503	6.66636	6.9407	6.72731	6.1495	6.53136	6.5087	6.40164	6.73652	6.32426	6.44383	6.82387	6.75717	6.92934	6.34315	6.42312	6.5063	6.6101	6.47087	6.34471	6.18709	6.44841	6.36418	6.17217	6.54698	6.72521	6.50449	6.53609	6.94304	6.64167	6.4036	6.40383	6.70758	6.59111	6.3827
WDR48	7.98557	7.89245	8.08212	7.97949	8.27547	8.22933	7.84359	8.26095	8.31372	8.21478	8.2247	8.32561	8.07142	8.00037	7.98867	7.77425	8.2778	7.97939	8.0744	8.19682	7.85781	7.99209	7.92197	7.92844	7.86265	8.04565	8.03479	7.80576	8.27782	7.8147	8.4149	7.78146	8.17834	8.19988	7.70365	7.87559	7.98488	7.78994	8.21311	7.93593	7.86825	8.02506	7.97755	7.89464	7.7183	7.86846	7.91207	7.55469	8.08321
CLIC4	5.66347	5.92884	5.97954	5.75647	5.75411	5.79538	5.74824	5.89274	5.85863	6.08017	5.93125	5.91873	5.74731	5.86916	5.96783	6.02413	5.7035	6.20511	5.72736	5.85059	5.8672	5.92419	6.08192	5.90098	5.83509	5.38988	5.69121	5.47042	5.83543	6.09706	5.76904	5.64837	5.41208	6.00095	5.88747	5.82555	5.98486	5.57093	5.63169	5.83838	5.78796	6.01987	5.87057	5.95876	6.19704	5.8078	6.06018	5.87981	6.48379
DMWD	7.4563	6.74276	6.80696	6.68881	6.68307	6.5968	7.02427	6.99606	6.75045	6.81033	6.57356	7.09561	7.04123	7.04156	7.40487	7.2353	7.17114	7.01361	7.19675	6.73822	7.39961	7.68697	7.39229	7.32832	7.12432	7.2045	7.23191	7.48767	7.37579	7.38823	7.29133	7.10616	7.47583	6.98004	7.54711	7.77259	7.27411	7.83766	7.0612	7.13813	6.95104	7.22555	7.12923	7.42723	7.362	7.15687	7.34055	7.32135	7.30608
COX11	6.74064	6.85043	7.12258	7.12432	6.76361	6.97552	6.75692	7.08502	6.77795	6.5929	6.52977	7.0863	6.77211	6.45176	6.99632	6.86777	7.04514	6.65952	6.70798	6.25047	6.29139	6.45792	6.58605	6.63229	6.6242	6.65551	6.95	6.7575	6.93803	6.37626	6.65953	6.68979	6.97851	6.78585	6.28482	6.25771	6.36502	5.70518	6.87827	6.41938	6.46691	6.38829	6.12212	6.20524	6.39443	6.56249	6.37855	6.33522	5.93632
RHBDF1	5.72967	5.09837	5.26881	5.11749	5.33341	5.44376	5.46575	5.2791	5.69117	5.23921	5.18926	5.54031	5.19639	5.4872	5.49425	5.60386	5.52	5.43008	5.50395	5.29171	5.55411	5.59226	5.91914	5.41679	5.39504	5.29341	5.39887	5.79257	5.58959	5.70962	5.38452	5.19422	5.14251	5.44142	6.00411	5.41921	5.45547	6.05938	5.62748	5.43889	5.3822	5.67429	5.63858	5.58534	5.75212	5.67959	5.6022	5.58226	5.86994
TGFBI	10.2058	10.7551	10.6715	10.8741	11.0054	10.5686	11.4224	11.065	10.3594	11.1654	11.0201	10.2782	10.545	11.3506	10.8143	11.2403	11.1628	11.2862	11.2641	10.709	11.2413	10.5496	10.5613	11.4259	10.7236	10.7222	11.2036	10.1363	10.5594	11.0367	10.9109	10.9788	10.9766	10.8465	11.0809	11.1798	10.7298	10.9487	11.1338	11.2658	11.3186	11.2701	11.0879	10.6217	10.7309	11.0114	10.7643	10.8503	10.4579
UBQLN4	8.97621	7.9923	7.93741	8.12238	7.91233	8.18948	8.17786	7.96215	7.94749	7.96761	7.85722	8.11105	7.95617	8.02159	8.71064	8.35618	8.38317	8.45512	8.22694	8.24865	8.39298	8.37208	8.54952	8.176	8.29156	8.54081	8.7593	9.10068	8.58739	8.35742	8.39589	8.6869	8.25137	7.95255	7.84264	8.43376	8.20466	8.22971	8.34196	8.57584	8.51868	8.63189	8.4118	8.87907	8.57929	8.43032	8.54359	8.72115	8.3061
GNLY	12.7662	10.3135	11.4185	9.89867	11.5214	10.1685	11.184	11.7034	11.1526	11.7302	11.8609	11.6649	11.408	11.9696	11.1889	11.7543	12.6509	11.8271	11.7341	10.9619	13.0234	12.7482	11.689	12.9685	10.7094	11.9266	11.8339	11.3634	13.243	12.0558	11.9922	12.7387	12.0101	11.179	11.2593	12.7375	11.2287	12.1696	12.7755	11.264	11.8526	11.1733	11.618	12.7875	12.4546	12.5665	12.7812	12.3055	11.0171
NRAP	4.5996	4.72497	4.63075	4.99617	4.48572	4.62075	4.86119	5.09802	4.88451	4.69956	4.90531	4.79951	4.93733	4.78155	4.73036	5.03667	4.67917	4.72763	4.64886	4.84294	4.89522	4.85866	4.64606	4.69531	4.61259	4.83416	4.94249	4.78665	4.72144	4.84869	4.38177	4.60384	4.809	4.49977	5.11044	4.93416	4.85317	5.00666	4.74098	4.99176	4.81111	4.71854	4.76524	4.81457	4.88919	4.77768	4.99583	4.8589	4.74292
HPS3	4.49003	4.3471	4.24413	4.40738	4.26813	4.23379	4.36728	4.27594	4.15395	4.23292	4.44217	4.34461	4.49036	4.43228	4.48337	4.58079	4.27107	4.46415	4.21572	4.24236	4.28326	4.29115	4.38657	4.14023	4.37433	4.50735	4.44752	4.3146	4.12363	4.46606	4.20574	4.47821	4.32367	4.18784	4.24758	4.32968	4.37182	4.14316	4.19998	4.26228	4.24527	4.27911	4.44304	4.48576	4.41631	4.32565	4.34262	4.2658	4.25153
LEPROT	9.04492	9.67024	9.88099	9.3504	9.08784	9.61792	9.64778	9.46277	9.84739	9.26278	9.43177	9.30195	8.66801	9.4607	8.69215	9.04096	9.58267	9.45642	8.93113	8.38853	8.809	8.8749	8.86075	9.00626	8.66244	9.39981	9.18261	8.39963	9.11277	8.703	8.81876	8.97281	9.22025	8.03221	8.23039	8.91848	8.89813	8.10868	9.60816	8.90378	9.06974	8.99451	9.19073	9.17014	8.03391	8.26839	8.55763	8.73448	8.78949
HEPH	4.34889	4.17869	4.25067	4.08691	4.36921	4.27594	4.4867	4.31741	4.43935	4.21324	4.20659	4.42904	4.16153	4.2552	4.57866	4.18187	4.36468	4.4858	4.16878	4.28389	4.2298	4.18292	4.51109	4.24779	4.37008	4.28243	4.42624	4.39774	4.33366	4.46555	4.36199	4.37548	4.2017	4.20838	4.19148	4.21836	4.16146	4.24638	4.35138	4.39547	4.20919	4.49887	4.41094	4.49345	4.31461	4.1504	4.44153	4.42801	4.3529
GRIK1	4.99594	5.09343	4.7979	5.05645	5.10076	5.04312	5.33549	4.94069	5.11955	5.02939	5.05463	5.03701	5.02559	5.09914	5.11444	5.07081	5.12091	5.26545	5.09099	5.06914	5.02138	5.11594	5.10807	5.10228	4.98191	5.04393	5.00141	5.06842	4.90278	5.27654	4.93836	5.07633	4.80164	5.04926	5.16886	4.78298	5.18658	5.32739	5.12439	5.16668	4.95024	5.12031	5.07656	5.06139	5.11122	5.18395	5.29159	4.81925	5.40021
CDON	5.71844	5.23744	5.59004	5.41646	5.47857	5.40278	5.52587	5.17286	5.58629	5.43821	5.42031	5.42368	5.42936	5.60742	6.01912	5.63077	5.60472	5.72343	5.58042	5.72996	5.76838	5.71279	6.09735	5.33052	5.68557	5.46527	5.69433	5.60576	5.59416	5.6856	5.42167	5.36487	5.4805	5.55752	5.96006	5.77263	5.88453	6.41769	5.74484	5.70471	5.69181	5.59656	5.77778	5.8157	5.98954	5.99272	6.00044	5.61665	6.10412
SAMD14	5.89053	5.94844	5.45556	5.47097	5.33878	5.7666	5.84683	5.41813	6.01994	5.616	5.73912	5.61332	5.77607	5.77615	5.93295	5.63028	5.61815	5.72835	6.046	5.99776	5.92671	5.74338	5.98941	5.94324	5.72137	5.65285	5.62587	6.17772	5.98478	5.72471	5.64122	5.9153	5.64032	5.65966	6.27472	6.55077	5.8846	6.83442	6.10127	5.69483	5.86806	5.99365	5.94497	5.95136	6.61516	6.01036	6.03709	5.94885	6.54413
AR	4.8887	4.713	4.46634	4.62343	4.61957	4.80993	4.91304	4.71438	4.69157	4.70599	4.54813	4.72804	4.82791	4.95812	4.97423	4.63807	4.66999	5.05489	4.65732	4.68839	4.88438	4.92216	5.04605	4.65892	4.86494	4.76449	4.65682	4.8464	4.93492	4.99932	4.69463	4.81258	4.50713	4.80462	5.16599	4.74713	4.83207	5.05121	4.99064	4.76759	4.83226	4.85864	4.85495	4.88314	4.96634	5.04672	5.06723	4.91023	4.88691
PFKM	7.41649	7.67293	7.55468	7.44331	7.53351	7.42174	7.93239	7.3722	6.96272	7.27684	7.24597	7.59223	7.29983	7.43969	7.44384	7.42925	7.77293	7.75868	7.51938	7.45953	7.7757	8.03283	8.09194	7.99151	7.59399	7.34472	7.69005	7.87365	7.8008	7.55813	7.61853	7.50439	7.27602	7.56838	7.55879	7.99688	7.65617	7.08434	7.46696	7.32797	7.49348	7.4638	7.2014	7.1492	7.58319	7.26341	7.46636	7.31333	6.98227
ILF3	8.33307	7.93672	7.81654	7.91416	7.97183	7.91047	8.15972	7.74318	7.43634	7.9431	7.84514	8.123	7.70977	7.43035	7.91915	7.75762	8.23982	8.08389	8.2517	7.81035	8.3445	8.45699	7.83332	8.29781	8.38108	8.02431	8.30227	8.54368	8.47714	8.15565	8.67165	8.44692	8.28312	8.1913	7.90008	8.70566	8.0786	7.58443	8.19543	8.24395	8.41368	8.21151	7.97484	7.94081	7.98741	8.23063	8.00115	8.21418	7.43716
ASTN2	4.92899	5.29005	5.45825	5.32925	5.10607	5.26147	5.40383	5.282	5.31952	5.15205	5.21447	5.34108	5.23046	4.96419	5.2979	5.3636	4.98862	5.28327	5.28906	5.00839	5.04146	5.27062	5.26754	5.14937	5.11598	5.27162	5.0056	5.30424	5.40821	5.21584	5.00858	5.30883	5.09967	5.10995	5.12449	5.37899	5.15142	5.18739	5.10273	5.07281	5.05862	5.11864	5.1599	5.14396	5.08592	5.13678	5.19252	5.05319	5.00187
FGF22	4.96299	5.01776	4.78095	4.74543	5.05506	5.11176	4.7518	4.80825	4.78906	4.68718	4.70431	4.98523	5.19016	5.04129	4.98581	4.59567	4.85074	5.16279	4.91221	4.90145	4.88272	5.11595	5.0137	5.00673	4.75876	4.83332	5.19375	5.02905	4.94894	4.82397	4.98478	4.90782	4.9449	4.91048	5.05983	4.87495	4.89492	5.67293	4.97993	4.9436	4.81453	4.92207	4.80921	5.05312	4.87726	4.97432	5.00547	5.03498	5.04202
SALL2	6.64014	6.48087	6.57142	6.59433	6.6082	6.34092	7.23547	6.44742	6.43319	6.27012	6.14849	6.80011	6.79504	6.6329	7.0435	7.08673	6.76524	6.76948	6.77413	6.46016	6.48542	7.11782	7.07863	6.75154	6.83832	6.61555	6.64312	7.02393	7.16814	6.75451	6.82897	6.70532	6.42465	6.7174	6.85234	6.91127	6.69085	6.87575	6.86209	6.69579	6.84799	6.75908	6.74637	6.98778	6.7691	6.87958	6.63827	6.89005	7.04687
NR1I3	4.98794	4.62274	4.80855	4.56719	4.836	4.8343	4.98865	4.67396	4.88611	4.70979	4.70533	4.96672	4.72887	5.02209	4.99238	4.64114	4.90791	4.81599	4.9919	4.95455	4.76974	4.94606	5.15444	5.05072	5.03403	4.84424	4.84834	4.92039	5.09484	5.057	4.72067	4.77525	4.65601	4.83715	5.03561	4.7958	5.01759	5.34244	4.99135	4.77599	4.79464	4.82672	4.88522	4.66618	5.63236	4.98458	5.38847	4.84775	5.34932
CYP11B1	5.20123	4.91868	4.96294	4.78253	4.92066	4.8781	5.28407	4.80082	4.96258	5.01904	4.76111	5.30969	5.04415	5.01299	5.13312	5.12384	5.02323	5.16422	4.95133	4.80905	4.99707	5.13844	5.25548	5.0241	5.00644	4.98876	5.0888	5.15393	4.92053	5.20163	4.79787	5.18452	4.90012	4.98834	5.24191	4.82829	4.98783	5.23282	5.01678	5.24535	4.91715	5.20188	5.25616	4.9218	5.12212	5.19988	5.34624	5.19008	5.17367
GNG7	6.56546	6.51695	6.68074	6.48801	6.46099	6.80397	6.35787	6.59156	6.764	6.36003	6.55258	6.6188	6.48729	6.49139	6.50545	6.55958	6.43989	6.36846	6.53474	6.61031	6.53061	6.75343	6.61891	6.63982	6.51012	6.32348	6.46509	6.90122	6.47082	6.38682	6.31811	6.09693	6.17379	6.78289	6.60521	6.57628	6.75454	6.73598	6.43435	6.53549	6.31894	6.56712	6.36215	6.53337	6.51278	6.16047	6.50378	6.37529	6.59383
CHRM2	5.08992	4.57291	4.43685	4.65948	4.53873	4.85356	4.54845	4.86961	4.72527	4.62344	4.60112	4.44159	4.59075	4.74913	5.17406	4.71773	4.78761	4.7111	4.61694	4.52871	4.59898	4.67637	5.18714	4.75739	4.70651	4.78253	4.97032	5.00474	4.93802	4.99185	4.89095	4.66399	4.79675	4.93831	5.02156	4.54974	4.8403	5.47702	4.93497	4.97433	4.67723	4.82997	4.97401	4.99716	5.11748	4.88395	4.98447	4.83807	5.02503
HGF	4.28435	4.99443	5.09099	4.84496	5.00338	4.80395	5.15961	4.84638	5.05481	4.51975	4.98891	4.5202	4.52201	5.03892	4.50106	4.86512	4.51523	4.77217	4.66045	4.49984	4.56851	4.19551	4.75626	4.85287	4.57665	4.62181	4.67471	4.22993	4.51782	4.94881	4.40665	4.49868	4.57202	4.57999	4.75517	4.92336	4.51484	4.28847	4.55844	4.57906	4.58117	4.71008	4.53191	4.50657	4.45226	4.5928	4.70927	4.71363	4.36776
RAB23	4.83225	4.59313	4.79155	4.93268	4.97027	4.67815	4.83803	4.6158	5.03253	4.60553	4.8712	4.87394	5.07447	4.55518	4.82925	4.75826	4.82504	4.65459	4.69056	4.63213	4.66176	4.69206	4.85008	4.7285	4.82739	4.89146	4.71159	4.86175	4.94124	5.01326	4.69837	4.53454	4.69142	4.84623	4.8744	4.57763	4.93922	4.7965	4.75444	4.83543	4.8356	4.90266	4.76868	4.88698	4.92835	4.89968	4.80579	4.84392	4.87562
EFNB3	6.34606	5.75703	5.62881	5.8129	5.64255	5.77146	5.62019	5.65761	5.9503	5.61861	5.89009	5.86352	5.87144	5.89178	6.08267	5.94308	5.86567	5.96704	5.67213	5.89638	5.83948	6.0993	6.31255	5.87478	5.92868	5.86471	6.02421	6.17534	5.83331	6.18454	5.94808	5.81455	5.70884	5.86779	6.39201	5.57416	5.88347	6.43921	5.82553	5.82759	5.90827	6.02796	6.0202	5.96283	6.22065	5.91602	6.17086	6.08171	6.44653
HOXB7	5.10214	4.72776	5.08788	4.91167	5.15594	4.8817	4.78113	5.07476	5.19009	4.99262	4.78381	4.82914	5.09804	4.83367	4.7998	4.84934	4.93028	5.0643	4.9638	4.97352	4.96325	5.0108	5.13027	5.06134	5.00327	4.91672	4.9543	5.06936	4.92939	5.18955	4.79478	4.89347	4.84267	4.71572	5.01733	5.17236	4.97462	4.90358	5.09304	4.8327	4.89201	5.11784	5.01009	5.03015	5.20732	4.972	4.96072	5.02682	4.9631
ASCC1	7.00881	7.17771	7.30262	7.43113	7.37386	7.3584	6.78287	7.31313	7.20621	7.35409	7.32364	7.26757	7.18032	6.86782	6.21929	6.73919	6.74112	6.41831	7.35811	7.22048	7.36375	7.38205	7.16706	7.64676	7.13816	7.03785	6.78033	7.02874	7.14576	7.20813	7.09384	7.40043	7.58218	7.56101	7.34311	7.10571	7.17784	6.54182	7.04638	6.8654	7.19223	6.82235	6.98508	6.74307	6.65228	6.80029	6.86388	6.64593	6.79331
PRDX3	7.59151	7.51786	7.78702	7.90983	7.70219	7.76584	7.49964	7.58524	7.70175	7.5099	7.56295	7.71426	7.55094	7.58924	7.34117	7.50761	7.6651	7.35343	7.36462	7.84291	7.40608	7.29579	7.49268	7.39997	7.45803	7.79569	7.84496	7.33858	7.54367	7.49674	7.7963	7.32385	7.83153	7.53439	7.43014	7.33717	7.45459	7.22833	7.67875	7.59401	7.65291	7.40762	7.809	7.35165	7.38021	7.55149	7.50446	7.65328	7.46339
MAML1	9.87749	9.5703	9.2069	9.24294	9.48031	9.62594	9.67862	9.11737	9.06326	9.51211	9.48796	9.1033	9.39552	10.0724	9.81802	9.91062	9.99397	9.81343	9.9464	10.0459	9.76716	9.81017	9.37036	9.69607	9.86821	9.86357	9.87907	9.91002	9.65647	9.7423	9.69676	9.79397	9.74396	9.96599	9.50532	10.1317	9.88611	9.20646	9.54205	9.9632	9.87362	9.82014	9.79192	10.0484	9.81602	9.97352	9.7577	9.86325	9.56137
CEP63	7.65955	7.8941	7.87864	7.68516	8.26519	8.56165	7.36144	7.59357	7.97397	7.72794	8.25401	7.57222	7.47668	8.15835	7.43349	7.70482	7.70524	7.38034	7.66105	8.73742	7.58576	7.15162	7.68586	7.79045	8.1694	8.04285	8.02381	7.65462	7.316	8.016	7.774	7.64289	7.79464	8.35227	7.54624	7.74961	8.42411	6.60924	7.43026	7.78202	7.64242	7.7093	7.48996	7.96417	7.58259	7.57503	7.38336	7.94919	7.92431
TREX1	9.205	9.59504	9.57887	9.48236	9.53588	9.3851	9.35466	9.81672	9.48962	9.42987	9.62305	9.54508	9.37548	9.13299	8.86215	9.47082	9.56984	9.36355	9.57462	9.6006	9.27935	9.30561	9.63639	9.37679	9.23257	9.44034	9.37539	9.47066	9.34793	9.43204	9.81012	9.33539	9.13195	9.16098	9.61596	9.32507	9.16022	9.64049	9.21697	9.51998	9.2203	9.7973	9.15175	9.90254	9.25392	9.30732	9.42309	9.29887	9.44391
METTL7A	7.42878	7.41101	7.08797	7.09146	7.05215	7.43705	7.43693	6.83401	6.898	6.95333	6.96187	6.92071	6.95381	7.3159	7.52381	7.35344	7.56094	7.42539	7.68266	7.35057	7.61857	7.96378	7.93696	7.31795	7.21683	7.61362	7.58451	8.16681	7.81104	7.1862	7.33258	7.38987	7.40684	7.07992	7.06625	7.14729	7.21312	6.80299	7.07459	7.241	6.94358	6.97221	7.13441	7.45637	7.0398	7.23551	7.1341	7.42472	6.95652
CRNN	5.46985	5.31374	4.88413	5.1463	5.48953	5.15766	5.22634	5.25688	5.36963	5.3299	5.19422	5.27054	5.34421	5.44869	5.29778	5.57079	5.29131	5.23745	5.09403	5.25908	5.63711	5.43104	5.72405	5.30719	5.54999	5.30284	5.47338	5.775	5.49493	5.60785	5.44735	5.26965	5.10053	5.28969	5.82825	5.07347	5.3984	6.41533	5.4891	5.46547	5.41357	5.45554	5.76667	5.55496	5.8712	5.65373	5.74512	5.54198	6.13498
UPF3A	7.43041	7.31673	7.63362	7.51968	7.16698	7.12703	7.14241	6.91313	6.86934	7.2132	7.27401	7.93989	7.22623	6.8163	7.00262	6.81789	7.18602	7.13115	7.32392	7.21603	7.28565	6.9957	6.88503	7.24466	7.1318	7.69099	7.49173	7.79396	7.12951	6.92006	7.87644	7.201	8.06672	7.1806	6.98626	7.1715	7.17501	6.12066	7.14271	7.23912	7.29106	7.05501	7.21502	7.40564	7.16254	7.25015	7.12808	7.14208	6.54456
MMP7	5.23674	4.99608	5.14939	5.08439	5.11691	5.2157	5.09517	5.24683	5.16661	5.03343	5.06276	4.9595	5.03342	5.26142	5.17372	5.2258	4.99345	5.01307	5.32704	5.2295	5.1252	5.1443	5.43811	5.24761	4.99324	5.31985	5.29073	5.3101	5.28528	5.26325	5.25848	5.25152	5.178	5.04807	5.33866	5.08155	5.25281	5.34026	5.13232	5.24927	5.38184	5.26526	5.29557	5.40593	5.56159	5.21641	5.5007	5.4687	5.36034
GRK5	7.62662	7.97057	7.9654	7.98502	8.13297	8.02978	8.0163	7.87436	7.85466	7.98487	7.95675	8.06879	7.94957	7.88587	7.96966	7.9896	8.09603	7.89478	7.85652	7.91091	7.96101	8.08077	7.92098	8.06786	7.82781	7.71153	7.74932	7.83148	7.90427	7.88549	7.91531	8.08241	7.76695	7.93517	7.76555	7.97385	7.95217	7.71296	7.80068	7.62911	7.87064	8.03989	7.77033	7.90816	7.76733	7.88936	7.99341	7.74271	7.87117
HSP90AA1	8.97187	10.0633	10.8424	11.3085	10.9893	10.9545	8.25705	10.6168	10.2204	10.9264	11.0829	11.5236	11.008	8.2694	8.52877	8.11885	8.74273	8.28681	10.3594	10.3319	10.0683	9.28088	9.03283	9.95287	10.4185	10.4494	9.73242	9.52145	9.54284	10.2127	10.4916	9.61578	10.9843	10.4208	9.92802	9.17674	9.71229	9.14081	9.22877	8.90804	9.18108	9.00601	8.95935	8.84205	9.45138	9.39878	8.84771	9.32706	8.77844
FCER2	6.7976	8.02339	7.66537	7.62104	7.27312	6.85798	7.63212	7.11769	6.63897	7.79368	7.93587	7.45092	7.5593	7.11062	6.98926	7.47367	7.34797	7.27828	7.14523	7.1289	7.88698	7.90477	6.8516	8.49063	7.60463	7.60448	8.08224	8.66352	7.30682	7.32059	7.97747	7.15207	8.03639	8.19419	7.58376	7.69577	7.87831	6.50777	7.28223	7.73198	7.43395	7.45338	7.02241	7.60701	6.8929	6.87232	7.33596	7.07538	6.74116
SACM1L	8.60838	8.99675	9.52375	9.549	9.03144	9.26333	8.57408	8.95992	9.56277	9.18525	9.20861	8.5201	8.57541	8.66822	8.37503	8.48949	9.2075	8.56378	8.8801	9.14715	8.55587	8.01974	7.64313	8.49458	8.91488	9.11548	9.01723	7.88031	8.6123	7.84627	8.23273	8.48206	9.48926	8.71829	7.74752	8.26173	8.65291	7.7829	8.50744	8.10383	8.72901	8.43515	8.49906	8.42741	8.68054	8.77599	8.24562	8.74787	8.0821
PCSK7	10.0846	9.31146	9.31792	9.57793	9.27101	9.0608	9.75163	9.33811	9.1587	9.34195	9.21312	9.66133	9.38793	9.16557	9.60737	9.43026	9.87965	9.67569	9.7301	9.21514	10.1024	10.0344	9.80564	9.97407	9.72796	9.51321	9.78328	10.2016	10.1828	9.90393	10.2426	9.89666	9.85685	9.62101	9.93893	10.296	9.8082	9.79723	9.30923	9.82428	9.86927	10.0492	9.7119	9.76575	9.90767	9.92283	9.75088	9.8135	9.29171
NECAP1	8.16203	8.41644	8.73299	8.46091	8.44586	8.42809	8.32774	8.51586	8.80805	8.34662	8.41657	8.4226	8.13183	8.57015	8.23486	8.4908	8.56278	8.46993	8.07455	8.76141	8.18402	7.99938	8.07435	8.13542	8.23895	8.61405	8.68327	8.09338	8.08396	8.01501	8.12983	8.12256	8.55838	8.44492	7.77234	8.22171	8.45776	7.54305	8.17692	8.30119	8.3728	8.15764	8.38903	8.17791	8.13739	8.32151	8.15758	8.36113	8.2368
USP32	7.48987	7.55847	7.22789	6.84565	7.19599	7.72879	7.5289	6.94597	7.32945	7.2983	7.52506	7.00551	7.426	7.39456	7.31947	7.69232	7.22771	7.16696	7.59054	7.84235	7.30409	7.46653	7.50715	7.70932	7.74712	7.55416	7.40287	7.63466	7.80419	7.73899	7.36508	7.88307	7.26259	7.87478	7.57137	7.52145	7.69414	7.63071	7.60783	7.53213	7.81393	7.38083	7.83372	7.32715	7.37165	7.18725	7.36184	7.10245	8.08154
ROS1	4.9242	4.73907	4.51182	4.91758	4.76072	4.93595	4.86529	4.72688	4.7067	4.88736	4.98747	4.84329	4.91951	4.9343	4.89238	4.93366	4.75817	4.81667	5.05121	5.02418	4.97987	5.17401	5.26626	4.8997	5.01787	5.02728	5.03717	5.24045	4.97793	5.13505	4.93561	4.85338	4.60783	5.15237	5.53367	4.81734	5.21435	5.5028	4.94547	4.89218	4.94776	5.1563	5.02773	5.02333	5.43697	4.89381	5.30991	4.97777	5.50762
ZNF215	5.66418	5.07373	5.01571	5.11572	4.96738	5.37296	4.99479	5.29594	5.26293	4.91009	5.12124	5.10233	5.3481	5.31068	4.95252	5.2289	5.40433	5.31567	5.2821	5.37712	5.30553	5.41479	5.27347	5.30203	5.33699	5.44715	5.40088	5.35399	5.15866	5.63731	5.26982	5.27211	5.11392	5.48111	5.30883	5.07305	5.28978	5.19073	5.19921	5.32822	5.37696	5.78841	5.41988	5.45861	5.33427	5.33456	5.45777	5.40042	5.45686
PPP1R13L	5.75229	5.74879	5.46369	5.52951	5.48083	5.49076	5.95789	5.42581	5.57097	5.62259	5.48183	5.3547	5.44258	5.79574	6.02173	6.03284	5.67786	5.73648	5.9451	5.60807	5.68271	5.80052	6.06003	5.65268	5.856	5.52539	5.7614	6.16404	5.79742	5.69594	5.65519	5.62445	5.491	5.69787	6.19439	6.15833	6.02137	6.17642	5.83731	5.81749	5.79301	5.6474	5.85057	6.12464	6.30685	6.01927	5.75952	5.91819	6.29677
WEE1	6.75141	6.15114	6.40377	6.41516	5.99952	5.94967	5.89079	6.05533	6.30473	6.16987	5.88006	6.52951	6.04314	6.20375	6.64464	6.34237	6.2821	6.52841	6.29726	6.40437	6.64389	6.92338	6.48566	6.525	6.20368	6.57888	6.24262	6.72585	6.74265	6.57299	6.59632	6.46163	6.49211	6.22905	6.19537	6.34117	6.5796	6.22412	6.65639	6.40669	6.51114	6.36393	6.42574	6.23682	6.70442	6.51785	6.51628	6.41804	6.13351
FLOT1	9.60551	9.51953	9.72389	9.19281	9.22604	9.92098	9.25167	9.69302	9.60712	9.1587	9.71579	9.18397	10.1943	9.6255	9.2078	9.20977	8.76879	9.08603	8.75269	9.51756	9.05764	9.02215	9.33598	9.04153	9.38997	9.18024	9.74839	8.59987	9.4018	9.9001	9.23963	9.53224	9.21963	9.9779	9.26449	9.53402	9.41021	9.20488	9.36868	9.35039	9.11067	9.59435	9.82386	9.83041	9.25921	8.97889	9.18408	9.17513	9.55933
[truncated: 11,463 more rows]
[truncated: 19 more columns]

## Sheet: S2
Tag	lfc	pvalue	FDR
DLST	0.169585	4.42374e-37	5.67256e-33
LSP1	0.137182	8.28035e-24	1.06171e-19
TRRAP	0.175739	1.00048e-23	1.28271e-19
[truncated: 2,270 more rows]

## Sheet: S3
Gene	Module	MM_R	MM_pvalue	GS_R	GS_pvalue
[truncated: 1,850 more rows]

[truncated: 6 more sheets: S4, S5, S6, S7, S8, S9]
